# Supplementary material for: Comparative genome analysis and genome evolution of members of the magnaporthaceae family of fungi
Source: BMC Genomics. 2016 Feb 25;17:135. doi: 10.1186/s12864-016-2491-y (PMC4766678; doi:10.1186/s12864-016-2491-y)
Supplement: Additional file 1: — List of genomes analyzed by OrthoMCL. (XLSX 14 kb) [file 12864_2016_2491_MOESM1_ESM.xlsx]

## Sheet: Sheet1
ID	GENOME	PROTEIN SEQUENCE FILE	TRANSCRIPT SEQUENCE FILE	GENE SEQUENCE FILE
AMAG	Allomyces_macrogynus_atcc_38327	allomyces_macrogynus_atcc_38327_3_proteins.fasta
ARB	Arthroderma_benhamiae_cbs_112371	arthroderma_benhamiae_cbs_112371_1_proteins.fasta
ACLA	Aspergillus_clavatus	aspergillus_clavatus_1_proteins.fasta
AFL2	Aspergillus_flavus	aspergillus_flavus_2_proteins.fasta
AFU	Aspergillus_fumigatus	aspergillus_fumigatus_1_proteins.fasta
ANID	Aspergillus_nidulans_fgsc_a4	aspergillus_nidulans_fgsc_a4_1_proteins.fasta
EGW1	Aspergillus_niger	aspergillus_niger_1_proteins.fasta
AOZ	Aspergillus_oryzae	aspergillus_oryzae_1_proteins.fasta
ATET	Aspergillus_terreus	aspergillus_terreus_1_proteins.fasta
BDET	Batrachochytrium_dendrobatidis	batrachochytrium_dendrobatidis_1_proteins.fasta
BDDG	Blastomyces_dermatitidis_atcc_18188	blastomyces_dermatitidis_atcc_18188_1_proteins.fasta
BDCG	Blastomyces_dermatitidis_er-3	blastomyces_dermatitidis_er-3_1_proteins.fasta
BDBG	Blastomyces_dermatitidis_slh14081	blastomyces_dermatitidis_slh14081_1_proteins.fasta
BC1T	Botrytis_cinerea	botrytis_cinerea_1_proteins.fasta
CALB	Candida_albicans_sc5314_assembly_21	candida_albicans_sc5314_assembly_21_1_proteins.fasta
CAWT	Candida_albicans_wo-1	candida_albicans_wo-1_1_proteins.fasta
PGUT	Candida_guilliermondii	candida_guilliermondii_1_proteins.fasta
CLUT	Candida_lusitaniae	candida_lusitaniae_1_proteins.fasta
CPAG	Candida_parapsilosis	candida_parapsilosis_1_proteins.fasta
CTRT	Candida_tropicalis	candida_tropicalis_3_proteins.fasta
CAOG	Capsaspora_owczarzaki_atcc_30864	capsaspora_owczarzaki_atcc_30864_2_proteins.fasta
CHGT	Chaetomium_globosum	chaetomium_globosum_1_proteins.fasta
CIHT	Coccidioides_immitis_h538_4	coccidioides_immitis_h538.4_1_proteins.fasta
CIRT	Coccidioides_immitis_rmscc_2394	coccidioides_immitis_rmscc_2394_1_proteins.fasta
CIST	Coccidioides_immitis_rmscc_3703	coccidioides_immitis_rmscc_3703_1_proteins.fasta
CIMG	Coccidioides_immitis_rs	coccidioides_immitis_rs_3_proteins.fasta
CPAT	Coccidioides_posadasii_rmscc_3488	coccidioides_posadasii__rmscc_3488_1_proteins.fasta
CPSG	Coccidioides_posadasii_silveira	coccidioides_posadasii_silveira_2_proteins.fasta
CC1G	Coprinopsis_cinerea_okayama7#130	coprinopsis_cinerea_okayama7#130_3_proteins.fasta
CNAG	Cryptococcus_neoformans_grubii_h99	cryptococcus_neoformans_grubii_h99_2_proteins.fasta
DEHA	Debaryomyces_hansenii	debaryomyces_hansenii_1_proteins.fasta
FGSG	Fusarium_graminearum_ph-1	fusarium_graminearum_ph-1_3_proteins.fasta
FOXG	Fusarium_oxysporum_f_sp_lycopersici_4287	fusarium_oxysporum_f._sp._lycopersici_4287_2_proteins.fasta
FVEG	Fusarium_verticillioides_7600	fusarium_verticillioides_7600_3_proteins.fasta
GGTG	Gaeumannomyces_graminis_var_tritici_r3-111a-1	gaeumannomyces_graminis_var._tritici_r3-111a-1_1_proteins.fasta	gaeumannomyces_graminis_var._tritici_r3-111a-1_1_transcripts.fasta	gaeumannomyces_graminis_var._tritici_r3-111a-1_1_genes.fasta
HCBG	Histoplasma_capsulatum_g186ar	histoplasma_capsulatum_g186ar_2_proteins.fasta
HCDG	Histoplasma_capsulatum_h143	histoplasma_capsulatum_h143_2_proteins.fasta
HCEG	Histoplasma_capsulatum_h88	histoplasma_capsulatum_h88_2_proteins.fasta
HCAG	Histoplasma_capsulatum_nam1	histoplasma_capsulatum_nam1_1_proteins.fasta
LACB	Laccaria_bicolor_s238n-h82	laccaria_bicolor_s238n-h82_1_proteins.fasta
LELT	Lodderomyces_elongisporus	lodderomyces_elongisporus_1_proteins.fasta
MGG	Magnaporthe_oryzae_70-15	magnaporthe_oryzae_70-15_8_proteins.fasta	magnaporthe_oryzae_70-15_8_transcripts.fasta	magnaporthe_oryzae_70-15_8_genes.fasta
MAPG	Magnaporthe_poae_atcc_64411	magnaporthe_poae_atcc_64411_1_proteins.fasta	magnaporthe_poae_atcc_64411_1_transcripts.fasta	magnaporthe_poae_atcc_64411_1_genes.fasta
MCYG	Microsporum_canis_cbs_113480	microsporum_canis_cbs_113480_1_proteins.fasta
MGYG	Microsporum_gypseum_cbs_118893	microsporum_gypseum_cbs_118893_1_proteins.fasta
MONB	Monosiga_brevicollis_mx1	monosiga_brevicollis_mx1_1_proteins.fasta
MVEG	Mortierella_verticillata_nrrl_6337	mortierella_verticillata_nrrl_6337_1_proteins.fasta
NFIA	Neosartorya_fischeri	neosartorya_fischeri_proteins.fasta
NCU	Neurospora_crassa_or74a_finished	neurospora_crassa_or74a__finished__10_proteins.fasta
PAAG	Paracoccidioides_brasiliensis_pb01	paracoccidioides_brasiliensis_pb01_1_proteins.fasta
PABG	Paracoccidioides_brasiliensis_pb03	paracoccidioides_brasiliensis_pb03_1_proteins.fasta
PADG	Paracoccidioides_brasiliensis_pb18	paracoccidioides_brasiliensis_pb18_1_proteins.fasta
SNOT	Phaeosphaeria_nodorum	phaeosphaeria_nodorum_1_proteins.fasta
PTTG	Puccinia_graminis_f_sp_tritici	puccinia_graminis_f._sp._tritici_2_proteins.fasta
PGTG	Puccinia_triticina_1-1_bbbd_race_1	puccinia_triticina_1-1_bbbd_race_1_1_proteins.fasta
PTRT	Pyrenophora_tritici-repentis	pyrenophora_tritici-repentis_1_proteins.fasta
RO3T	Rhizopus_oryzae	rhizopus_oryzae_3_proteins.fasta
SCRT	Saccharomyces_cerevisiae_rm11-1a	saccharomyces_cerevisiae_rm11-1a_1_proteins.fasta
PTSG	Salpingoeca_rosetta	salpingoeca_rosetta_1_proteins.fasta
SPOG	Schizosaccharomyces_cryophilus_oy26	schizosaccharomyces_cryophilus_oy26_3_proteins.fasta
SJAG	Schizosaccharomyces_japonicus_yfs275	schizosaccharomyces_japonicus_yfs275_4_proteins.fasta
SOCG	Schizosaccharomyces_octosporus	schizosaccharomyces_octosporus_5_proteins.fasta
SCP	Schizosaccharomyces_pombe_972h	schizosaccharomyces_pombe_972h-_2_proteins.fasta
SS1G	Sclerotinia_sclerotiorum	sclerotinia_sclerotiorum_2_proteins.fasta
SARC	Sphaeroforma_arctica_jp610	sphaeroforma_arctica_jp610_1_proteins.fasta
AMSG	Thecamonas_trahens_atcc_50062	thecamonas_trahens_atcc_50062_1_proteins.fasta
TEQG	Trichophyton_equinum_cbs127_97	trichophyton_equinum_cbs127.97_1_proteins.fasta
TERG	Trichophyton_rubrum_cbs_118892	trichophyton_rubrum_cbs_118892_2_proteins.fasta
TESG	Trichophyton_tonsurans	trichophyton_tonsurans_1_proteins.fasta
TVR	Trichophyton_verrucosum_hki_0517	trichophyton_verrucosum_hki_0517_1_proteins.fasta
URET	Uncinocarpus_reesii	uncinocarpus_reesii_2_proteins.fasta
UM0	Ustilago_maydis	ustilago_maydis_1_proteins.fasta
VDBG	Verticillium_albo-atrum_vams_102	verticillium_albo-atrum_vams.102_1_proteins.fasta
VDAG	Verticillium_dahliae_vdls_17	verticillium_dahliae_vdls.17_1_proteins.fasta
