# Supplementary material for: Comparative genome analysis and genome evolution of members of the magnaporthaceae family of fungi
Source: BMC Genomics. 2016 Feb 25;17:135. doi: 10.1186/s12864-016-2491-y (PMC4766678; doi:10.1186/s12864-016-2491-y)
Supplement: Additional file 3: — OrthoMCL clusters. (TXT 8405 kb) [file 12864_2016_2491_MOESM3_ESM.txt]

moggtmp1000: RO3T_09486 RO3T_09484 RO3T_10035 RO3T_07028 RO3T_05932 RO3T_13138 RO3T_17462 RO3T_09941 RO3T_03988 RO3T_01309 RO3T_10527 RO3T_07118 RO3T_05952 RO3T_13753 RO3T_01937 RO3T_07672 RO3T_04670 RO3T_11266 RO3T_10548 RO3T_05903 RO3T_16698 RO3T_08652 RO3T_12176 RO3T_01304 RO3T_12999 RO3T_01737 RO3T_06739 RO3T_09597 RO3T_13701 RO3T_06718 RO3T_05933 RO3T_14971 RO3T_16143 RO3T_07994 RO3T_11527 RO3T_12012 RO3T_11262 RO3T_10777 RO3T_13727 RO3T_09944 RO3T_16705 RO3T_09192 RO3T_17222 RO3T_17354 RO3T_09954 RO3T_03569 RO3T_12662 RO3T_04673 RO3T_16904 RO3T_17422 RO3T_07872 RO3T_14783 RO3T_16736 RO3T_07684 RO3T_04667 RO3T_14979 RO3T_11947 RO3T_09923 RO3T_09198 RO3T_15872 RO3T_10804 RO3T_11243 RO3T_17408 RO3T_15153 RO3T_12525 RO3T_11473 RO3T_12185 RO3T_16723 RO3T_09946 RO3T_05915 RO3T_07682 RO3T_07023 RO3T_06433 RO3T_07022 RO3T_04805 RO3T_04803 RO3T_10043 RO3T_13446 RO3T_07859 RO3T_15271 RO3T_12542 RO3T_05266 RO3T_11264 RO3T_17316 RO3T_11533 RO3T_13704 RO3T_09966 RO3T_07120 RO3T_15270 RO3T_09177 RO3T_14991 RO3T_07993 RO3T_13747 RO3T_10719 RO3T_10779 RO3T_12195 RO3T_13705 RO3T_07704 RO3T_05521 RO3T_14360 RO3T_17290 RO3T_16741 RO3T_13713 RO3T_16371 RO3T_10772 RO3T_17415 RO3T_13267 RO3T_05920 RO3T_05281 RO3T_17444 RO3T_07294 RO3T_17448 RO3T_13298 RO3T_12524 RO3T_09541 RO3T_13867 RO3T_17398 RO3T_16419 RO3T_07701 RO3T_05267 RO3T_16417 RO3T_07131 RO3T_05639 RO3T_07110 RO3T_13275 RO3T_17332 RO3T_16429 RO3T_15281 RO3T_17405 RO3T_16117 RO3T_16376 RO3T_16547 RO3T_16714 RO3T_17212 RO3T_00237 RO3T_01204 RO3T_16697 RO3T_07983 RO3T_14769 RO3T_02823 RO3T_01327 RO3T_17386 RO3T_06716 RO3T_15260 RO3T_16122 RO3T_07136 RO3T_04681 RO3T_10794 RO3T_17016 RO3T_04116 RO3T_11780 RO3T_04206 RO3T_11234 RO3T_00255 RO3T_09193 RO3T_04209 RO3T_07123 RO3T_11965 RO3T_01941 RO3T_15663 RO3T_10728 RO3T_05938 RO3T_10797 RO3T_14567 RO3T_05958 RO3T_11263 RO3T_16382 RO3T_12536 RO3T_04694 RO3T_17213 RO3T_01949 RO3T_01961 RO3T_13851 RO3T_16688 RO3T_17210 RO3T_03986 RO3T_07738 RO3T_01312 RO3T_05434 RO3T_10770 RO3T_01734 RO3T_02226 RO3T_03111 RO3T_01950 RO3T_01193 RO3T_07866 RO3T_03557 RO3T_02955 RO3T_03616 RO3T_17068 RO3T_16724 RO3T_17307 RO3T_04663 RO3T_17238 RO3T_01326 RO3T_12171 RO3T_10798 RO3T_03572 RO3T_00239 RO3T_07875 RO3T_06734 RO3T_11269 RO3T_11961 RO3T_17465 RO3T_05631 RO3T_17324 RO3T_06432 RO3T_10778 RO3T_13283 RO3T_14779 RO3T_16420 RO3T_08661 RO3T_03590 RO3T_08837 RO3T_07298 RO3T_17232 RO3T_07029 RO3T_07039 RO3T_07037 RO3T_05945 RO3T_15865 RO3T_13140 RO3T_16430 RO3T_10742 RO3T_07040 RO3T_13456 RO3T_16545 RO3T_14560 RO3T_02849 RO3T_01616 RO3T_07297 RO3T_01708 RO3T_10514 RO3T_00674 RO3T_05636 RO3T_00249 RO3T_16819 RO3T_11532 RO3T_10784 RO3T_12083 RO3T_03776 RO3T_10227 RO3T_05627 RO3T_08659 RO3T_12069 RO3T_10775 RO3T_12977 RO3T_17215 RO3T_13266 RO3T_10796 RO3T_17327 RO3T_17091 RO3T_16540 RO3T_16140 RO3T_15285 RO3T_13751 RO3T_12949 RO3T_10049 RO3T_07722 RO3T_05515 RO3T_01724 RO3T_14980 RO3T_15169 RO3T_09925 RO3T_03559 RO3T_15144 RO3T_11535 RO3T_03790 RO3T_16123 RO3T_16120 RO3T_10236 RO3T_01582 RO3T_03598 RO3T_00292 RO3T_03121 RO3T_01924 RO3T_15167 RO3T_03604 RO3T_05960 RO3T_00688 RO3T_17361 RO3T_02699 RO3T_00251 RO3T_03110 RO3T_10536 RO3T_00689 RO3T_07132 RO3T_10225 RO3T_08657 RO3T_05351 RO3T_02838 RO3T_14556 RO3T_17148 RO3T_16906 RO3T_04660 RO3T_04112 RO3T_17203 RO3T_07135 RO3T_12669 RO3T_15671 RO3T_04653 RO3T_12081 RO3T_14771 RO3T_06720 RO3T_07301 RO3T_04785 RO3T_17435 RO3T_09943 RO3T_07688 RO3T_04199 RO3T_17292 RO3T_10223 RO3T_11404 RO3T_00246 RO3T_13856 RO3T_09166 RO3T_14986 RO3T_03784 RO3T_01586 RO3T_16537 RO3T_16824 RO3T_14973 RO3T_03796 RO3T_09951 RO3T_17360 RO3T_14619 RO3T_17306 RO3T_14988 RO3T_03797 RO3T_01306 RO3T_15139 RO3T_11781 RO3T_03611 RO3T_02960 RO3T_07978 RO3T_05919 RO3T_07113 RO3T_02678 RO3T_10861 RO3T_02847 RO3T_17315 RO3T_00250 RO3T_16542 RO3T_15863 RO3T_01962 RO3T_10789 RO3T_16725 RO3T_14970 RO3T_05414 RO3T_09948 RO3T_09947 RO3T_14975 RO3T_17365 RO3T_15664 RO3T_13861 RO3T_06735 RO3T_04665 RO3T_08112 RO3T_02714 RO3T_16118 RO3T_03605 RO3T_12003 RO3T_06434 RO3T_09949 RO3T_13859 RO3T_05931 RO3T_13137 RO3T_02700 RO3T_07858 RO3T_17460 RO3T_16539 RO3T_16119 RO3T_12188 RO3T_12061 RO3T_04693 RO3T_10230 RO3T_12671 RO3T_03607 RO3T_12172 RO3T_17467 RO3T_13294 RO3T_04127 RO3T_05263 RO3T_16797 RO3T_16795 RO3T_04802 RO3T_10515 RO3T_00284 RO3T_12962 RO3T_15148 RO3T_00293 RO3T_15248 RO3T_14626 RO3T_06723 RO3T_16141 RO3T_11237 RO3T_11261 RO3T_11949 RO3T_17323 RO3T_02701 RO3T_13280 RO3T_12653 RO3T_03804 RO3T_12064 RO3T_00676 RO3T_17309 RO3T_02846 RO3T_11273 RO3T_13282 RO3T_01305 RO3T_07308 RO3T_17464 RO3T_09958 RO3T_14563 RO3T_05913 RO3T_01194 RO3T_12177 RO3T_10782 RO3T_05922 RO3T_00744 RO3T_05949 RO3T_01587 RO3T_03781 RO3T_17436 RO3T_10741 RO3T_08847 RO3T_08834 RO3T_11272 RO3T_05272 RO3T_05921 RO3T_12173 RO3T_12075 RO3T_13702 RO3T_14554 RO3T_05948 RO3T_17237 RO3T_08832 RO3T_15665 RO3T_13728 RO3T_03619 RO3T_13281 RO3T_10860 RO3T_03585 RO3T_11260 RO3T_14989 RO3T_01618 RO3T_15147 RO3T_15143 RO3T_13739 RO3T_17359 RO3T_13850 RO3T_13712 RO3T_06425 RO3T_03780 RO3T_16689 RO3T_07102 RO3T_05637 RO3T_11279 RO3T_13769 RO3T_16425 RO3T_03935 RO3T_14545 RO3T_16717 RO3T_09957 RO3T_01709 RO3T_17358 RO3T_15150 RO3T_03560 RO3T_05350 RO3T_07715 RO3T_17151 RO3T_12664 RO3T_09617 RO3T_10050 RO3T_10033 RO3T_07718 RO3T_07709 RO3T_04780 RO3T_01585 RO3T_02829 RO3T_05277 RO3T_16687 RO3T_01698 RO3T_07096 RO3T_11282 RO3T_09202 RO3T_14719 RO3T_03612 RO3T_16563 RO3T_01699 RO3T_06412 RO3T_14987 RO3T_11525 RO3T_03556 RO3T_05412 RO3T_17276 RO3T_07726 RO3T_15900 RO3T_14785 RO3T_06416 RO3T_12464 RO3T_14564 RO3T_13274 RO3T_13981
moggtmp1001: RO3T_00133 RO3T_00148 RO3T_17032 RO3T_12455 RO3T_14835 RO3T_03518 RO3T_08658 RO3T_02365 RO3T_00796 RO3T_12519 RO3T_03718 RO3T_00793 RO3T_00569 RO3T_16085 RO3T_08298 RO3T_15801 RO3T_12566 RO3T_07853 RO3T_06774 RO3T_04251 RO3T_02363 RO3T_04495 RO3T_14948 RO3T_16776 RO3T_13745 RO3T_09950 RO3T_00683 RO3T_16707 RO3T_12668 RO3T_05926 RO3T_09926 RO3T_11951 RO3T_05961 RO3T_12963 RO3T_05924 RO3T_12074 RO3T_09506 RO3T_14621 RO3T_08608 RO3T_04202 RO3T_01719 RO3T_11278 RO3T_08634 RO3T_07868 RO3T_04119 RO3T_04122 RO3T_13220 RO3T_15673 RO3T_13223 RO3T_07987 RO3T_05215 RO3T_01652 RO3T_14776 RO3T_15266 RO3T_14351 RO3T_11966 RO3T_13216 RO3T_16799 RO3T_15264 RO3T_04120 RO3T_15267 RO3T_14349 RO3T_05046 RO3T_13224 RO3T_11184 RO3T_07861 RO3T_10746 RO3T_10744 RO3T_16365 RO3T_10542 RO3T_07734 RO3T_17252 RO3T_10531 RO3T_10743 RO3T_13447 RO3T_06779 RO3T_17254 RO3T_11978 RO3T_16778 RO3T_01155 RO3T_04582 RO3T_09228 RO3T_17245 RO3T_13221 RO3T_03991 RO3T_17216 RO3T_01293 RO3T_17093 RO3T_05674 RO3T_01809 RO3T_09666 RO3T_07833 RO3T_08180 RO3T_14465 RO3T_03514 RO3T_05620 RO3T_06717 RO3T_08059 RO3T_02388 RO3T_16986 RO3T_13483 RO3T_04385 RO3T_14690 RO3T_02102 RO3T_11588 RO3T_14104 RO3T_16121 RO3T_12955 RO3T_06791 RO3T_04106 RO3T_06345 RO3T_00869 RO3T_11509 RO3T_00855 RO3T_11932 RO3T_15367 RO3T_11936 RO3T_15141 RO3T_16817 RO3T_17217 RO3T_17092 RO3T_06348 RO3T_09361 RO3T_14213 RO3T_16818 RO3T_04504 RO3T_08466 RO3T_04029 RO3T_05097 RO3T_04130 RO3T_10819 RO3T_16572 RO3T_11573 RO3T_02389 RO3T_03268 RO3T_12915 RO3T_14544 RO3T_11393 RO3T_14853 RO3T_09360 RO3T_16979 RO3T_11693 RO3T_04505 RO3T_06444 RO3T_16792 RO3T_00848 RO3T_12960 RO3T_07487 RO3T_17155 RO3T_06347 RO3T_09172 RO3T_10177 RO3T_10174 RO3T_02366 RO3T_13217 RO3T_15369 RO3T_06979 RO3T_06305 RO3T_12243 RO3T_02352 RO3T_12137 RO3T_12460 RO3T_16980 RO3T_05523 RO3T_05285 RO3T_16796 RO3T_06445 RO3T_01364 RO3T_06784 RO3T_06778 RO3T_09523 RO3T_17452 RO3T_04913 RO3T_10708 RO3T_08679 RO3T_01720 RO3T_06353 RO3T_04498 RO3T_02772 RO3T_11673 RO3T_04134 RO3T_08060 RO3T_05421 RO3T_01296 RO3T_09094 RO3T_04448 RO3T_07864 RO3T_08663 RO3T_16348 RO3T_07269 RO3T_13624 RO3T_09373 RO3T_13495 RO3T_03381 RO3T_08160 RO3T_00850 RO3T_09781 RO3T_15955 RO3T_14059 RO3T_16342 RO3T_02755 RO3T_10259 RO3T_15268 RO3T_17251 RO3T_04107 RO3T_17250 RO3T_14562 RO3T_13457 RO3T_13731 RO3T_13458 RO3T_16676 RO3T_13225 RO3T_12674 RO3T_08610 RO3T_14350 RO3T_13864 RO3T_10776 RO3T_11277 RO3T_13218 RO3T_13744 RO3T_10538 RO3T_10745 RO3T_17199 RO3T_12965 RO3T_09770 RO3T_06027 RO3T_12880 RO3T_13029 RO3T_09085 RO3T_13492 RO3T_13485 RO3T_13699 RO3T_04196 RO3T_06978 RO3T_05003 RO3T_08478 RO3T_15296 RO3T_03969 RO3T_08789 RO3T_13653 RO3T_09232 RO3T_11567 RO3T_15983 RO3T_04135 RO3T_13571 RO3T_05626 RO3T_08326 RO3T_07555 RO3T_07592 RO3T_11185 RO3T_13572 RO3T_04914 RO3T_13903 RO3T_15265 RO3T_05951 RO3T_14623 RO3T_05925 RO3T_17154 RO3T_12667 RO3T_08215 RO3T_09607 RO3T_05217 RO3T_08351 RO3T_09507 RO3T_13103 RO3T_06414 RO3T_05109 RO3T_07984 RO3T_04224 RO3T_10420 RO3T_09368 RO3T_17396 RO3T_16775 RO3T_04506 RO3T_17429 RO3T_16465 RO3T_14464 RO3T_14491 RO3T_08304 RO3T_09301 RO3T_16729 RO3T_16978 RO3T_13916 RO3T_12757 RO3T_10352 RO3T_13484 RO3T_00016 RO3T_00149 RO3T_00132 RO3T_00520 RO3T_02454 RO3T_00788 RO3T_00483 RO3T_00482 RO3T_02421 RO3T_06068 RO3T_02754 RO3T_00102 RO3T_01579 RO3T_01530 RO3T_07903 RO3T_01154 RO3T_05204 RO3T_09746 RO3T_16533 RO3T_15319 RO3T_03348 RO3T_14689 RO3T_02407 RO3T_16977 RO3T_04496 RO3T_14214 RO3T_12520 RO3T_16084 RO3T_09241 RO3T_01366 RO3T_00797 RO3T_14060 RO3T_01156 RO3T_02469 RO3T_14860 RO3T_06780 RO3T_03464 RO3T_04028 RO3T_06715 RO3T_14733 RO3T_07146 RO3T_16569 RO3T_00571 RO3T_08386 RO3T_12952 RO3T_17033 RO3T_00134 RO3T_00147 RO3T_09838 RO3T_03719 RO3T_08299 RO3T_03522 RO3T_05619 RO3T_01158 RO3T_01149 RO3T_12242 RO3T_10656 RO3T_00794 RO3T_04583 RO3T_08904 RO3T_04016 RO3T_02941 RO3T_12914 RO3T_15496 RO3T_07489 RO3T_08655 RO3T_01529 RO3T_08446 RO3T_13021 RO3T_03519 RO3T_09086 RO3T_14836 RO3T_04501 RO3T_11833 RO3T_05723 RO3T_11183 RO3T_03970 RO3T_01702 RO3T_04243 RO3T_13306 RO3T_05950 RO3T_04233 RO3T_06192 RO3T_07229 RO3T_15290 RO3T_16955 RO3T_08198 RO3T_06184 RO3T_07630 RO3T_08791 RO3T_12445 RO3T_00279 RO3T_00685 RO3T_00494 RO3T_00489 RO3T_00621 RO3T_03389 RO3T_02936 RO3T_07655 RO3T_04374 RO3T_00849 RO3T_02364 RO3T_00789 RO3T_06349 RO3T_05790 RO3T_08633 RO3T_13028 RO3T_04992 RO3T_09104 RO3T_10763 RO3T_00454 RO3T_12393 RO3T_07878 RO3T_05202 RO3T_00486 RO3T_00487 RO3T_12567 RO3T_12141 RO3T_12135 RO3T_01650 RO3T_09362 RO3T_06772 RO3T_01196 RO3T_12646 RO3T_00682 RO3T_01190 RO3T_09952 RO3T_17366 RO3T_03349 RO3T_10449 RO3T_06903 RO3T_01645 RO3T_05473 RO3T_04978 RO3T_05673 RO3T_00856 RO3T_00868 RO3T_01013 RO3T_01137 RO3T_12888 RO3T_14343 RO3T_01634 RO3T_11694 RO3T_15289 RO3T_12684 RO3T_01909 RO3T_02138 RO3T_05189 RO3T_15239 RO3T_15811 RO3T_03269 RO3T_13946 RO3T_11630 RO3T_10641 RO3T_04741 RO3T_14743 RO3T_06240 RO3T_12449 RO3T_09072
moggtmp1002: AMAG_00743T0 AMAG_02246T0 AMAG_07853T0 AMAG_07693T0 AMAG_01463T0 AMAG_09607T0 AMAG_05105T0 AMAG_11802T0 AMAG_03946T0 AMAG_10458T0 AMAG_03933T0 AMAG_19363T0 AMAG_02600T0 AMAG_17144T0 AMAG_17047T1 AMAG_08456T0 AMAG_12345T0 AMAG_20494T0 AMAG_07882T0 AMAG_11108T0 AMAG_09058T0 AMAG_11112T0 AMAG_11989T0 AMAG_16420T0 AMAG_06972T0 AMAG_17147T0 AMAG_04404T0 AMAG_11902T0 AMAG_16423T0 AMAG_04560T0 AMAG_05261T0 AMAG_17747T0 AMAG_11152T0 AMAG_11154T0 AMAG_16453T0 AMAG_16456T0 AMAG_14259T0 AMAG_15892T0 AMAG_17563T0 AMAG_11506T0 AMAG_10909T0 EGW1_P6.606 EGW1_P8.534 EGW1_P9.927 EGW1_W51112 AOZ_4237 AOZ_9565 AOZ_10626 AOZ_103226 AOZ_701710 ATET_01929 ATET_08828 ATET_04667 ATET_06549 ATET_02255 ATET_08280 ATET_08329 BDET_01691 BDET_01317 BDET_02954 BDET_06387 BDET_01267 BDET_08579 BDET_08438 BDET_00249 BDET_01004 BDET_02962 BDET_04756 BDET_06414 BDDG_04509T0 BDCG_04232T0 BDBG_01225T0 BC1T_01001 BC1T_09469 BC1T_06536 BC1T_08653 AMAG_15656T0 CALB_19.5100 CALB_19.6478 CALB_19.6382 CAWT_00602 CAWT_05582 CAWT_02111 PGUT_00101 PGUT_04757 PGUT_01605 PGUT_02559 PGUT_02303 PGUT_03562 CLUT_02001 CLUT_02918 CLUT_04391 CLUT_02955 CPAG_01589.1 CPAG_04184.1 CPAG_02449.1 CPAG_02450.1 CPAG_01748.1 CPAG_04715.1 CPAG_01921.1 CPAG_01922.1 CPAG_04201.1 CPAG_03510.1 CTRT_02082 CTRT_02100 CTRT_02609 CTRT_03034 CTRT_05023 CTRT_03204 CTRT_03209 CAOG_05195T0 CAOG_05724T0 CHGT_00752 CIRT_03524 CIRT_06720 ARB_00234 ARB_04544 ARB_00761 CIST_09786 CIMG_06690T0 CIMG_08833T0 CPAT_03543 CPAT_04083 CPAT_04877 CPSG_00919T0 CPSG_07257T0 CPSG_05470T0 CC1G_06420T0 CC1G_06532T0 CC1G_07332T0 CC1G_14430T0 CC1G_15458T0 CC1G_13165T0 CC1G_07690T0 CC1G_07699T0 CC1G_07737T0 CNAG_02262T0 CNAG_07781T0 DEHA_B01430g.1 DEHA_C13739g.1 DEHA_B14168g.1 DEHA_D13266g.1 DEHA_E18392g.1 FGSG_04440T0 FGSG_09017T0 ACLA_012540 ACLA_048550 ACLA_067430 FGSG_05571T0 FGSG_11028T0 FGSG_07325T0 FOXG_09082T0 FOXG_01579T0 FOXG_17424T0 FVEG_06686T0 FVEG_03149T0 FVEG_07940T0 FVEG_06924T0 FVEG_12505T0 GGTG_01241T0 GGTG_08354T0 GGTG_12277T0 HCBG_02078T0 HCBG_08165T0 HCBG_06634T0 HCBG_07063T0 HCEG_06388T0 HCEG_01883T0 HCAG_00656T0 HCAG_06237T0 LACB_297102 LACB_318236 LACB_305568 LACB_297457 LACB_301178 LELT_00662 LELT_00664 LELT_03093 LELT_05095 LELT_02232 LELT_02357 LELT_03151 LELT_02386 MGG_03736T0 MGG_05746T0 MGG_04855T0 MAPG_06417T0 MAPG_09608T0 MAPG_07065T0 MAPG_08261T0 MCYG_02179T0 MCYG_05711T0 MCYG_02126T0 AFL2_01821 AFL2_11770 AFL2_04825 AFL2_10155 AFL2_06295 AFL2_12159 MCYG_05947T0 MGYG_06018T0 MGYG_09020T0 MGYG_03982T0 MGYG_03033T0 MONB_00082T0 MONB_25070T0 MVEG_00049T0 MVEG_00068T0 MVEG_10663T0 MVEG_05079T0 MVEG_11088T0 MVEG_00166T0 MVEG_06571T0 MVEG_07990T0 MVEG_00165T0 MVEG_05603T0 MVEG_11130T0 MVEG_06603T0 MVEG_06602T0 MVEG_11735T0 MVEG_06605T0 MVEG_06604T0 MVEG_11199T1 MVEG_06599T0 MVEG_01484T0 MVEG_11199T0 MVEG_05602T0 MVEG_09196T0 MVEG_05607T0 MVEG_02618T0 MVEG_07948T0 MVEG_06486T0 MVEG_06171T0 MVEG_01416T0 MVEG_05404T0 MVEG_00902T0 MVEG_09135T0 MVEG_01047T0 MVEG_01032T0 MVEG_10645T0 MVEG_09994T0 MVEG_08019T0 MVEG_03737T0 MVEG_06454T0 NFIA_076730 NFIA_079150 NFIA_078140 NFIA_079320 NFIA_107020 NCU_03591T0 NCU_09820T0 PAAG_03184T0 PAAG_04135T0 PABG_03942T0 PADG_03069T0 PADG_07398T0 PGTG_00876T0 PGTG_00878T0 PGTG_19443T0 PGTG_15847T0 PTTG_10245T0 PTTG_07447T0 PTTG_07453T0 RO3T_12411 RO3T_10287 RO3T_10648 AFU5_07970 AFU5_09190 AFU5_08150 AFU5_10510 ANID_00225T0 ANID_08957T0 ANID_06443T0 SPOG_00335T0 SPOG_05114T0 SJAG_05213T0 SOCG_04184T0 SOCG_04206T0 SPA_C30.04c SPA_C9E9.12c SS1G_05555T0 SS1G_11190T0 AMSG_00513T0 AMSG_03075T0 ANID_06779T0 TEQG_00737T0 TEQG_04366T0 TEQG_04322T0 TEQG_01136T0 TEQG_05581T0 TERG_03933T0 TERG_04848T0 TESG_00042T0 TESG_07941T0 TESG_00400T0 TESG_04641T0 TESG_07656T0 TRV_00080 TRV_05226 TRV_01828 TRV_02980 TRV_02802 UM0_0450 UM0_4674 UM0_1431 UM0_2568 VDBG_04148T0 VDBG_07571T0 VDAG_05084T0 VDAG_01371T0 VDAG_09292T0 EGW1_P15.7 SCRT_04669 MGG_01674T0 TERG_04323T0 CNAG_02977T0 LELT_02039 BDCG_09252T0 BDBG_08486T0 BDDG_05790T0 PAAG_07308T0 GGTG_01923T0 PGUT_02215 FOXG_09320T0 PADG_05809T0 SPB_C359.05 HCDG_00772T0 MGG_08309T0 PGTG_02325T0 ARB_01416 GGTG_07322T0 PABG_05494T0 UM0_0712 SNOT_03688 SOCG_01748T0 SPA_C3F10.11c CNAG_03503T0 PTTG_00750T0 BC1T_01454 AMSG_03402T0 HCAG_07845T0 CHGT_03203 PTSG_00884T0 VDBG_06544T0 NCU_04161T0 URET_02252 CIMG_07960T0 CIRT_06026 CPAT_05597 CPSG_07559T0 BDCG_08821T0 BDBG_07337T0 BDDG_05391T0 SNOT_09278 SCRT_00746 CAWT_06071 PTSG_12159T0 URET_03754 PTRT_02994 TERG_06161T0 VDBG_03798T0 URET_02732 CIST_10065 CIHT_04571 CNAG_03450T0 PTRT_01077 SNOT_09336 CIST_02315 CIHT_01699 CALB_19.1783 HCDG_02472T0 MAPG_09894T0 CNAG_00823T0 CHGT_02253 SS1G_06062T0 CHGT_09924 CIHT_01131 MONB_29687T0 MONB_34017T0 BC1T_08652 MAPG_09895T0 UM0_3861 CAOG_00938T0 CNAG_02430T0 SARC_05531T0 AFU4_09150 ACLA_012370 AFU1_16880 AMSG_01099T0 AMSG_02038T0 AMSG_07551T0
moggtmp1003: MVEG_10975T0 MVEG_11239T0 RO3T_00238 RO3T_00297 RO3T_17164 RO3T_01965 RO3T_08106 RO3T_17421 RO3T_04125 RO3T_05343 RO3T_16360 RO3T_01613 RO3T_12672 RO3T_09546 RO3T_06424 RO3T_10803 RO3T_17020 RO3T_05329 RO3T_04932 RO3T_02703 RO3T_16692 RO3T_16538 RO3T_07310 RO3T_14346 RO3T_12537 RO3T_12676 RO3T_13917 RO3T_12526 RO3T_03777 RO3T_05513 RO3T_09492 RO3T_15862 RO3T_02706 RO3T_02965 RO3T_10419 RO3T_01732 RO3T_03748 RO3T_15572 RO3T_05864 RO3T_06501 RO3T_10990 RO3T_01943 RO3T_17286 RO3T_13848 RO3T_17427 RO3T_12053 RO3T_09605 RO3T_02952 RO3T_01302 RO3T_14801 RO3T_07973 RO3T_17404 RO3T_12529 RO3T_02819 RO3T_01936 RO3T_11472 RO3T_17453 RO3T_02954 RO3T_10863 RO3T_09201 RO3T_05269 RO3T_11241 RO3T_17391 RO3T_07992 RO3T_09603 RO3T_03764 RO3T_03617 RO3T_12951 RO3T_03989 RO3T_12192 RO3T_16561 RO3T_01966 RO3T_07739 RO3T_11969 RO3T_13449 RO3T_03102 RO3T_12086 RO3T_10554 RO3T_07304 RO3T_14703 RO3T_11274 RO3T_16743 RO3T_12978 RO3T_16685 RO3T_05279 RO3T_15868 RO3T_11402 RO3T_10559 RO3T_06415 RO3T_01202 RO3T_01717 RO3T_13858 RO3T_02234 RO3T_14347 RO3T_08611 RO3T_11943 RO3T_11519 RO3T_09537 RO3T_15132 RO3T_02704 RO3T_01591 RO3T_17382 RO3T_17022 RO3T_11975 RO3T_10180 RO3T_05519 RO3T_00700 RO3T_08830 RO3T_17403 RO3T_04114 RO3T_15275 RO3T_05629 RO3T_02709 RO3T_00701 RO3T_05917 RO3T_05409 RO3T_12958 RO3T_02815 RO3T_15387 RO3T_12180 RO3T_17443 RO3T_08966 RO3T_12678 RO3T_12650 RO3T_05265 RO3T_09176 RO3T_15135 RO3T_03562 RO3T_10802 RO3T_11478 RO3T_05902 RO3T_05264 RO3T_07667 RO3T_16691 RO3T_12471 RO3T_10052 RO3T_00240 RO3T_00295 RO3T_12531 RO3T_05514 RO3T_01935 RO3T_03618 RO3T_02820 RO3T_17445 RO3T_03768 RO3T_01963 RO3T_11964 RO3T_15670 RO3T_15168 RO3T_01207 RO3T_16690 RO3T_10872 RO3T_05337 RO3T_10560 RO3T_17397 RO3T_14705 RO3T_01612 RO3T_06736 RO3T_05618 RO3T_12462 RO3T_00485 RO3T_14994 RO3T_05270 RO3T_03097 RO3T_10557 RO3T_06427 RO3T_17325 RO3T_13748 RO3T_00289 RO3T_02958 RO3T_17437 RO3T_06426 RO3T_03546 RO3T_07097 RO3T_09964 RO3T_16745 RO3T_01744 RO3T_16556 RO3T_13919 RO3T_13866 RO3T_14354 RO3T_02690 RO3T_06441 RO3T_05959 RO3T_15249 RO3T_17370 RO3T_05344 RO3T_04801 RO3T_15895 RO3T_08829 RO3T_08105 RO3T_05962 RO3T_12182 RO3T_13914 RO3T_15288 RO3T_13151 RO3T_07104 RO3T_07727 RO3T_02832 RO3T_00305 RO3T_03751 RO3T_13143 RO3T_12013 RO3T_10859 RO3T_16914 RO3T_17273 RO3T_05352 RO3T_17288 RO3T_13854 RO3T_12461 RO3T_03795 RO3T_17017 RO3T_12957 RO3T_03574 RO3T_12066 RO3T_10221 RO3T_13700 RO3T_12649 RO3T_01926 RO3T_12470 RO3T_12972 RO3T_07034 RO3T_11777 RO3T_15258 RO3T_00696 RO3T_07981 RO3T_05216 RO3T_02848 RO3T_17270 RO3T_07027 RO3T_15134 RO3T_16560 RO3T_02850 RO3T_08664 RO3T_12532 RO3T_04117 RO3T_17317 RO3T_16142 RO3T_17328 RO3T_01964 RO3T_12980 RO3T_17162 RO3T_09539 RO3T_14345 RO3T_17383 RO3T_10727 RO3T_08654 RO3T_08649 RO3T_02708 RO3T_10534 RO3T_15133 RO3T_16751 RO3T_11784 RO3T_15142 RO3T_13300 RO3T_03987 RO3T_13852 RO3T_11283 RO3T_07122 RO3T_02702 RO3T_06740 RO3T_01329 RO3T_17426 RO3T_11774 RO3T_12950 RO3T_12540 RO3T_09495 RO3T_11944 RO3T_11775 RO3T_05918 RO3T_02680 RO3T_02710 RO3T_11523 RO3T_02221 RO3T_09375 RO3T_10722 RO3T_08967 RO3T_00298 RO3T_05623 RO3T_02962 RO3T_07666 RO3T_05640 RO3T_15899 RO3T_02203 RO3T_17285 RO3T_11267 RO3T_11773 RO3T_15858 RO3T_12539 RO3T_09494 RO3T_07101 RO3T_10720 RO3T_09483 RO3T_10556 RO3T_16693 RO3T_03791 RO3T_05624 RO3T_11270 RO3T_04113 RO3T_15584 RO3T_15859 RO3T_15274 RO3T_03325 RO3T_10801 RO3T_05410 RO3T_02707 RO3T_11973 RO3T_07972 RO3T_17424 RO3T_16407 RO3T_16913 RO3T_06726 RO3T_07970 RO3T_16911 RO3T_05433 RO3T_07968 RO3T_01746 RO3T_05628 RO3T_12679 RO3T_05527 RO3T_14704 RO3T_00703 RO3T_09612 RO3T_11268 RO3T_12193 RO3T_01056 RO3T_05278 RO3T_10655 RO3T_08911 RO3T_11974 RO3T_10051 RO3T_17314 RO3T_04661 RO3T_16375 RO3T_10964 RO3T_13721 RO3T_11413 RO3T_10721 RO3T_17169 RO3T_05516 RO3T_12670 RO3T_08104 RO3T_08827 RO3T_13293 RO3T_03749 RO3T_13152 RO3T_03686 RO3T_09158 RO3T_17380 RO3T_07669 RO3T_10214 RO3T_13860 RO3T_17352 RO3T_12533 RO3T_07026 RO3T_17165 RO3T_17156 RO3T_17202 RO3T_12183 RO3T_08968 RO3T_15860 RO3T_17013 RO3T_00241 RO3T_00294 RO3T_00686 RO3T_01055 RO3T_09919 RO3T_17015 RO3T_05330 RO3T_05518 RO3T_00583 RO3T_02964 RO3T_02711 RO3T_01057 RO3T_02687 RO3T_02689 RO3T_03755 RO3T_02691 RO3T_03756 RO3T_03773 RO3T_04219 RO3T_04800 RO3T_07716
moggtmp1004: EGW1_M4000222 EGW1_P12.637 EGW1_P14.6 EGW1_P2000689 EGW1_P11.6 EGW1_P11000432 EGW1_P22.4 EGW1_P1.1076 EGW1_P6.8 EGW1_P2.6 EGW1_P4.9 EGW1_P3.1039 EGW1_P8000169 EGW1_P4.17 AOZ_1277 AOZ_1293 AOZ_9071 AOZ_1506 AOZ_5798 AOZ_38086 AOZ_38210 AOZ_26149 AOZ_11015 AOZ_102166 ATET_07282 ATET_09961 ATET_00325 ATET_07067 ATET_01894 ATET_06056 ATET_04718 ATET_09088 ATET_09617 ATET_08172 ATET_03446 ATET_07279 ATET_09968 ATET_09100 ATET_03574 ATET_06680 BC1T_00695 BC1T_15479 BC1T_04786 BC1T_13366 BC1T_13114 BC1T_04310 CHGT_00046 CHGT_08746 CHGT_05286 CHGT_05358 CHGT_04068 CHGT_02374 CHGT_10092 CHGT_03101 CHGT_04475 CHGT_05147 CHGT_07638 CHGT_09585 CIHT_04299 CIHT_04900 ARB_01525 ARB_07933 ARB_06393 ARB_05333 ARB_02973 ARB_07966 CIRT_09211 CIMG_02398T0 CIMG_03014T0 CIMG_06629T0 CPAT_00458 CPAT_04016 CPSG_00248T0 CPSG_07187T0 ACLA_002670 ACLA_087700 ACLA_043440 ACLA_004770 ACLA_077660 ACLA_023380 ACLA_078660 ACLA_055680 ACLA_098920 ACLA_042410 FGSG_01790T0 FGSG_03340T0 FGSG_04694T0 FGSG_07798T0 FGSG_10464T0 FGSG_10548T0 FGSG_08795T0 FGSG_12126T0 FOXG_10805T0 FOXG_14587T0 FOXG_03051T0 FOXG_15296T0 FOXG_15248T0 FOXG_11892T0 FOXG_15886T0 FVEG_00079T0 FVEG_00316T0 FVEG_08425T0 FVEG_01736T0 FVEG_05537T0 FVEG_11086T0 GGTG_02129T0 GGTG_11347T0 GGTG_02434T0 GGTG_10423T0 GGTG_11488T0 GGTG_03165T0 GGTG_10437T0 GGTG_08683T0 GGTG_07526T0 GGTG_11773T0 GGTG_02166T0 GGTG_07560T0 GGTG_02313T0 GGTG_07238T0 HCBG_01655T0 HCDG_06792T0 HCDG_09156T0 AFL2_00781 AFL2_10577 AFL2_11574 AFL2_04006 AFL2_07094 HCEG_00295T0 HCEG_03696T0 MGG_00233T0 MGG_12613T0 MGG_05589T0 MGG_08285T0 MGG_13767T0 MGG_13591T0 MGG_08236T0 MGG_00806T0 MGG_12214T0 MGG_14831T0 MGG_03810T0 MGG_15097T0 MGG_12447T0 MGG_15100T0 MGG_15272T0 MGG_11638T0 MGG_14897T0 MGG_09589T0 MGG_04775T0 MGG_04775T1 MGG_14945T0 MGG_10912T0 MAPG_11780T0 MAPG_01087T0 MAPG_01588T0 MAPG_01893T0 MAPG_02380T0 MAPG_11360T0 MCYG_00465T0 MCYG_02835T0 MCYG_08451T0 MCYG_08566T0 MCYG_08608T0 MCYG_07715T0 MCYG_04545T0 MCYG_04907T0 AFL2_09015 AFL2_09150 AFL2_07507 AFL2_07518 AFL2_07236 AFL2_09607 MGYG_00039T0 MGYG_03811T0 MGYG_07327T0 MGYG_02807T0 MGYG_07197T0 MGYG_08716T0 MGYG_04007T0 MGYG_04674T0 MGYG_07834T0 MGYG_01493T0 NFIA_001530 NFIA_004080 NFIA_093790 NFIA_062550 NFIA_073990 NFIA_023490 NCU_02918T0 NCU_06013T0 NCU_05011T0 PAAG_01883T0 PAAG_02977T0 PABG_02158T0 PABG_06839T0 PADG_00557T0 PADG_06324T0 AFL2_08911 SNOT_00308 SNOT_07866 SNOT_04868 SNOT_05791 SNOT_11076 SNOT_09623 SNOT_14927 SNOT_13032 PTRT_00110 PTRT_03683 PTRT_09108 PTRT_04144 PTRT_12149 PTRT_06299 PTRT_04387 PTRT_04244 PTRT_11830 AFU3_14700 ANID_01036T0 ANID_02547T0 ANID_03273T0 ANID_12188T0 ANID_08412T0 ANID_01784T0 ANID_10430T0 ANID_11191T0 ANID_12331T0 SS1G_01792T0 SS1G_02356T0 SS1G_03591T0 SS1G_01807T0 SS1G_07098T0 SS1G_09446T0 SS1G_02211T0 SS1G_09240T0 ANID_09005T0 ANID_06431T0 ANID_08910T0 ANID_07084T0 TEQG_03688T0 TEQG_04484T0 TERG_02820T0 TERG_07361T0 TESG_01598T0 TESG_05819T0 TRV_04285 TRV_03721 TRV_04236 TRV_01071 TRV_04104 URET_01317 URET_02932 URET_01366 URET_05998 URET_03815 URET_06499 VDBG_04998T0 VDBG_01329T0 VDAG_01856T0 VDAG_03466T0 VDAG_08448T0 EGW1_P10.480 EGW1_P6.20 EGW1_P13000034 HCAG_09378T0 VDBG_01714T0 VDAG_07928T0 NCU_08399T0 PAAG_03500T0 TEQG_04517T0 TRV_06912 MGG_09645T0 MAPG_06091T0 MAPG_11935T0 HCBG_06854T0 FVEG_09959T0 FVEG_10535T0 VDBG_01693T0 SNOT_11272 CIRT_03455 CIHT_01054 BC1T_16087 BDDG_03145T0 BDBG_07448T0 BDCG_00675T0 CIHT_00034 CIRT_06862 CPSG_09203T0 CPAT_08670 CIST_09813 CIST_04527 FVEG_01914T0 CIMG_13632T0 CPAT_08608 CIHT_09896 CPSG_04182T0 SS1G_01997T0 BC1T_02704 CHGT_00088 CHGT_10647 VDAG_07270T0 VDBG_09122T0 CIST_02519 URET_03086 HCDG_00555T0 MAPG_07187T0 SNOT_02561 FGSG_05794T0 FOXG_11954T0 CIRT_10362 AFU8_00540 AFU1_01010 AFL2_11104 AFU8_00370 AFL2_09850 AFU3_02530 SNOT_12897 AFL2_08678 AFL2_09014 AFU3_03540
moggtmp1005: EGW1_P12.1 EGW1_P30836 EGW1_P190208 EGW1_P6.1 EGW1_P12000226 EGW1_P14000207 EGW1_W110951 AOZ_1009 AOZ_1262 AOZ_102465 AOZ_38390 AOZ_103167 AOZ_5993 AOZ_38543 AOZ_102338 AOZ_120024 ATET_00228 ATET_10305 ATET_04323 ATET_09064 ATET_09019 ATET_09068 ATET_01002 ATET_07358 ATET_03576 ATET_03528 ATET_06113 ATET_02944 ATET_08448 ATET_04322 BDCG_01191T0 BDCG_08633T0 BC1T_02495 BC1T_09040 CHGT_02283 CHGT_06789 CHGT_10057 CHGT_08540 CHGT_04477 CIRT_01529 CIRT_02359 CIRT_02009 ARB_00195 ARB_05131 ARB_02149 ARB_01698 ARB_02750 ARB_03768 ARB_05579 ARB_04984 CIST_04321 CIST_04324 CIMG_01429T0 CIMG_09750T0 CIMG_07298T0 CIMG_01861T0 CPAT_00942 CPAT_02979 CPAT_01421 CPAT_04684 CPSG_01748T0 CPSG_09686T0 CPSG_06607T0 CPSG_09685T0 ACLA_017890 ACLA_095980 ACLA_098420 ACLA_025160 ACLA_076770 FGSG_02315T0 FGSG_13783T0 FGSG_13878T0 FGSG_11659T0 FGSG_08209T0 FGSG_11395T0 FGSG_02394T0 FGSG_03747T0 FOXG_09785T0 FOXG_13024T0 FOXG_11967T0 FVEG_08697T0 FVEG_11762T0 FVEG_10547T0 HCBG_03655T0 HCBG_09105T0 HCBG_07422T0 HCBG_09033T0 ACLA_044390 ACLA_061190 ACLA_061000 AFL2_00966 AFL2_04847 AFL2_12042 HCEG_00068T0 HCEG_03006T0 MGG_02351T0 MGG_07858T0 MCYG_00851T0 MCYG_08424T0 MCYG_02927T0 MCYG_08441T0 MCYG_04787T0 MCYG_06185T0 MCYG_08602T0 MCYG_04549T0 MCYG_05756T0 AFL2_07731 AFL2_09757 AFL2_07493 AFL2_09859 AFL2_07262 AFL2_12211 AFL2_07875 AFL2_08062 MGYG_00094T0 MGYG_03820T0 MGYG_08146T0 MGYG_01116T0 MGYG_02098T0 MGYG_02862T0 MGYG_02587T0 MVEG_00164T0 MVEG_05915T0 MVEG_11009T0 MVEG_02802T0 NFIA_005520 NFIA_061820 NFIA_005590 NFIA_100270 NFIA_044240 NFIA_015290 NFIA_057960 NFIA_055290 NFIA_074300 NFIA_058030 NFIA_031170 NFIA_093690 NFIA_100310 NFIA_029990 NFIA_043670 NFIA_057990 AFL2_12207 SNOT_01105 SNOT_14834 SNOT_14098 SNOT_09081 SNOT_14923 SNOT_09488 PTRT_01683 PTRT_11759 PTRT_10437 PTRT_10433 PTRT_01800 PTRT_09101 PTRT_12015 PTRT_11809 PTRT_10434 PTRT_11836 PTRT_11818 PTRT_10128 AFU6_09610 AFU6_12080 ANID_00016T0 ANID_01242T0 ANID_03496T0 ANID_02545T0 ANID_10576T0 ANID_06236T0 ANID_03495T0 ANID_09244T0 TEQG_00781T0 TEQG_08401T0 TEQG_06632T0 TEQG_00946T0 TEQG_01781T0 TEQG_01507T0 TEQG_04762T0 TEQG_02017T0 TERG_01444T0 TERG_08294T0 TERG_03194T0 TERG_02711T0 TERG_08653T0 TERG_03357T0 TESG_01059T0 TESG_08402T0 TESG_02724T0 TESG_04481T0 TESG_02929T0 TESG_02407T0 TESG_08334T0 TESG_04682T0 TRV_01735 TRV_07837 TRV_06186 TRV_06185 TRV_07570 TRV_06828 TRV_01776 TRV_06313 TRV_05651 URET_01346 URET_04677 URET_04461 URET_04676 VDBG_08380T0 VDBG_08382T0 VDBG_08381T0 EGW1_P14.9 GGTG_13228T0 HCEG_09326T0 HCDG_09159T0 HCDG_09160T0 HCAG_10410T0 HCEG_02616T0 SS1G_01265T0 HCDG_03800T0 GGTG_03812T0 VDAG_03964T0 CIHT_07542 CIST_06417 BDDG_01374T0 PAAG_01679T0 PABG_03726T0 PADG_00102T0 CIST_07296 NCU_08441T0 ATET_07488 MGG_14767T0 HCAG_11498T0 GGTG_02228T0 MAPG_06164T0 SNOT_14368 BC1T_10567 HCAG_06548T0 BDBG_02828T0 CIHT_08127 BDDG_04183T0 FOXG_10932T0 PADG_02836T0 PAAG_07698T0 HCDG_03564T0 PABG_00426T0 FVEG_09864T0 BDBG_00200T0 BDDG_01211T0 BDCG_08486T0 AOZ_26378 CIHT_07544 NCU_04531T0 MGG_03401T0 VDAG_10211T0 MAPG_04654T0 GGTG_06444T0 SS1G_04250T0 CHGT_09475 BDBG_00048T0 CIHT_09973 HCDG_08465T0 HCAG_10411T0 CIRT_10240 CIST_05849 EGW1_P2000358 URET_07665 CPSG_08812T0 CIHT_06455 CHGT_10752 HCAG_01843T0 VDBG_03055T0 MCYG_01766T0 TERG_08586T0 TRV_05681 TESG_00639T0 TEQG_03476T0 FVEG_06496T0 BC1T_09041 FGSG_10523T0 CIHT_07543 ARB_06786 AFU5_12730 AFU1_10380 AFU8_00170 AFU6_12050 AFU3_03420 AFL2_06882 EGW1_P18000184
moggtmp1006: BDET_02598 BDET_08810 BDET_04505 BDET_07473 BDET_07801 BDET_04999 BDET_07802 BDET_07522 BDET_07503 BDET_08611 BDET_08662 BDET_08669 BDET_05980 BDET_08808 BDET_03885 BDET_03223 BDET_05581 BDET_06338 BDET_04693 CLUT_03398 CLUT_00132 CLUT_01755 CLUT_00414 CLUT_05877 CLUT_00133 CLUT_05878 CHGT_00185 CHGT_11081 CHGT_08792 CHGT_04040 CHGT_10850 LELT_02222 LELT_03804 PGTG_03985T0 PGTG_08018T0 PGTG_22484T0 PGTG_06868T0 PGTG_09553T0 PGTG_15614T0 PTTG_00139T0 PTTG_04355T0 PTTG_00530T0 PTTG_06594T0 PTTG_03804T0 PTTG_07841T0 PTTG_09292T0 PTTG_10122T0 PTTG_02935T0 PTTG_10103T0 PTTG_02301T0 PTTG_07494T0 PTTG_01950T0 PTTG_02704T0 PTTG_04713T0 PTTG_02279T0 PTTG_10018T0 PTTG_07609T0 PTTG_08631T0 PTTG_08390T0 PTTG_04333T0 PTTG_07251T0 PTTG_10188T0 PTTG_06141T0 PTTG_06245T0 PTTG_04912T0 PTTG_07052T0 PTTG_00502T0 PTTG_00549T0 PTTG_06542T0 PTTG_00648T0 PTTG_09663T0 PTTG_01956T0 PTTG_05270T0 PTTG_02701T0 PTTG_09187T0 PTTG_01396T0 PTTG_06480T0 PTTG_07065T0 PTTG_02806T0 PTTG_02426T0 PTTG_01877T0 PTTG_03285T0 PTTG_10430T0 PTTG_07371T0 PTTG_10319T0 PTTG_01113T0 PTTG_08707T0 PTTG_08668T0 PTTG_01946T0 PTTG_02789T0 PTTG_04971T0 PTTG_09302T0 PTTG_10579T0 PTTG_03207T0 PTTG_09785T0 PTTG_03849T0 PTTG_04449T0 PTTG_08800T0 PTTG_05818T0 PTTG_05100T0 PTTG_07370T0 PTTG_07528T0 PTTG_09760T0 PTTG_07723T0 PTTG_08730T0 PTSG_11720T0 PTSG_12547T0 PTSG_12009T0 PTSG_12663T0 PTSG_12130T0 PTSG_12957T0 PTSG_11605T0 PTSG_13230T0 PTSG_11915T0 PTSG_12005T0 PTSG_12746T0 PTSG_12011T0 PTSG_11876T0 PTSG_13070T0 PTSG_12080T0 PTSG_12585T0 PTSG_12453T0 PTSG_12834T0 PTSG_11607T0 PTSG_12002T0 PTSG_12601T0 PTSG_13069T0 PTSG_12310T0 PTSG_12422T0 PTSG_12602T0 PTSG_11843T0 PTSG_12008T0 PTSG_12850T0 PTSG_13187T0 PTSG_12309T0 PTSG_12470T0 PTSG_11538T0 PTSG_13189T0 PTSG_12519T0 PTSG_12495T0 PTSG_12835T0 PTSG_11916T0 PTSG_11914T0 PTSG_11675T0 PTSG_12662T0 PTSG_12318T0 PTSG_12421T0 PTSG_12922T0 PTSG_12873T0 PTSG_12454T0 PTSG_12133T0 PTSG_12851T0 PTSG_12311T0 PTSG_11877T0 PTSG_12205T0 PTSG_12956T0 PTSG_12003T0 PTSG_13201T0 PTSG_12790T0 PTSG_13028T0 PTSG_13208T0 PTSG_12004T0 PTSG_12423T0 PTSG_13046T0 PTSG_13039T0 PTSG_13204T0 PTSG_11602T0 PTSG_13045T0 PTSG_13044T0 PTSG_13038T0 PTSG_11603T0 PTSG_11766T0 PTSG_12921T0 PTSG_11765T0 PTSG_12455T0 PTSG_13200T0 PTSG_13203T0 PTSG_11719T0 PTSG_12131T0 PTSG_12010T0 PTSG_13205T0 PTSG_12181T0 PTSG_12081T0 PTSG_11721T0 PTSG_12600T0 PTSG_11920T0 PTSG_12132T0 PTSG_12920T0 PTSG_12962T0 PTSG_13190T0 PTSG_12514T0 PTSG_11764T0 PTSG_12961T0 PTSG_12082T0 PTSG_12833T0 PTSG_12184T0 PTSG_12006T0 PTSG_11913T0 PTSG_13040T0 PTSG_11922T0 PTSG_12976T0 PTSG_12584T0 PTSG_12204T0 PTSG_11936T0 PTSG_12641T0 PTSG_12513T0 PTSG_12007T0 PTSG_13027T0 SS1G_02323T0 SS1G_10194T0 SS1G_02822T0 SS1G_02426T0 SS1G_13224T0 SS1G_12167T0 SS1G_09087T0 UM0_1393 UM0_4408 UM0_4730 UM0_5425 UM0_1589 UM0_4123 UM0_6203 UM0_6519 UM0_5751 UM0_1591 UM0_3188 UM0_5460 UM0_1583 UM0_5963 UM0_1586 UM0_1585 UM0_3187 UM0_3186 UM0_5752 UM0_4617 UM0_1592 UM0_4121 UM0_6096 BDET_01656 BDET_02325 PTTG_00381T0 PTTG_10785T0 PTTG_08352T0 PTSG_03367T0 PTSG_10587T0 PTSG_09938T0 PTSG_11438T0 PTSG_07970T0 PTSG_07519T0 PTSG_06953T0 PTSG_04139T0 PTSG_10586T0 PTSG_11606T0 HCEG_07934T0 DEHA_D06633g.1 CALB_19.2669 PAAG_03462T0 UM0_2565 PADG_02915T0 FOXG_14142T0 SARC_05814T0 LACB_299655 SCRT_04187 DEHA_G12320g.1 PTTG_10990T0 PGTG_03053T0 PGTG_04541T0 PGTG_22015T0
moggtmp1007: AOZ_1544 AOZ_9356 AOZ_9554 AOZ_4511 AOZ_701841 AOZ_12135 AOZ_38223 AOZ_38425 AOZ_103127 ATET_02713 ATET_10320 ATET_07931 ATET_02806 ATET_10274 ATET_03047 ATET_06617 ATET_07121 ATET_07419 BDDG_00413T0 BDDG_08404T0 BDDG_03044T0 BDCG_00572T0 BDCG_06768T0 BDCG_03481T0 BDBG_02083T0 BDBG_05337T0 BDBG_05018T0 BC1T_06666 BC1T_10221 BC1T_10231 BC1T_09832 CHGT_03421 CHGT_06807 CHGT_09678 CIHT_01606 CIHT_07558 CIHT_06370 CIRT_01451 CIRT_09625 CIRT_07821 CIST_02008 CIST_04820 CIST_05058 CIMG_01363T0 CIMG_10097T0 CIMG_03888T0 CPAT_01489 CPAT_07666 CPAT_09578 CPSG_01820T0 CPSG_04517T0 CPSG_03385T0 CC1G_08721T0 CC1G_08724T0 CC1G_13671T0 FGSG_00166T0 FGSG_06605T0 FGSG_03570T0 ARB_05654 ARB_07634 FGSG_03387T0 FGSG_03858T0 FGSG_10615T0 FGSG_04953T0 FGSG_11559T0 FOXG_01313T0 FOXG_02349T0 FOXG_09571T0 FOXG_02734T0 FOXG_09125T0 FOXG_09849T0 FVEG_00180T0 FVEG_05521T0 FVEG_08890T0 FVEG_11749T0 FVEG_13391T0 FVEG_13055T0 GGTG_00708T0 GGTG_12367T0 GGTG_03156T0 GGTG_02652T0 GGTG_08973T0 GGTG_12813T0 GGTG_03193T0 GGTG_12067T0 GGTG_05800T0 GGTG_03453T0 HCBG_02873T0 HCBG_05905T0 ACLA_028810 ACLA_096980 ACLA_083710 HCEG_00383T0 HCEG_09069T0 HCEG_08582T0 LACB_178737 LACB_189477 MGG_01885T0 MGG_14903T0 MGG_03508T0 MGG_01912T0 MGG_05599T0 MGG_07634T0 MGG_09160T0 MGG_09272T0 MGG_11210T0 MAPG_01581T0 MAPG_09320T0 MAPG_01909T0 MAPG_04098T0 MAPG_10908T0 MAPG_10908T1 MCYG_00928T0 MCYG_03083T0 MCYG_08778T0 AFL2_01582 AFL2_03066 AFL2_12245 AFL2_06408 AFL2_09023 AFL2_07763 MGYG_00253T0 MGYG_01045T0 MGYG_01416T0 MONB_23194T0 MONB_32335T0 MONB_33620T0 NFIA_007920 NFIA_095760 NFIA_100430 NFIA_098520 NFIA_018950 NFIA_050080 NFIA_054350 NFIA_027390 NCU_03641T0 NCU_08054T0 NCU_08755T0 PAAG_01301T0 PAAG_04545T0 AFL2_09187 AFL2_10164 AFL2_10322 PADG_03523T0 PADG_04704T0 SNOT_03442 SNOT_15710 SNOT_07725 SNOT_11881 SNOT_13498 SNOT_13675 PGTG_00003T0 PGTG_00004T0 PTRT_05343 PTRT_07043 RO3T_01984 RO3T_04264 RO3T_04556 RO3T_04557 RO3T_09385 AFU6_03570 AFU6_08700 SS1G_05030T0 SS1G_07162T0 SS1G_07146T0 SS1G_13255T0 SS1G_07847T0 ANID_02828T0 ANID_04102T0 ANID_10482T0 ANID_06652T0 ANID_05976T0 ANID_07396T0 TEQG_01436T0 TEQG_06546T0 TEQG_06752T0 TERG_00088T0 TERG_01278T0 TERG_00481T0 TESG_00854T0 TESG_02338T0 TRV_01207 TRV_06954 URET_01291 URET_03593 URET_02075 VDBG_03067T0 VDBG_05647T0 VDBG_08474T0 VDAG_00134T0 VDAG_06279T0 VDAG_02717T0 VDAG_09750T0 VDAG_03973T0 VDAG_08139T0 EGW1_P6.57 EGW1_W41054 EGW1_M100081 PABG_01872T0 TESG_06290T0 HCDG_04150T0 SNOT_00263 TRV_07191 ARB_01962 HCAG_05769T0 HCAG_05085T0 VDBG_02246T0 VDAG_01263T0 MAPG_11932T0 CPAG_02999.1 CALB_19.7339 HCDG_00646T0 CHGT_02513 CLUT_00768 CAWT_02211 CNAG_07600T0 DEHA_E03487g.1 EGW1_P4.110 BC1T_07622 VDBG_00526T0 CHGT_07124 NCU_05577T0 MAPG_09009T0 HCBG_06943T0 PADG_00483T0 PABG_02083T0 HCAG_00193T0 PAAG_01798T0 VDBG_02556T0 PABG_04320T0 PTTG_02603T0 HCDG_01921T0 PTRT_11224 FVEG_06728T0 FOXG_15257T0 BC1T_07110 SS1G_05368T0 FOXG_14550T0 EGW1_P6.678 MAPG_05517T0 MGG_08583T0 NCU_04952T0 MGG_09353T0 BC1T_14164 CHGT_05192 UM0_0446 PTSG_00514T0 VDBG_09983T0 CTRT_05925 PTRT_09414 VDAG_08263T0 SNOT_12988 VDBG_08593T0 FOXG_17167T0 PGUT_00117 UM0_6075 CTRT_05924 CC1G_09146T0 AFU7_06140 MAPG_04841T0 AFU1_05770 AFU8_02100 UM0_4032 AFU1_17410 PTRT_00224 VDBG_04030T0
moggtmp1008: ATET_05366 ATET_09111 MVEG_01216T0 MVEG_08235T0 MVEG_08232T0 MVEG_02428T0 MVEG_08149T0 MVEG_08208T0 MVEG_08164T0 MVEG_08375T0 MVEG_08137T0 MVEG_08365T0 MVEG_08140T0 MVEG_06053T0 MVEG_02472T0 MVEG_08464T0 MVEG_08261T0 MVEG_08231T0 MVEG_10379T0 MVEG_08134T0 MVEG_08691T0 MVEG_08163T0 MVEG_08135T0 MVEG_10377T0 MVEG_08187T0 MVEG_06094T0 MVEG_07676T0 MVEG_08172T0 MVEG_08167T0 MVEG_07680T0 MVEG_08370T0 MVEG_08166T0 MVEG_08223T0 MVEG_07556T0 MVEG_08169T0 MVEG_08224T0 MVEG_08147T0 MVEG_08690T0 MVEG_07677T0 MVEG_07557T0 MVEG_06054T0 MVEG_08183T0 MVEG_08374T0 MVEG_07809T0 MVEG_08165T0 MVEG_08148T0 MVEG_08173T0 MVEG_06092T0 MVEG_02473T0 MVEG_08136T0 MVEG_05613T0 MVEG_09405T0 MVEG_10378T0 MVEG_08373T0 MVEG_08185T0 MVEG_08209T0 MVEG_07675T0 MVEG_06538T0 MVEG_06435T0 MVEG_08184T0 MVEG_08186T0 MVEG_08138T0 MVEG_08368T0 MVEG_03828T0 MVEG_09869T0 MVEG_07555T0 MVEG_03829T0 MVEG_08371T0 MVEG_08133T0 MVEG_08222T0 MVEG_03827T0 MVEG_09137T0 MVEG_03467T0 MVEG_06093T0 MVEG_02476T0 MVEG_08907T0 MVEG_03458T0 MVEG_04223T0 MVEG_03445T0 MVEG_12443T0 MVEG_07746T0 MVEG_02502T0 MVEG_09116T0 MVEG_03645T0 MVEG_08366T0 MVEG_02449T0 MVEG_09089T0 MVEG_08263T0 MVEG_08906T0 MVEG_07682T0 MVEG_02432T0 MVEG_06548T0 MVEG_09088T0 MVEG_06547T0 MVEG_02451T0 MVEG_08139T0 MVEG_08904T0 MVEG_09843T0 MVEG_02474T0 MVEG_07679T0 MVEG_02475T0 MVEG_02501T0 MVEG_06087T0 MVEG_06310T0 MVEG_09827T0 MVEG_11663T0 MVEG_07558T0 MVEG_02384T0 MVEG_01463T0 MVEG_04398T1 MVEG_06309T0 MVEG_03469T0 MVEG_04398T0 MVEG_08903T0 MVEG_09842T0 MVEG_02539T0 MVEG_03825T0 MVEG_08901T0 MVEG_06089T0 MVEG_09328T0 MVEG_03444T0 MVEG_06271T0 MVEG_08150T0 MVEG_08105T0 MVEG_09953T0 MVEG_05043T0 MVEG_07496T0 MVEG_02430T0 MVEG_03460T0 MVEG_09336T0 MVEG_05564T0 MVEG_12148T0 MVEG_07066T0 MVEG_02471T0 MVEG_10896T0 MVEG_06095T0 MVEG_04400T0 MVEG_02431T0 MVEG_06311T0 MVEG_06088T0 MVEG_12441T0 MVEG_06573T0 MVEG_08367T0 MVEG_03826T0 MVEG_08905T0 MVEG_08168T0 MVEG_03830T0 MVEG_08369T0 MVEG_08902T0 MVEG_03459T0 MVEG_03468T0 MVEG_03446T0 MVEG_09406T0 MVEG_08909T0 MVEG_09238T0 MVEG_08188T0 MVEG_06052T0 MVEG_07678T0 MVEG_12442T0 MVEG_09330T0 MVEG_06270T0 MVEG_03443T0 MVEG_08908T0 AOZ_11079 ATET_09620 FGSG_04595T0 MGYG_02811T0 CHGT_00243 SNOT_00795 AOZ_11681 EGW1_P12.140 SS1G_09239T0 VDAG_01660T0 MCYG_07489T0 PTRT_04787 AOZ_20478 BC1T_16100 HCEG_04635T0 BDBG_08693T0 BDDG_07733T0 HCBG_08412T0 CHGT_06067 AOZ_113156 EGW1_P4.365 AOZ_113174 EGW1_P4.352 ATET_05898 NFIA_096050 AOZ_113206 EGW1_P10000031 MCYG_03187T0 MGYG_00350T0 TESG_00948T0 TEQG_06061T0 ARB_07538 TERG_01180T0 TRV_00512 ATET_00918 MGYG_07331T0 URET_01363 CIMG_01450T0 CIRT_01550 CPSG_01731T0 CIHT_06687 CIST_06393 CPAT_01402 FOXG_02881T0 ATET_01899 NFIA_093850 FGSG_11215T0 BC1T_15836 MAPG_11286T0 ATET_09059 CHGT_04099 BC1T_00412 BC1T_05330 SS1G_11540T0 FVEG_12867T0 FOXG_16822T0 FGSG_03775T0 MGG_14590T0 BC1T_15238 FOXG_04756T0 FVEG_03380T0 MAPG_11355T0 FVEG_01739T0 MGG_15421T0 MGG_02256T0 NFIA_112780 ACLA_008510 AFL2_08644 ANID_11206T0 AFU6_13970 AFU7_00270 AFU8_02370 FVEG_12725T0 FGSG_11100T0 FOXG_13101T0 FVEG_12439T0 FGSG_11663T0 FOXG_17704T0 ACLA_061290 ACLA_092420 AFL2_05423 AFL2_04880 AFL2_05884 NFIA_100480 AFL2_08632 AFL2_08675 AFL2_10849 ANID_08140T0
moggtmp1009: AMAG_00190T0 AMAG_19426T0 AMAG_05239T0 AMAG_19677T0 AMAG_12350T0 AMAG_02955T0 AMAG_02955T1 AMAG_17040T0 AMAG_08465T0 AMAG_10238T0 EGW1_M8000042 EGW1_P50347 AOZ_6370 AOZ_701589 AOZ_11449 AOZ_206079 AOZ_12084 AOZ_26212 ATET_03503 ATET_07926 ATET_05738 ATET_10118 BDET_05228 BDET_08281 BDET_08415 BDDG_03309T0 BDDG_05410T0 BDCG_06553T0 BDCG_07359T0 BDCG_06604T0 BDBG_05130T0 BDBG_07172T0 BDBG_05182T0 BC1T_04441 BC1T_12940 BC1T_11533 AMAG_18506T0 CALB_19.5188 CALB_19.7298 CALB_19.5384 CAWT_02178 CAWT_02407 CAWT_05611 PGUT_01563 PGUT_02048 CPAG_00086.1 CPAG_03867.1 CPAG_03223.1 CTRT_05100 CTRT_05949 CTRT_05721 CIHT_04938 CIHT_09178 CIHT_04993 ARB_00726 ARB_02486 ARB_03565 CIRT_05425 CIRT_06578 CIRT_05483 CIST_04184 CIST_04562 CIMG_05598T0 CIMG_08655T0 CIMG_05647T0 CPAT_05007 CPAT_07385 CPAT_07440 CPSG_05603T0 CPSG_05769T0 CPSG_05716T0 CC1G_00272T0 CC1G_05866T0 CC1G_03095T0 CC1G_04496T0 CC1G_06628T0 CNAG_06487T0 CNAG_07499T0 DEHA_A04675g.1 DEHA_D04620g.1 DEHA_A08998g.1 ACLA_004550 ACLA_041870 ACLA_093000 ACLA_054220 FGSG_02483T0 FGSG_10327T0 FGSG_10116T0 FGSG_03418T0 FOXG_05078T0 FOXG_10443T0 FOXG_12345T0 FVEG_02839T0 FVEG_10778T0 FVEG_03058T0 FVEG_09097T0 GGTG_06861T0 GGTG_14037T0 HCBG_08532T0 HCBG_08583T0 HCDG_05556T0 HCDG_08060T0 HCEG_04165T0 HCEG_07838T0 HCEG_04409T0 HCAG_08842T0 HCAG_08883T0 LACB_181144 LACB_239741 LACB_188623 LELT_02210 LELT_05384 LELT_05013 MGG_01802T0 MGG_09551T0 MGG_04145T0 MAPG_01618T0 MAPG_07800T0 MAPG_05453T0 MAPG_10521T0 MCYG_02552T0 MCYG_08285T0 MCYG_04016T0 AFL2_01283 AFL2_03019 AFL2_12488 AFL2_06204 AFL2_07038 AFL2_05217 MGYG_05688T0 MGYG_08253T0 MGYG_06569T0 MVEG_01874T0 MVEG_08014T0 MVEG_06235T0 MVEG_05560T0 MVEG_06636T0 MVEG_07625T0 MVEG_07653T0 MVEG_02104T0 NFIA_005110 NFIA_041420 NFIA_062840 NFIA_034240 NFIA_029210 NCU_03611T0 NCU_05239T0 NCU_04251T0 PAAG_03342T0 PAAG_08385T0 SNOT_05499 SNOT_13479 PGTG_02527T0 PGTG_20839T0 PGTG_20839T1 PGTG_17815T0 PGTG_10666T0 PGTG_03325T0 PTTG_01500T0 PTTG_03500T0 PTRT_01430 PTRT_03095 PTRT_02340 RO3T_00521 RO3T_16229 RO3T_08098 RO3T_11899 RO3T_00941 SS1G_03857T0 SS1G_04961T0 SS1G_08265T0 ANID_02523T0 ANID_04367T0 ANID_04566T0 ANID_07032T0 TEQG_01631T0 TEQG_06336T0 TERG_02562T0 TERG_05649T0 TERG_03843T0 TESG_01930T0 TESG_07121T0 TESG_03329T0 TRV_00179 TRV_07346 TRV_06602 URET_02647 URET_06140 URET_06103 UM0_0474 UM0_4290 VDBG_02113T0 VDBG_08367T0 VDAG_02580T0 VDAG_10179T0 VDAG_08591T0 EGW1_M110124 EGW1_P21000042 EGW1_P14000225 SJAG_04868T0 SPA_C13G6.12c SPOG_02009T0 SOCG_00496T0 CLUT_00524 SCRT_03322 PABG_07074T0 CNAG_03326T0 CHGT_00596 PADG_06438T0 PTTG_06521T0 SPB_C1709.01 PADG_08636T0 HCAG_08008T0 HCBG_07198T0 GGTG_03012T0 SCRT_02929 PABG_07704T0 PABG_07036T0 PGUT_00200 SNOT_06555 PAAG_03391T0 UM0_5637 CLUT_01337 VDBG_00304T0 CNAG_02217T0 TEQG_06674T0 HCDG_08107T0 CIST_09000 PTTG_04292T0 CLUT_02426 PADG_06479T0 CHGT_07093 AFU5_00760 AFU3_14420 AFU2_01870 AFU4_04180 AFL2_12399
moggtmp1010: CAWT_03104 CAWT_05765 CAWT_05353 CAOG_08483T0 CAOG_08879T0 CAOG_09093T0 CAOG_08570T0 CAOG_08881T0 CAOG_08961T0 CAOG_09248T0 CAOG_08745T0 CAOG_09213T0 CAOG_09201T0 CAOG_09072T0 CAOG_08843T0 RO3T_00136 RO3T_00144 RO3T_07484 RO3T_00598 RO3T_01428 RO3T_00574 RO3T_09101 RO3T_12842 RO3T_03300 RO3T_13413 RO3T_14153 RO3T_16107 RO3T_01028 RO3T_08682 RO3T_14597 RO3T_07551 RO3T_01169 RO3T_00300 RO3T_04049 RO3T_01472 RO3T_12929 RO3T_11484 RO3T_10069 RO3T_10358 RO3T_17190 RO3T_10675 RO3T_09479 RO3T_09041 RO3T_17149 RO3T_11766 RO3T_08055 RO3T_11685 RO3T_13428 RO3T_06847 RO3T_10677 RO3T_15416 RO3T_14869 RO3T_08805 RO3T_14189 RO3T_14185 RO3T_03120 RO3T_15137 RO3T_01511 RO3T_09538 RO3T_15710 RO3T_13795 RO3T_15077 RO3T_14531 RO3T_13901 RO3T_13427 RO3T_07566 RO3T_09088 RO3T_10141 RO3T_16106 RO3T_14855 RO3T_13686 RO3T_03106 RO3T_00975 RO3T_14209 RO3T_00367 RO3T_01425 RO3T_10583 RO3T_13806 RO3T_00595 RO3T_04240 RO3T_14874 RO3T_07299 RO3T_12467 RO3T_05857 RO3T_06595 RO3T_13000 RO3T_03001 RO3T_15708 RO3T_14524 RO3T_17234 RO3T_13908 RO3T_17233 RO3T_16152 RO3T_11521 RO3T_13588 RO3T_00301 RO3T_12948 RO3T_08636 RO3T_17191 RO3T_10396 RO3T_11765 RO3T_13296 RO3T_15717 RO3T_12930 RO3T_02842 RO3T_12518 RO3T_17147 RO3T_13297 RO3T_16499 RO3T_08352 RO3T_05943 RO3T_00792 RO3T_09918 RO3T_02926 RO3T_15246 RO3T_08054 RO3T_13807 RO3T_03122 RO3T_01426 RO3T_10739 RO3T_14761 RO3T_17231 RO3T_17087 RO3T_05362 RO3T_01707 RO3T_03626 RO3T_03318 RO3T_13687 RO3T_13227 RO3T_01610 RO3T_06790 RO3T_00470 RO3T_16773 RO3T_02144 RO3T_15389 RO3T_01152 RO3T_01641 RO3T_11520 RO3T_04576 RO3T_09250 RO3T_01923 RO3T_04788 RO3T_13623 RO3T_00862 RO3T_09225 RO3T_15412 RO3T_14527 RO3T_10682 RO3T_03938 RO3T_03930 RO3T_10356 RO3T_10884 RO3T_08681 RO3T_09287 RO3T_13622 RO3T_05001 RO3T_07244 RO3T_08673 RO3T_14764 RO3T_16969 RO3T_14533 RO3T_12136 RO3T_10253 RO3T_12750 RO3T_02996 RO3T_04584 RO3T_04580 RO3T_12468 RO3T_07550 RO3T_05361 RO3T_16983 RO3T_15929 RO3T_09335 RO3T_12430 RO3T_05038 RO3T_03688 RO3T_14087 RO3T_14754 RO3T_05181 RO3T_10671 RO3T_10502 RO3T_11962 RO3T_08391 RO3T_16491 RO3T_10088 RO3T_13808 RO3T_08332 RO3T_12875 RO3T_13685 RO3T_13552 RO3T_13621 RO3T_13802 RO3T_13684 CAOG_05393T0 RO3T_00329 RO3T_07806 RO3T_00366 RO3T_00859 RO3T_00585 RO3T_01168 RO3T_01170 RO3T_01642 RO3T_10681 RO3T_01303 RO3T_01519 RO3T_09100 RO3T_06024 RO3T_04790 RO3T_02311 RO3T_15108 RO3T_10921 RO3T_03137 RO3T_07924 RO3T_06289 RO3T_07825 RO3T_08522 CAWT_01407 UM0_6265 MVEG_00033T0
moggtmp1011: RO3T_12068 RO3T_05633 RO3T_03775 RO3T_00283 RO3T_13285 RO3T_00678 RO3T_07706 RO3T_13918 RO3T_07689 RO3T_03623 RO3T_10549 RO3T_11280 RO3T_12677 RO3T_17407 RO3T_16718 RO3T_16726 RO3T_08846 RO3T_10786 RO3T_12165 RO3T_00687 RO3T_07874 RO3T_08845 RO3T_17381 RO3T_10731 RO3T_07302 RO3T_06440 RO3T_09498 RO3T_15674 RO3T_02688 RO3T_14358 RO3T_13847 RO3T_09482 RO3T_00680 RO3T_11772 RO3T_01955 RO3T_17284 RO3T_16549 RO3T_17399 RO3T_03570 RO3T_05335 RO3T_16806 RO3T_11400 RO3T_05634 RO3T_16554 RO3T_16550 RO3T_09543 RO3T_10740 RO3T_01651 RO3T_08660 RO3T_06422 RO3T_10762 RO3T_13742 RO3T_02844 RO3T_10234 RO3T_03601 RO3T_12953 RO3T_01958 RO3T_14559 RO3T_04689 RO3T_09606 RO3T_02712 RO3T_13150 RO3T_05914 RO3T_01729 RO3T_01321 RO3T_16728 RO3T_12658 RO3T_00699 RO3T_05621 RO3T_05430 RO3T_08114 RO3T_16139 RO3T_16750 RO3T_13857 RO3T_12070 RO3T_07030 RO3T_16553 RO3T_03763 RO3T_13452 RO3T_16544 RO3T_09611 RO3T_13270 RO3T_16358 RO3T_03765 RO3T_13265 RO3T_07687 RO3T_02843 RO3T_10865 RO3T_07111 RO3T_12665 RO3T_15581 RO3T_05420 RO3T_01617 RO3T_10219 RO3T_03771 RO3T_08841 RO3T_15140 RO3T_01187 RO3T_02705 RO3T_07128 RO3T_09167 RO3T_16903 RO3T_13146 RO3T_16828 RO3T_16821 RO3T_02821 RO3T_10769 RO3T_10761 RO3T_01959 RO3T_13736 RO3T_17221 RO3T_13726 RO3T_10528 RO3T_13719 RO3T_15578 RO3T_16427 RO3T_03602 RO3T_13455 RO3T_13733 RO3T_17201 RO3T_11410 RO3T_05944 RO3T_12657 RO3T_08662 RO3T_08656 RO3T_03553 RO3T_10771 RO3T_13136 RO3T_13741 RO3T_03614 RO3T_16896 RO3T_07703 RO3T_13725 RO3T_16823 RO3T_07705 RO3T_04786 RO3T_13276 RO3T_04126 RO3T_11265 RO3T_15574 RO3T_15000 RO3T_11239 RO3T_07119 RO3T_16702 RO3T_15278 RO3T_05349 RO3T_14348 RO3T_03112 RO3T_10768 RO3T_16720 RO3T_16362 RO3T_17362 RO3T_14566 RO3T_12651 RO3T_15145 RO3T_06721 RO3T_03587 RO3T_03802 RO3T_02845 RO3T_10767 RO3T_03615 RO3T_10792 RO3T_17214 RO3T_03108 RO3T_03593 RO3T_01947 RO3T_13717 RO3T_13732 RO3T_07876 RO3T_04204 RO3T_07098 RO3T_10725 RO3T_12084 RO3T_13286 RO3T_08111 RO3T_02956 RO3T_17447 RO3T_10238 RO3T_07712 RO3T_09615 RO3T_16145 RO3T_16372 RO3T_03767 RO3T_16715 RO3T_02949 RO3T_07036 RO3T_07031 RO3T_04676 RO3T_12465 RO3T_15250 RO3T_17153 RO3T_16377 RO3T_14620 RO3T_10799 RO3T_11980 RO3T_12059 RO3T_12663 RO3T_13453 RO3T_00242 RO3T_01931 RO3T_01208 RO3T_09480 RO3T_00702 RO3T_00243 RO3T_01731 RO3T_01189 RO3T_10235 RO3T_15582 RO3T_00254 RO3T_00303 RO3T_00675 RO3T_02223 RO3T_15901 RO3T_01611
moggtmp1012: AMAG_01040T0 AMAG_02549T0 AMAG_16513T0 AMAG_18957T0 EGW1_M11000239 EGW1_M6000111 AOZ_23590 AOZ_9591 AOZ_701406 ATET_05265 ATET_07100 ATET_08161 BDDG_03586T0 BDDG_08498T0 BDDG_09481T0 BDCG_03273T0 BDCG_04821T0 BDCG_06283T0 BDBG_00747T0 BDBG_07515T0 BDBG_02293T0 BC1T_04830 BC1T_11540 BC1T_15342 CALB_19.5170 CALB_19.6070 CPAG_00107.1 CPAG_00371.1 CTRT_04307 CTRT_04991 CTRT_04987 CHGT_00089 CHGT_03712 CHGT_04926 CHGT_02146 CIRT_00130 CIRT_06964 CIRT_00592 ARB_02138 ARB_02320 ARB_03734 ARB_05763 CIST_08935 CIST_09277 CIMG_00162T0 CIMG_12859T0 CIMG_03108T0 CPAT_02326 CPAT_08771 CPAT_02762 CPSG_04323T0 CPSG_09787T0 CPSG_04887T0 CC1G_00228T0 CC1G_07450T0 DEHA_C02937g.1 DEHA_G09878g.1 FGSG_02677T0 FGSG_08985T0 FGSG_04919T0 FGSG_04245T0 FGSG_04995T0 FOXG_05702T0 FOXG_09046T0 FOXG_07251T0 FOXG_06687T0 FOXG_06575T0 FOXG_10377T0 FOXG_11383T0 FOXG_07255T0 FOXG_06691T0 FOXG_06571T0 FOXG_09169T0 FVEG_03567T0 FVEG_06648T0 FVEG_09030T0 FVEG_10435T0 FVEG_06769T0 GGTG_03594T0 GGTG_11032T0 GGTG_08053T0 GGTG_08581T0 HCBG_01348T0 HCBG_04114T0 HCBG_04401T0 ACLA_094630 ACLA_096890 HCEG_00682T0 HCEG_03392T0 HCEG_00983T0 HCAG_02264T0 HCAG_11224T0 HCAG_10935T0 MGG_02074T0 MGG_10730T0 MGG_05078T0 MGG_13279T0 MAPG_01226T0 MAPG_10137T0 MAPG_07860T0 MAPG_05125T0 MCYG_00044T0 MCYG_06373T0 MCYG_06462T0 MCYG_00181T0 AFL2_04426 AFL2_10132 AFL2_06033 MGYG_00748T0 MGYG_07172T0 MGYG_06822T0 MGYG_06912T0 MVEG_00534T1 MVEG_03384T0 MVEG_00534T0 MVEG_01291T0 MVEG_04563T0 MVEG_08438T0 MVEG_04568T0 NFIA_033620 NFIA_106580 NFIA_050200 NCU_05046T0 NCU_07966T0 NCU_08147T0 PAAG_05329T0 PAAG_07077T0 PABG_00837T0 PABG_06041T0 PABG_03074T0 SNOT_09636 SNOT_15715 SNOT_11155 PTRT_07283 PTRT_11526 PTRT_09434 RO3T_00013 RO3T_11513 SS1G_06551T0 SS1G_10477T0 ANID_01628T0 ANID_06642T0 ANID_10982T0 TEQG_02574T0 TEQG_03743T0 TEQG_03832T0 TEQG_08826T0 TERG_00616T0 TERG_07143T0 TERG_08104T0 TERG_07232T0 TESG_02136T0 TESG_03195T0 TESG_07640T0 TESG_05287T0 TRV_01501 TRV_05052 TRV_06589 TRV_04479 URET_00257 URET_00592 URET_02849 VDBG_02460T0 VDBG_03550T0 VDBG_02955T0 VDBG_06477T0 VDBG_07580T0 VDAG_02935T0 VDAG_09836T0 VDAG_09301T0 VDAG_05014T0 VDAG_03863T0 PADG_06672T0 HCDG_01253T0 SPB_C839.06 SPOG_01309T0 SOCG_04463T0 LELT_01478 SJAG_04167T0 CAWT_01334 SCRT_00473 PGUT_02728 CIHT_00139 CNAG_00531T0 BDET_00737 HCDG_07779T0 UM0_0204 PAAG_03790T0 URET_07863 BDBG_01793T0 BDCG_03767T0 BC1T_08297 PTRT_08738 CIHT_06475 CHGT_01577 LACB_189612 CC1G_10813T0 CNAG_05592T0 CLUT_00309 CIHT_06224 CAOG_03039T0 PADG_03293T0 CIST_05207 HCDG_00954T0 PADG_01602T0 CIHT_02440 CIHT_02439 HCDG_00955T0 AMSG_07502T0 AFU2_01320 AFU6_03690 AFU4_09440 AFU4_02660
moggtmp1013: AMAG_00898T0 AMAG_02402T0 AMAG_15272T0 AMAG_14803T0 AMAG_17034T0 AMAG_08474T0 AMAG_02595T0 AMAG_06438T0 AMAG_08937T1 AMAG_08937T0 AMAG_12098T0 AMAG_03736T0 AMAG_06882T0 AMAG_04619T0 AMAG_11619T0 AMAG_11009T0 AMAG_09966T0 AMAG_08551T0 AOZ_11813 AOZ_120088 ATET_07244 ATET_09726 BDET_02459 BDET_08179 BDET_03263 BDET_06158 BDET_04010 BDDG_04901T0 BDDG_07099T0 BDCG_00118T0 BDCG_02306T0 BDBG_06900T0 BDBG_08058T0 BC1T_09050 BC1T_15074 CALB_19.323 CALB_19.932 CALB_19.6778 CAWT_02669 CAWT_04451 PGUT_02248 PGUT_05698 PGUT_02441 CPAG_01790.1 CPAG_02152.1 CPAG_02202.1 CTRT_00456 CTRT_05269 CTRT_05626 CIRT_00842 CIRT_02561 ARB_02021 ARB_04946 CIMG_00808T0 CIMG_05798T0 CC1G_02009T0 CC1G_07338T0 CC1G_10178T0 CC1G_12291T0 CNAG_01278T0 CNAG_06469T0 DEHA_D08085g.1 DEHA_E12870g.1 FGSG_06743T0 FGSG_08595T0 GGTG_10023T0 GGTG_11635T0 HCBG_04534T0 HCBG_05659T0 HCDG_01385T0 HCDG_08987T0 ACLA_080690 ACLA_098470 HCEG_01114T0 HCEG_08310T0 LELT_02095 LELT_03729 LELT_03042 MAPG_02263T0 MAPG_03002T0 MCYG_00600T0 MCYG_04632T0 MCYG_04497T0 AFL2_05528 AFL2_08123 MGYG_01362T0 MGYG_02136T0 MONB_23245T0 MONB_32498T0 MVEG_00300T0 MVEG_07744T0 MVEG_04057T0 NFIA_048280 NFIA_084430 PAAG_06151T0 PAAG_07970T0 PABG_04723T0 PABG_06507T0 PADG_05347T0 PADG_07967T0 PGTG_04671T0 PGTG_04678T0 PGTG_07716T0 PTTG_01742T0 PTTG_01744T0 RO3T_04221 RO3T_16791 RO3T_09846 RO3T_07376 RO3T_07539 RO3T_14450 RO3T_06543 RO3T_06544 SCRT_00421 SCRT_05661 PTSG_00182T0 PTSG_04490T0 PTSG_01528T0 SPOG_01255T0 SPOG_01999T0 SPOG_01793T0 SJAG_01731T0 SJAG_02897T0 SOCG_00506T0 SOCG_01793T0 SPA_C24B11.12c SPA_C4F10.16c SARC_03353T0 SARC_09412T0 AMSG_01949T0 AMSG_06441T0 AMSG_04028T0 AMSG_11891T0 AMSG_04549T0 ANID_06112T0 ANID_08672T0 TEQG_01980T0 TEQG_05472T0 TERG_00146T0 TERG_03396T0 TESG_01094T0 TESG_05773T0 TRV_05850 TRV_07132 URET_00777 URET_04515 UM0_3230 UM0_3293 VDBG_01788T0 VDBG_08912T0 VDAG_01765T0 VDAG_06574T0 EGW1_P11.489 EGW1_P9.13 EGW1_P90390 EGW1_W170143 LACB_189016 CHGT_02934 NCU_00352T0 SJAG_05798T0 FOXG_02086T0 FVEG_05248T0 SPB_C887.12 MGG_12922T0 PGTG_06808T0 UM0_4394 CNAG_00383T0 CLUT_05270 BC1T_09245 SS1G_08813T0 PTTG_01424T0 CAOG_00572T0 SNOT_13018 PTRT_09642 CIST_07050 CAWT_03031 MONB_08524T0 BDET_06589 MVEG_09360T0 SNOT_07757 HCAG_03212T0 CPSG_04393T0 CPAT_03179 FOXG_03410T0 FVEG_02281T0 NCU_07443T0 CLUT_04249 MGG_02767T0 CHGT_06477 PTRT_05351 LACB_155569 CPAT_02078 HCAG_07309T0 CIHT_03166 CPSG_08026T0 MAPG_09617T0 CIHT_09669 CIST_06120 PTTG_08184T0 GGTG_12266T0 CAOG_05112T0 AMSG_06823T0 AMSG_10443T0 AMSG_11503T0 AMSG_02984T0 RO3T_04732 SARC_00387T0 AFU4_10210 AFU2_08850 AFU6_02070 AMSG_04177T0
moggtmp1014: AMAG_03242T0 AMAG_19381T0 AMAG_08428T0 AMAG_14738T0 AMAG_07611T0 AMAG_07658T0 AMAG_09788T0 AMAG_19231T0 AMAG_09842T0 BDET_00007 BDET_07886 BDET_03508 BDET_02672 BDET_07912 BDET_08448 BDET_03226 BDET_03353 BDET_02182 BDET_08637 BDET_05906 BDET_07976 BDET_05616 BDET_07763 BDET_02673 BDET_07929 BDET_04522 BDET_08756 BDET_07957 BDET_03142 BDET_05938 BDET_01424 BDET_07750 BDET_02660 BDET_08745 BDET_08631 BDET_07497 BDET_08108 BDET_08359 BDET_02594 BDET_02509 BDET_03198 BDET_08775 BDET_07771 BDET_07281 BDET_01709 BDET_02096 BDET_07286 BDET_03962 BDET_03359 BDET_02134 BDET_03892 BDET_07794 BDET_04747 BDET_08621 BDET_01174 BDET_08804 BDET_06768 BDET_08614 BDET_05032 BDET_08451 BDET_04512 BDET_05016 BDET_05012 BDET_07415 BDET_04674 BDET_05027 BDET_06784 BDET_05997 BDET_01747 BDET_06639 BDET_07287 BDET_07164 BDET_03206 BDET_07416 BDET_04967 BDET_08450 BDET_06790 BDET_06940 BDET_07909 BDET_07023 BDET_08763 BDET_08717 BDET_07022 BDET_08760 BDET_07225 BDET_03952 BDET_08360 BDET_04965 BDET_02092 BDET_07908 BDET_04966 BDET_04742 BDET_08764 BDET_03839 BDET_08811 BDET_01177 BDET_08622 BDET_01178 BDET_06941 BDET_03225 BDET_07168 BDET_06640 BDET_07770 BDET_08746 BDET_07762 BDET_04525 BDET_08447 AMAG_17001T1 AMAG_17001T0 CALB_19.1037 CALB_19.4482 CAWT_00987 CAWT_01019 CTRT_01170 CTRT_04802 CAOG_04361T0 CAOG_06699T0 CAOG_07477T0 CC1G_05426T0 CC1G_05437T0 CC1G_05435T0 CC1G_14947T0 CC1G_05457T0 CC1G_14939T0 LACB_151444 LACB_318103 LACB_318108 LACB_310820 LACB_295569 LACB_314493 NFIA_029240 NFIA_093220 BDET_03197 BDET_07751 BDET_08774 BDET_04673 BDET_05617 BDET_02508 BDET_07236 BDET_03887 BDET_01655 BDET_03951 FOXG_10499T0 FVEG_08915T0 EGW1_P19.37 UM0_5437 ATET_02683 PADG_00595T0 GGTG_07851T0 BC1T_07643 MVEG_06259T0 TESG_01084T0 TEQG_01990T0 ANID_11036T0 MCYG_04511T0 CPSG_02413T0 CPAT_09221 CIMG_11143T0 CIRT_07443 CIHT_00635 SARC_01085T0 BDDG_02379T0 BDBG_06336T0 BDCG_00729T0 ARB_04958 MGYG_02124T0 TRV_06286 HCBG_06811T0 HCAG_00072T0 HCEG_00256T0 PAAG_01922T0 FGSG_02547T0 URET_07334 PGUT_02890 AOZ_23392 PABG_02195T0 MAPG_08922T0 MGG_05090T0 SNOT_10824 TERG_03383T0 CHGT_05462 VDAG_03781T0 CIST_00096 AOZ_3331 HCDG_08657T0 SS1G_14157T0 PAAG_04165T0 PABG_03955T0 HCDG_04920T0 PADG_07419T0 FGSG_08004T0 VDBG_02870T0 FOXG_09536T0 FVEG_09957T0 FGSG_07726T0 HCBG_06621T0 HCAG_00639T0 HCEG_06373T0 BDDG_04493T0 BDCG_04246T0 BDBG_01239T0 FVEG_08488T0 FOXG_10046T0 CHGT_06080 FOXG_10027T0 AFU1_02450 ACLA_076680 AFU4_04140 AFL2_02648 AFU2_17815 AFL2_04246
moggtmp1015: AOZ_1644 AOZ_23202 AOZ_20675 AOZ_6215 AOZ_11480 AOZ_11530 ATET_06322 ATET_09530 ATET_06642 ATET_06900 ATET_08849 BC1T_00103 BC1T_16136 BC1T_00184 BC1T_00378 BC1T_10483 BC1T_03680 CALB_19.2866 CALB_19.3820 CALB_19.7301 CTRT_00124 CTRT_03397 CHGT_10039 CHGT_10992 CHGT_00473 CHGT_05064 CHGT_05031 CHGT_03236 CHGT_09573 CHGT_04985 CHGT_00668 CHGT_02130 CHGT_08304 CHGT_02703 CHGT_08714 CHGT_08384 CHGT_03695 CHGT_08394 CHGT_02298 CHGT_08025 CHGT_05065 CHGT_05502 CHGT_05504 CHGT_08137 CHGT_05505 CHGT_05507 CHGT_10739 CNAG_00376T0 CNAG_05436T0 CNAG_07528T0 CNAG_06843T0 CNAG_07767T0 FGSG_13431T0 FGSG_14035T0 FOXG_06569T0 FOXG_07257T0 FOXG_06693T0 FOXG_16750T0 FOXG_16687T0 FOXG_08210T0 FOXG_15175T0 PADG_00744T0 PADG_07373T0 PADG_06553T0 PADG_03880T0 PADG_05083T0 PADG_07107T0 PADG_07463T0 PADG_05422T0 PADG_08733T0 AFU1_04650 AFU1_08780 AFU1_06010 AFU1_05480 AFU1_05030 AFU1_14760 AFU1_13770 AFU2_01420 AFU2_04990 PADG_03289T0 PADG_06369T0 PADG_04564T0 PADG_05500T0 PADG_05231T0 PADG_04018T0 PADG_06312T0 AFU3_01740 AFU3_10430 AFU3_03090 AFU3_06810 AFU3_13860 AFU3_12540 AFU4_00270 AFU4_14390 AFU4_00780 AFU4_06450 AFU5_02810 AFU5_06920 AFU5_02980 AFU5_09820 AFU5_06180 AFU6_00100 AFU6_10870 AFU6_10110 AFU6_02880 AFU6_03650 AFU6_10920 AFU6_03610 SS1G_00127T0 SS1G_12118T0 SS1G_11070T0 SS1G_09530T0 SS1G_08687T0 SS1G_13117T0 SS1G_12112T0 SS1G_00364T0 SS1G_13718T0 SS1G_11908T0 SS1G_06456T0 SS1G_05952T0 SS1G_11602T0 SS1G_13821T0 SS1G_07680T0 SS1G_07079T0 SS1G_07383T0 SS1G_07717T0 SS1G_04121T0 SS1G_13717T0 SS1G_10139T0 SS1G_05450T0 SS1G_01209T0 SS1G_01014T0 SS1G_03487T0 SS1G_11952T0 SS1G_11677T0 SS1G_05945T0 SS1G_12389T0 SS1G_12374T0 SS1G_11463T0 SS1G_06492T0 SS1G_09412T0 SS1G_14222T0 SS1G_06274T0 SS1G_12041T0 SS1G_01777T0 SS1G_05956T0 SS1G_05877T0 SS1G_11188T0 SS1G_12285T0 SS1G_11576T0 SS1G_00822T0 SS1G_06409T0 SS1G_02088T0 SS1G_06507T0 SS1G_02021T0 SS1G_04084T0 SS1G_09809T0 SS1G_12424T0 SS1G_12146T0 SS1G_11587T0 SS1G_08678T0 SS1G_09487T0 SS1G_00489T0 SS1G_02688T0 SS1G_13676T0 SS1G_02424T0 SS1G_05039T0 SS1G_12036T0 SS1G_13376T0 SS1G_04918T0 SS1G_09233T0 SS1G_02919T0 SS1G_09277T0 UM0_1135 UM0_1581 UM0_5462 UM0_6091 UM0_3882 UM0_1587 UM0_6436 UM0_5946 UM0_4409 UM0_3387 CNAG_06807T0 UM0_3249 UM0_5427 ATET_07571 MCYG_08886T0 CPSG_09627T0 SNOT_01414 CAWT_06157 AOZ_20451 CALB_19.4918 CHGT_05509 CPAG_05505.1 PTRT_01163 PADG_06499T0 PAAG_00413T0 AFL2_08897 AFL2_12480 AFU5_13900 PAAG_02919T0 AFL2_12553 AFU6_04480 AFU7_01360 AFU5_08340 AFU7_02580 AFU2_08930 AFU7_03810 SS1G_01964T0
moggtmp1016: AMAG_02690T0 AMAG_02690T1 AMAG_02690T2 AMAG_08361T0 AMAG_08385T0 AMAG_08385T1 AMAG_07491T0 AMAG_07492T1 AMAG_07492T0 AMAG_16841T0 AMAG_13302T0 AMAG_17432T0 AMAG_07467T0 AMAG_18972T0 AMAG_18971T0 AMAG_09547T0 EGW1_M3000303 EGW1_P14.18 AOZ_10689 AOZ_103166 AOZ_38100 AOZ_12719 AOZ_102337 ATET_09796 ATET_09018 BDDG_05500T0 BDCG_06330T0 BDBG_00696T0 BC1T_00181 BC1T_15198 BC1T_03509 BC1T_10929 BC1T_10568 CAOG_00182T0 CAOG_03219T0 CIHT_09653 CIRT_00004 CIRT_01530 CIRT_03709 ARB_06781 ARB_01506 CIMG_00034T0 CIMG_01430T0 CIMG_06852T0 CPAT_01420 CPAT_04253 CPAT_02893 CPSG_09908T0 CPSG_01747T0 CPSG_09511T0 CC1G_04855T0 FGSG_00541T0 FGSG_04336T0 ARB_07873 ARB_06709 ACLA_060990 ACLA_059540 ACLA_022770 ACLA_060350 FGSG_02786T0 FGSG_12704T0 FGSG_06881T0 FGSG_11988T0 FOXG_00515T0 FOXG_01943T0 FOXG_11845T0 FOXG_15633T0 FOXG_07972T0 FOXG_12952T0 FOXG_04763T0 FVEG_00998T0 FVEG_11327T0 FVEG_13095T0 GGTG_07492T0 GGTG_10430T0 GGTG_03163T0 GGTG_12227T0 GGTG_07240T0 HCBG_09032T0 HCEG_00067T0 HCEG_01367T0 MGG_00239T0 MGG_05595T0 MGG_13762T0 MGG_09931T0 MAPG_01585T0 MCYG_05216T0 MCYG_01774T0 MCYG_01685T0 MCYG_01694T0 MCYG_08669T0 AFL2_01600 AFL2_02824 AFL2_11829 AFL2_03593 AFL2_07252 AFL2_12212 AFL2_05961 AFL2_08697 AFL2_08923 MGYG_08823T0 MGYG_04307T0 MGYG_04383T0 MVEG_01341T0 MVEG_01344T0 MVEG_01346T0 MVEG_11200T0 MVEG_11207T0 NFIA_061660 NFIA_049430 NFIA_113040 NFIA_005910 NFIA_005600 NFIA_012860 NCU_06011T0 PAAG_03754T0 PAAG_04387T0 PABG_03725T0 PADG_00103T0 AFL2_09756 PADG_04555T0 SNOT_06002 SNOT_05968 PTRT_01681 PTRT_08275 PTRT_02532 PTRT_10428 PTRT_05104 RO3T_15726 RO3T_06562 AFU3_03670 AFU3_03430 AFU6_03080 ANID_00404T0 ANID_06237T0 PTSG_04442T0 PTSG_04431T0 SOCG_00674T0 SOCG_06349T0 SS1G_02000T0 SS1G_04756T0 SS1G_04252T0 SS1G_06184T0 SARC_02838T0 SARC_05368T0 SARC_03632T0 SARC_05570T0 SARC_07202T0 SARC_04906T0 SARC_12961T0 ANID_02349T0 TEQG_01111T0 TEQG_04579T0 TEQG_03450T0 TEQG_08364T0 TEQG_06014T0 TERG_08591T0 TERG_08751T0 TERG_07801T0 TESG_08506T0 TESG_05876T0 TESG_02293T0 TRV_05687 TRV_04051 TRV_06554 URET_00162 UM0_6461 VDBG_02292T0 VDBG_09583T0 VDBG_06634T0 VDBG_06523T0 VDAG_04467T0 VDAG_08446T0 VDAG_05688T0 BDET_01529 HCAG_10172T0 CIST_10453 CNAG_00796T0 MONB_19578T0 HCDG_08463T0 HCAG_08314T0 SPC_C663.03 MAPG_07199T0 CHGT_05275 HCEG_00943T0 HCDG_01214T0 HCDG_01512T0 PABG_00802T0 ATET_07136 CIST_10103 BC1T_10130 PABG_04190T0 CIST_07079 CHGT_09474 CIST_08421 HCDG_09333T0 CHGT_03223 CHGT_08744 VDBG_04926T0 CIST_06416 CIHT_09978 SS1G_13852T0 SNOT_02135 BC1T_02708 TEQG_03470T0 AFU1_12690 AFU7_00480 MAPG_09650T0 ANID_04091T0
moggtmp1017: AOZ_3356 AOZ_5103 AOZ_103401 AOZ_138079 AOZ_701307 ATET_04298 ATET_09135 ATET_05737 BDDG_01244T0 BDDG_05499T0 BDDG_08123T0 BDCG_00291T0 BDCG_06329T0 BDCG_08517T0 BDBG_00169T0 BDBG_00697T0 CIRT_00194 CIRT_02461 CIRT_07707 CIRT_03725 CIMG_00216T0 CIMG_12395T0 CIMG_03782T0 CIMG_06868T0 CPAT_02703 CPAT_03081 CPAT_09466 CPAT_04268 CPSG_02903T0 CPSG_04951T0 CPSG_03501T0 CPSG_09527T0 ACLA_005880 ACLA_063240 FGSG_02271T0 FGSG_12129T0 FGSG_02279T0 FGSG_13604T0 FOXG_03900T0 FOXG_10711T0 FOXG_15141T0 FOXG_14339T0 FOXG_07464T0 FOXG_16935T0 FOXG_16995T0 FOXG_09943T0 FOXG_12247T0 FVEG_09371T0 FVEG_10879T0 FVEG_11971T0 HCBG_03688T0 HCBG_04363T0 HCBG_04689T0 AFL2_00122 AFL2_02629 AFL2_12002 HCEG_00944T0 HCEG_01282T0 MGG_10751T0 MGG_15019T0 MAPG_00818T0 MAPG_11584T0 AFL2_05939 AFL2_08757 NFIA_001270 NFIA_025150 NFIA_012060 NFIA_040640 NFIA_079900 SNOT_11787 SNOT_15326 RO3T_05165 RO3T_10936 AFU5_01470 AFU5_07360 ANID_01586T0 ANID_08454T0 ANID_05690T0 URET_00310 URET_07502 URET_03616 VDBG_00267T0 VDBG_09164T0 VDBG_02684T0 VDBG_06198T0 VDBG_08713T0 VDBG_09036T0 VDBG_09214T0 VDAG_02821T0 VDAG_08551T0 VDAG_07314T0 VDAG_06374T0 VDAG_07369T0 EGW1_M150032 EGW1_P19000158 TESG_03370T0 TEQG_00301T0 TERG_01832T0 TRV_07431 ARB_06355 MGYG_04932T0 HCDG_01215T0 MCYG_07837T0 HCAG_07191T0 CIHT_05159 CTRT_01793 CAWT_05769 CALB_19.3152 PGUT_00111 LELT_01912 DEHA_E03355g.1 CLUT_00771 CPAG_02814.1 SS1G_11146T0 SNOT_02686 CIST_02118 GGTG_06408T0 FVEG_08565T0 FGSG_03278T0 CHGT_09591 BDBG_04830T0 FVEG_12223T0 CHGT_06712 BC1T_14626 HCDG_09341T0 VDAG_03348T0 FOXG_10821T0 HCEG_02648T0 HCDG_03830T0 PABG_03825T0 MGG_03332T0 PADG_07263T0 HCAG_01864T0 CIHT_03992 EGW1_P2000783 MAPG_04615T0 PTRT_02061 UM0_3401 GGTG_03317T0 MAPG_01466T0 HCAG_07466T0 MGG_05808T0 CIHT_03017 ATET_00308 CIMG_06108T0 CPSG_00987T0 CPAT_03475 CIST_07719 SPOG_03818T0 ATET_08102 URET_04256 SOCG_01712T0 DEHA_G06336g.1 NCU_05518T0 SS1G_04591T0 ARB_04019 SPA_C2E1P3.04 CIRT_02879 TEQG_03050T0 PGUT_02914 TERG_03999T0 CPAG_00544.1 CTRT_01313 CALB_19.5784 LELT_01290 CLUT_05800 CAWT_04079 GGTG_03795T0 BDDG_07491T0 BDCG_07900T0 BDBG_04133T0 TRV_05381 TESG_00095T0 SPB_C1289.16c BC1T_00004 PGTG_11426T0 UM0_3524 CNAG_05114T0 CC1G_00597T0 PTTG_01655T0 CIHT_02558 AOZ_701490 ATET_03518 NFIA_062690 PTRT_01305 SNOT_15329 SS1G_12311T0 PAAG_08658T0 VDBG_02350T0 CIST_00936 FVEG_04394T0 PADG_02621T0 CIHT_02559 CIHT_10267 URET_04598 CIST_10286 AFU7_04180 AFU3_00680 AFU1_13440 ACLA_010630 ANID_07641T0 AFU7_08470 FVEG_13749T0 ACLA_042070 AFU3_14590 ANID_02532T0 AFL2_06112 PABG_00221T0
moggtmp1018: AMAG_04464T0 AMAG_16148T0 AOZ_23467 AOZ_23697 AOZ_26741 AOZ_102065 AOZ_5681 ATET_05020 ATET_05338 ATET_08300 BC1T_02079 BC1T_06362 PGUT_02417 PGUT_02904 PGUT_04505 CTRT_01331 CTRT_01335 CIRT_02300 CIRT_06760 CIMG_08871T0 CIMG_09805T0 CPAT_02928 CPAT_04836 CPSG_05427T0 CPSG_09739T0 CC1G_05802T0 CC1G_05826T0 DEHA_F00979g.1 DEHA_G04345g.1 FGSG_00139T0 FGSG_04194T0 FGSG_02273T0 FGSG_02160T0 FGSG_00979T0 FOXG_00928T0 FOXG_16973T0 FOXG_04303T0 FOXG_01338T0 FOXG_17238T0 FOXG_11443T0 FOXG_03898T0 FOXG_10011T0 FVEG_00151T0 FVEG_10377T0 FVEG_11973T0 FVEG_07427T0 FVEG_00585T0 FVEG_13243T0 HCBG_03956T0 HCBG_06243T0 ACLA_043350 ACLA_047970 ACLA_066620 ACLA_085090 AFL2_00671 AFL2_09518 LACB_191009 LACB_256254 LELT_01092 LELT_01093 MAPG_03045T0 MAPG_08375T0 AFL2_04308 AFL2_04519 AFL2_06572 MGYG_00131T0 MGYG_08394T0 NFIA_057120 NFIA_113710 NFIA_107580 NFIA_095930 NCU_00378T0 NCU_03415T0 PGTG_15008T0 PGTG_15016T0 PGTG_15009T0 PTRT_00933 PTRT_07120 PTRT_02916 RO3T_00892 RO3T_02028 RO3T_15373 RO3T_10182 SCRT_02060 SCRT_02061 ANID_01689T0 ANID_09034T0 ANID_04126T0 URET_02786 URET_04722 UM0_2508 UM0_3523 UM0_2766 VDBG_05141T0 VDBG_08711T0 VDAG_06372T0 VDAG_08802T0 VDAG_09789T0 MVEG_06857T0 MVEG_01508T0 CAOG_06511T0 ATET_10009 LELT_03249 CLUT_03192 SNOT_06925 BDCG_04660T0 BDDG_02279T0 HCEG_05979T0 SPOG_00337T0 SOCG_04205T0 HCDG_04529T0 NFIA_092860 CHGT_01280 BDET_07824 FOXG_15176T0 SARC_09956T0 TERG_01404T0 TEQG_06644T0 MCYG_02961T0 PABG_07609T0 PAAG_05249T0 TRV_03424 GGTG_04413T0 ARB_01730 MGG_03900T0 HCAG_08367T0 VDBG_01542T0 CHGT_08139 VDAG_02013T0 SPA_C9E9.09c SJAG_03786T0 BDBG_01644T0 PTTG_08548T0 CNAG_06628T0 TESG_03177T0 PGUT_03008 SCRT_04549 EGW1_M130055 TESG_01703T0 TEQG_06960T0 TERG_05509T0 ARB_05929 CAWT_04064 TRV_00129 BDBG_00510T0 BDCG_08976T0 BDDG_06080T0 CIHT_04613 HCAG_06205T0 HCEG_00547T0 HCDG_00814T0 CLUT_04537 CALB_19.5806 DEHA_C01749g.1 CPAG_01317.1 CTRT_01342 MCYG_02667T0 CNAG_01078T0 SARC_03066T0 PTSG_11163T0 PABG_00665T0 PADG_03099T0 SS1G_00782T0 CHGT_02906 MGG_05008T0 GGTG_10071T0 PGUT_00081 CALB_19.6306 CPAG_05503.1 SPA_C922.07c DEHA_G23991g.1 CTRT_00532 SPOG_02230T0 FOXG_16962T0 SOCG_02636T0 SPC_C550.10 CPAT_03082 CIST_10287 CIHT_10266 LACB_188764 SNOT_00086 CIST_07631 PADG_05081T0 MONB_27372T0 MONB_26571T0 CIHT_08324 AMSG_04024T0 CAWT_01820 PTTG_08249T0 SCRT_02431 CNAG_05113T0 CC1G_14615T0 FVEG_12574T0 AFU8_02310 AFU4_08600 AFU6_11430 AFU7_01000 ANID_00554T0 ACLA_076360 AFU2_17460 AFU2_00720 AMSG_02312T0
moggtmp1019: ATET_01150 ATET_02893 CALB_19.10 CALB_19.7513 CALB_19.7512 CAWT_01382 CAWT_01383 CAWT_02011 PGUT_01238 PGUT_05670 PGUT_05855 CPAG_02285.1 CPAG_04394.1 CPAG_05523.1 CPAG_03577.1 CPAG_05481.1 CPAG_04395.1 CPAG_05482.1 CTRT_01060 CTRT_01061 CTRT_03115 CTRT_03120 CTRT_02725 CC1G_02237T0 CC1G_02244T0 CC1G_12229T0 CC1G_08233T0 CC1G_05498T0 CC1G_15732T0 CC1G_06649T0 DEHA_C01177g.1 DEHA_E19635g.1 DEHA_E19591g.1 DEHA_C02981g.1 DEHA_E19613g.1 LACB_185962 LACB_302931 LELT_00044 LELT_03309 LELT_04957 LELT_03506 LELT_03505 MGG_05908T0 MGG_08956T0 MVEG_00727T0 MVEG_05763T0 MVEG_08044T0 NFIA_022940 NFIA_049440 EGW1_M19000013 PTRT_08257 SNOT_02153 TRV_03431 MCYG_02969T0 MGYG_00140T0 TESG_03185T0 TERG_01394T0 TEQG_06653T0 HCEG_07709T0 HCAG_08121T0 HCBG_07070T0 URET_01634 PAAG_01378T0 PABG_02000T0 MGG_03821T0 SS1G_11430T0 FVEG_02372T0 VDBG_03026T0 FGSG_08320T0 PADG_00390T0 MGYG_07586T0 MCYG_06305T0 AOZ_10075 ARB_01737 MGG_08494T0 CHGT_08218 AOZ_11346 ATET_02198 NFIA_029600 EGW1_W80246 CLUT_04851 NCU_09115T0 FOXG_00101T0 FVEG_01415T0 CHGT_01610 FGSG_01284T0 PADG_03693T0 LACB_252331 AOZ_26094 NFIA_063580 CIMG_11305T0 CIRT_04221 CPSG_06231T0 CPAT_06237 TERG_03231T0 MCYG_04604T0 BC1T_06459 TESG_02758T0 BDBG_07037T0 BDCG_07223T0 BDDG_01558T0 SS1G_13470T0 TRV_06704 ARB_05099 CIST_09448 CIHT_02161 MAPG_08163T0 VDAG_03938T0 GGTG_11345T0 NCU_02031T0 AOZ_124014 HCDG_05686T0 MGYG_08468T0 CLUT_03984 CIST_02760 ATET_05807 NFIA_054110 EGW1_P4.261 PAAG_01137T0 CPSG_02110T0 CPAT_01768 CIMG_01103T0 CIRT_01174 CIHT_01332 BDCG_07648T0 BDDG_06490T0 BDBG_03332T0 URET_01046 PABG_01712T0 TRV_00955 TERG_02747T0 TESG_05856T0 TEQG_04559T0 MCYG_08648T0 MGYG_09210T0 MGG_09920T0 SS1G_10037T0 PTRT_11480 GGTG_12245T0 MAPG_09633T0 VDAG_04483T0 VDBG_04942T0 HCBG_06094T0 HCDG_04344T0 HCEG_08776T0 SNOT_09744 CIST_03179 MGYG_08184T0 TEQG_02399T0 BDDG_05028T0 MGG_06973T0 VDBG_05570T0 VDAG_07512T0 PADG_07522T0 MAPG_00011T0 PABG_04068T0 HCAG_10889T0 PGTG_08907T0 BDCG_04382T0 BDBG_01359T0 BC1T_02419 FOXG_03506T0 BC1T_07216 BC1T_08879 CPSG_05074T0 CPAT_02583 CIMG_00331T0 CIRT_00322 TRV_06353 MCYG_02737T0 URET_00396 CALB_19.5728 CLUT_04098 PGUT_04005 ARB_05989 ARB_07892 AFU5_00120 GGTG_11680T0 FVEG_05544T0 MGG_02792T0 MAPG_02216T0 ACLA_032820 AFU1_01690 AFL2_08031 ANID_09384T0 AFU6_03090 ACLA_054640 AFU4_03800 AFL2_05134 ANID_07131T0 AFU7_01160 ACLA_055810 AFU2_09540 ACLA_082210 AFU6_08460 AFL2_09153 ANID_03917T0 PTRT_04752 AFU8_06690 AFL2_07147 ANID_10617T0
moggtmp1020: ATET_08396 ATET_09923 ATET_10374 BDBG_01496T0 BC1T_06974 BC1T_07009 CHGT_01000 CHGT_08200 CHGT_03034 CHGT_01843 CHGT_05588 CHGT_07843 CHGT_01924 CHGT_10224 CHGT_03076 CHGT_04196 CHGT_09443 CC1G_03103T0 CC1G_12158T0 CC1G_15084T0 CC1G_03127T0 CC1G_06498T0 CC1G_09562T0 CC1G_15653T0 CC1G_13125T0 FGSG_08952T0 FGSG_10632T0 FGSG_13473T0 FOXG_06625T0 FOXG_07202T0 FOXG_06634T0 FOXG_06947T0 FOXG_14903T0 FOXG_07194T0 FOXG_17206T0 GGTG_00002T0 GGTG_13600T0 GGTG_13600T1 GGTG_13236T0 GGTG_13236T1 GGTG_12502T0 GGTG_06820T0 GGTG_12520T0 GGTG_12502T2 GGTG_12502T1 GGTG_13351T0 GGTG_14157T0 GGTG_14368T0 AFL2_00932 AFL2_08825 HCAG_02237T0 HCAG_05506T0 LACB_295411 LACB_396594 LACB_389232 LACB_385150 LACB_385169 LACB_393541 LACB_395446 LACB_396183 LACB_299673 LACB_393910 LACB_395470 LACB_314109 LACB_299652 LACB_381489 LACB_314289 LACB_299706 LACB_334343 LACB_314611 LACB_314561 LACB_383920 LACB_398050 LACB_389373 LACB_314658 LACB_314645 LACB_299688 LACB_314575 LACB_393908 LACB_299034 LACB_396451 LACB_381851 LACB_312545 LACB_334339 LACB_312217 LACB_397176 LACB_397165 LACB_397192 LACB_391498 LACB_328764 LACB_395273 MGYG_05262T0 MGYG_06712T0 MGYG_07047T0 NFIA_001140 NFIA_113170 NFIA_113460 PTRT_02471 PTRT_04914 PTRT_11941 PTRT_11378 PTRT_10512 PTRT_07694 PTSG_05839T0 PTSG_11148T0 SS1G_02421T0 SS1G_10117T0 SS1G_05532T0 SS1G_13092T0 SS1G_08900T0 SS1G_07990T0 SS1G_11506T0 SS1G_08974T0 SS1G_07170T0 SS1G_04917T0 SS1G_05485T0 SS1G_05486T0 SS1G_07150T0 ANID_08468T0 ANID_08505T0 EGW1_P11.35 EGW1_P4.817 EGW1_W11318 EGW1_P41426 LACB_333563 BC1T_07004 EGW1_P4.30 MGYG_04952T0 TRV_07414 TEQG_00280T0 TESG_03388T0 TERG_01851T0 MAPG_02192T0 FGSG_10616T0 MCYG_08175T0 GGTG_11578T0 FVEG_13486T0 PAAG_01438T0 HCBG_03304T0 NFIA_005170 FGSG_08955T0 GGTG_09031T0 FVEG_03204T0 MAPG_12010T0 MCYG_05867T0 VDBG_07354T0 HCDG_00590T0 VDAG_06059T0 AOZ_5041 ARB_06372 GGTG_13239T0 FGSG_10601T0 BC1T_06982 AOZ_10262 AOZ_10302 MGG_11080T0 HCEG_00327T0 HCDG_00591T0 AOZ_38331 BDDG_03112T0 BDBG_07415T0 BDCG_00642T0 ARB_06755 TESG_00667T0 TEQG_03446T0 TRV_03340 TERG_07757T0 HCAG_00133T0 AOZ_38448 BDCG_06602T0 BDBG_05180T0 MCYG_06493T0 AOZ_166043 MCYG_08196T0 AOZ_166044 AOZ_701541 ATET_09957 CC1G_08285T0 HCBG_06886T0 EGW1_P1.1355 FGSG_08144T0 BC1T_06995 BC1T_08570 FGSG_02557T0 FOXG_14188T0 FGSG_11067T0 FOXG_12356T0 ACLA_091510 AFU7_08500 AFL2_06162 AFU7_00550 ANID_02021T0 AFL2_07686 AFL2_07784 AFU7_07100 SNOT_14475 ANID_06803T0 ANID_03340T0 AMSG_09728T0
moggtmp1021: BC1T_02860 BC1T_08535 BC1T_11070 CC1G_01540T0 CC1G_01545T0 CC1G_05418T0 CC1G_01544T0 CC1G_01542T0 CC1G_01546T0 CC1G_13340T0 CC1G_13810T0 CC1G_03941T0 CC1G_13811T0 CC1G_01548T0 CC1G_06476T0 CC1G_11430T0 CC1G_15414T0 CC1G_03945T0 CC1G_09789T0 CC1G_09790T0 CC1G_08490T0 CC1G_06455T0 CC1G_12261T0 CC1G_14966T0 CC1G_12262T0 CC1G_07595T0 CC1G_07600T0 CC1G_08425T0 CC1G_08481T0 CC1G_15413T0 FOXG_06451T0 FOXG_16968T0 FOXG_09774T0 FOXG_14258T0 MVEG_01778T0 MVEG_01800T0 MVEG_01801T0 MVEG_01803T0 MVEG_01802T0 MVEG_01779T0 MVEG_08821T0 MVEG_01799T0 PTTG_00163T0 PTTG_01988T0 SARC_00174T0 SARC_09055T0 SARC_00884T0 SARC_01124T0 SARC_01944T0 SARC_08874T0 SARC_02413T0 SARC_05982T0 SARC_05981T0 SARC_12033T0 SARC_02765T0 SARC_02414T0 SARC_12034T0 SARC_02766T0 VDBG_00421T0 VDBG_08476T0 HCDG_08903T0 TRV_05582 MONB_34269T0 EGW1_M15000089 MAPG_10339T0 MGG_15347T0 EGW1_M18000016 NFIA_096800 URET_01643 PADG_00405T0 PAAG_01365T0 HCBG_08763T0 HCEG_07691T0 HCDG_05702T0 PABG_02012T0 MGYG_08177T0 MCYG_04597T0 HCAG_08156T0 TERG_03224T0 PTRT_08657 TRV_07863 SNOT_08431 SS1G_03151T0 FVEG_04299T0 FGSG_05374T0 MGG_14976T0 GGTG_03430T0 VDAG_09593T0 VDBG_07724T0 MAPG_01356T0 UM0_0424 TESG_02752T0 TEQG_02392T0 PTRT_03682 MAPG_01253T0 BDDG_01867T0 BDBG_07198T0 BDCG_08949T0 PAAG_05995T0 PABG_05674T0 ARB_04895 AOZ_103022 ATET_00021 CPSG_06247T0 CPAT_06251 CIMG_04413T0 CIRT_04235 CIHT_08194 CIST_09463 ARB_05105 BDBG_07023T0 BDDG_01574T0 BDCG_07210T0 BC1T_07566 AOZ_103085 ATET_09074 NFIA_002550 EGW1_W50744 CIMG_09681T0 TESG_00978T0 TEQG_06091T0 MCYG_03226T0 TERG_01149T0 MGYG_00378T0 FVEG_02077T0 FOXG_03204T0 FGSG_08407T0 BC1T_03127 PTRT_10102 SS1G_08435T0 MGG_06596T0 SNOT_00053 CIHT_07467 AOZ_701511 ATET_08635 UM0_1872 LACB_296999 CAOG_03138T0 RO3T_12600 VDAG_05328T0 HCBG_08042T0 ATET_09491 FGSG_12390T0 FVEG_08707T0 VDAG_08141T0 SNOT_16016 BC1T_03220 UM0_4957 SS1G_08609T0 HCEG_07156T0 HCBG_07743T0 BDBG_06767T0 BDCG_05855T0 PADG_06004T0 HCAG_01268T0 SNOT_06498 PTRT_01730 MGG_10933T0 BDDG_09380T0 HCDG_06002T0 HCEG_02396T0 HCAG_01577T0 HCBG_03427T0 MAPG_08794T0 GGTG_13129T0 VDAG_05979T0 FOXG_03979T0 FGSG_01781T0 FVEG_11901T0 SNOT_05605 NFIA_014210 SS1G_12131T0 NCU_07113T0 MGG_13253T0 CC1G_10446T0 HCEG_04468T0 HCDG_06181T0 VDBG_10028T0 BC1T_12117 SNOT_15200 PTRT_10272 CHGT_10846 GGTG_12034T0 SNOT_09817 CPSG_07569T0 ACLA_057420 AFU8_04090 AFL2_12335 ANID_01429T0 AFU1_00460 ACLA_062810 AFU3_01580 AFL2_12283 ANID_08547T0 ANID_04006T0 AFL2_06134 AMSG_03247T0 SS1G_01811T0
moggtmp1022: CC1G_10800T0 CC1G_10905T0 LACB_310028 LACB_323939 LACB_324415 LACB_330996 RO3T_00259 RO3T_10046 RO3T_01198 RO3T_16127 RO3T_09184 RO3T_07690 RO3T_01723 RO3T_17433 RO3T_12967 RO3T_12184 RO3T_05953 RO3T_07112 RO3T_13711 RO3T_07977 RO3T_17239 RO3T_13284 RO3T_17449 RO3T_07692 RO3T_15885 RO3T_04657 RO3T_12076 RO3T_14551 RO3T_05907 RO3T_16367 RO3T_16917 RO3T_05341 RO3T_13707 RO3T_11541 RO3T_01715 RO3T_12645 RO3T_13450 RO3T_05910 RO3T_14558 RO3T_02231 RO3T_01192 RO3T_09600 RO3T_07697 RO3T_14549 RO3T_11537 RO3T_09929 RO3T_07306 RO3T_06730 RO3T_04682 RO3T_15897 RO3T_11408 RO3T_04211 RO3T_11968 RO3T_11236 RO3T_10216 RO3T_13272 RO3T_16748 RO3T_13144 RO3T_17392 RO3T_01322 RO3T_07720 RO3T_10038 RO3T_02827 RO3T_16898 RO3T_05423 RO3T_17256 RO3T_16135 RO3T_15888 RO3T_10517 RO3T_17211 RO3T_00290 RO3T_16739 RO3T_10048 RO3T_02818 RO3T_05425 RO3T_16826 RO3T_07979 RO3T_07736 RO3T_12011 RO3T_10734 RO3T_16558 RO3T_01727 RO3T_10044 RO3T_15149 RO3T_11948 RO3T_09491 RO3T_16426 RO3T_11950 RO3T_14993 RO3T_03608 RO3T_05630 RO3T_11403 RO3T_10724 RO3T_03554 RO3T_17357 RO3T_04784 RO3T_13746 RO3T_17384 RO3T_15579 RO3T_07685 RO3T_01308 RO3T_12071 RO3T_13147 RO3T_11770 RO3T_07975 RO3T_10521 RO3T_12168 RO3T_10735 RO3T_09939 RO3T_17440 RO3T_12008 RO3T_16137 RO3T_14709 RO3T_01739 RO3T_05957 RO3T_03588 RO3T_15259 RO3T_06429 RO3T_07293 RO3T_01726 RO3T_14625 RO3T_03579 RO3T_07129 RO3T_11530 RO3T_14990 RO3T_08041 RO3T_07303 RO3T_12186 RO3T_13865 RO3T_12062 RO3T_07713 RO3T_01206 RO3T_14985 RO3T_16738 RO3T_00692 RO3T_09191 RO3T_03621 RO3T_03606 RO3T_07107 RO3T_03586 RO3T_00288 RO3T_09182 RO3T_17350 RO3T_04591 RO3T_04680 RO3T_05426 RO3T_01323 RO3T_10039 RO3T_03584 RO3T_07696 RO3T_15257 RO3T_16827 RO3T_16740 RO3T_02817 RO3T_01953 RO3T_16899 RO3T_07127 RO3T_03551 RO3T_16735 RO3T_07711 RO3T_07105 RO3T_13148 RO3T_11394 RO3T_04783 RO3T_15577 RO3T_07125 RO3T_13752 RO3T_02685 RO3T_04205 RO3T_16737 RO3T_17355 RO3T_03573 RO3T_01954 RO3T_05338 RO3T_10793 RO3T_10218 RO3T_13153 RO3T_04207 RO3T_04208 RO3T_05348 RO3T_04692 RO3T_11534 RO3T_12166 RO3T_14765 UM0_3732 RO3T_01325 RO3T_07295 RO3T_02822 RO3T_03609 PTTG_06419T0 CC1G_09766T0 LACB_308559 PGTG_22604T0 LACB_304189 PTTG_06472T0
moggtmp1023: AMAG_06515T0 AMAG_15440T0 AMAG_14825T0 AMAG_15293T0 AMAG_15311T0 AMAG_14842T0 AMAG_18365T0 AMAG_16503T0 AMAG_16727T0 AMAG_17138T0 AMAG_06791T1 AMAG_06791T0 AMAG_15949T0 AMAG_15961T0 AMAG_06773T0 EGW1_P4000287 EGW1_W40951 EGW1_P7000500 EGW1_M4000043 AOZ_12315 AOZ_23306 AOZ_23257 AOZ_113064 BDET_02151 BDET_07548 BDET_07549 BDET_05257 BDET_04003 BDET_07200 AMAG_14809T0 AMAG_20275T0 CAWT_01568 CAWT_01589 CAWT_05922 CAWT_03652 PGUT_00238 PGUT_03873 CIHT_04854 CIHT_09971 CIRT_01527 CIRT_05346 CIMG_01428T0 CIMG_05527T0 CPAT_01422 CPAT_07309 CPSG_01750T0 CPSG_05838T0 CC1G_04679T0 CC1G_14120T0 CC1G_11245T0 CC1G_12490T0 CC1G_10290T0 CC1G_10984T0 ACLA_016890 ACLA_083950 FGSG_07227T0 FGSG_08669T0 FOXG_03133T0 FOXG_10101T0 GGTG_01671T0 GGTG_06621T0 GGTG_11493T0 ACLA_040060 ACLA_074220 LACB_242631 LACB_302225 LACB_312906 LACB_300418 LACB_255292 MAPG_04794T0 MAPG_06858T0 AFL2_03226 AFL2_08551 AFL2_04128 MVEG_02612T0 MVEG_02613T0 MVEG_02614T0 MVEG_02616T0 MVEG_02617T0 MVEG_02615T0 MVEG_06255T0 MVEG_07452T0 MVEG_03739T0 MVEG_08398T0 MVEG_03863T0 MVEG_03864T0 MVEG_08346T0 MVEG_08396T0 MVEG_04515T0 MVEG_08397T0 MVEG_08391T0 MVEG_10348T0 MVEG_08395T0 MVEG_06445T0 MVEG_08345T0 NFIA_055820 NFIA_073080 NFIA_055940 NFIA_090490 NFIA_065100 NCU_03171T0 NCU_10763T0 RO3T_06260 RO3T_16582 RO3T_15384 AFU6_10050 AFU6_10220 SPOG_00898T0 SPOG_04457T0 SJAG_00922T0 SJAG_01660T0 SOCG_00020T0 SOCG_01123T0 ANID_07188T0 ANID_07597T0 UM0_2387 UM0_4347 FVEG_01996T0 PTTG_02591T0 MCYG_07437T0 SS1G_02024T0 SPB_C29B5.02c SNOT_03231 SS1G_13346T0 SPA_C29B12.10c SCRT_03473 PGTG_06690T0 VDAG_06410T0 MGG_10200T0 PTTG_07886T0 VDBG_08749T0 SPC_C1840.12 LELT_00065 MGG_01452T0 FGSG_09782T0 FVEG_06396T0 SS1G_09370T0 NCU_06352T0 SNOT_08323 VDBG_00956T0 PTRT_08329 AOZ_4482 FVEG_08669T0 MAPG_00782T0 FOXG_09809T0 MGG_04997T0 GGTG_11162T0 ATET_07878 SS1G_08355T0 MGYG_05301T0 TEQG_07119T0 TERG_02193T0 ARB_02384 TESG_07406T0 TRV_02186 CHGT_06318 URET_01345 BC1T_14138 CALB_19.2602 CTRT_00886 DEHA_C18062g.1 CPAG_04415.1 CLUT_01594 CIST_06418 BC1T_14482 CLUT_05165 CNAG_01964T0 BC1T_03079 ATET_02493 ATET_05950 CHGT_03892 FVEG_08399T0 CNAG_03013T0 VDBG_06617T0 PGTG_20891T0 UM0_4574 CNAG_05790T0 BC1T_00953 GGTG_14244T0 MAPG_05161T0 VDAG_00566T0 BC1T_14970 CIST_04481 AFU5_13850 AFU3_12200 AFU2_15240 ACLA_082050 AFL2_08761
moggtmp1024: CAOG_07934T0 CAOG_07934T1 CAOG_01820T0 CAOG_01363T0 CAOG_07934T2 CAOG_08617T0 CAOG_09128T0 CAOG_01344T0 CAOG_05607T0 CAOG_05294T2 CAOG_05294T0 CAOG_05294T1 CAOG_05900T0 CAOG_05124T1 CAOG_05124T2 CAOG_06835T0 CAOG_05004T0 CAOG_05124T0 CAOG_04141T0 CAOG_09163T0 CAOG_09159T0 CAOG_08759T0 CAOG_08971T0 CAOG_08765T0 CAOG_08822T0 CAOG_08991T0 CAOG_08974T0 MVEG_00008T0 MVEG_06049T0 MVEG_04318T0 MVEG_06058T0 MVEG_06076T0 MVEG_08717T0 MVEG_04054T0 MVEG_03768T0 MVEG_08666T0 MVEG_04252T0 MVEG_04271T0 MVEG_07380T0 MVEG_01362T0 MVEG_04321T0 MVEG_06164T0 MVEG_08179T0 MVEG_07912T0 MVEG_00075T0 MVEG_00065T0 MVEG_05482T0 MVEG_01614T0 MVEG_06930T0 MVEG_04139T0 MVEG_00047T0 MVEG_11384T0 MVEG_02646T0 MVEG_06977T0 MVEG_04295T0 MVEG_11231T0 MVEG_11398T1 MVEG_11185T0 MVEG_10351T0 MVEG_11398T0 MVEG_08703T0 MVEG_01441T0 MVEG_02749T0 MVEG_01485T0 MVEG_08405T0 MVEG_12154T0 MVEG_11300T0 MVEG_10550T0 MVEG_08713T0 MVEG_11165T0 MVEG_11086T0 MVEG_01419T0 MVEG_10337T0 MVEG_11046T0 MVEG_08372T0 MVEG_07010T0 MVEG_01350T0 MVEG_10395T0 MVEG_02525T0 MVEG_11339T0 MVEG_07029T0 MVEG_04168T0 MVEG_04255T0 MVEG_11775T0 MVEG_03483T0 MVEG_08695T0 MVEG_00233T0 MVEG_07031T0 MVEG_03243T0 MVEG_08315T0 MVEG_06980T0 MVEG_01403T0 MVEG_00220T0 MVEG_11347T0 MVEG_09639T0 MVEG_11999T0 MVEG_07807T0 MVEG_11412T0 MVEG_00214T0 MVEG_00222T0 MVEG_05746T0 MVEG_07518T0 MVEG_04229T0 MVEG_04138T0 MVEG_11380T0 MVEG_03307T0 MVEG_03072T0 MVEG_08545T0 MVEG_11771T0 MVEG_10442T0 MVEG_04055T0 MVEG_11059T0 MVEG_11447T0 MVEG_11111T0 MVEG_03763T0 MVEG_11104T0 MVEG_00143T0 MVEG_12135T0 MVEG_04217T0 MVEG_11096T0 MVEG_00249T0 MVEG_09649T0 MVEG_00070T0 MVEG_11357T0 MVEG_10979T0 MVEG_00162T0 MVEG_04046T0 MVEG_10649T0 MVEG_07112T0 MVEG_03073T0 MVEG_06979T0 MVEG_08114T0 MVEG_12314T0 MVEG_04251T0 MVEG_10796T0 MVEG_11326T0 MVEG_03939T0 MVEG_04231T0 MVEG_01374T0 MVEG_11446T0 MVEG_01289T0 MVEG_00404T0 MVEG_11233T0 MVEG_01547T0 MVEG_05823T0 MVEG_05746T1 MVEG_05489T0 MVEG_01494T0 MVEG_04328T0 MVEG_03764T0 MVEG_11426T0 MVEG_01366T0 MVEG_01283T0 MVEG_11716T0 MVEG_12157T0 MVEG_00485T0 MVEG_12291T0 MVEG_10330T0 MVEG_11144T0 MVEG_12360T0 MVEG_10762T0 MVEG_04292T0 MVEG_00136T0 MVEG_04147T0 MVEG_06068T0 MVEG_01546T0 MVEG_01367T0 MVEG_11097T0 MVEG_10650T0 MVEG_00212T0 MVEG_12304T1 MVEG_12311T0 MVEG_11741T0 MVEG_04258T0 MVEG_06069T0 MVEG_12304T0 MVEG_00029T0 MVEG_11169T0 MVEG_11076T0 MVEG_02450T0 MVEG_02450T1 MVEG_06751T0 MVEG_06918T0 MVEG_09400T0 PTSG_12997T0 PTSG_09285T0 PTSG_10280T0 AMSG_07876T0
moggtmp1025: AOZ_10290 AOZ_38137 AOZ_10292 AOZ_138125 AOZ_10300 CHGT_08362 CHGT_03714 CHGT_06831 CHGT_07551 CHGT_10481 CHGT_10658 CHGT_08335 CHGT_04120 CHGT_06866 CHGT_04937 CHGT_11047 CHGT_05095 CHGT_09653 CHGT_10974 CHGT_01321 CHGT_08523 CHGT_10988 CHGT_03578 CHGT_03744 CHGT_02258 CHGT_08455 CHGT_08328 CHGT_10703 CHGT_08826 CHGT_08348 CHGT_10580 CHGT_11114 CHGT_03727 CHGT_02055 CHGT_06824 CHGT_10907 CHGT_00307 CHGT_02382 CHGT_10723 CHGT_10740 CHGT_06886 CHGT_00219 CHGT_09337 CHGT_06794 CHGT_09565 CHGT_06793 CHGT_08535 CHGT_03694 CHGT_05371 CHGT_02357 CHGT_08346 AFU1_00960 AFU1_01030 PGTG_01495T0 PGTG_20179T0 PTTG_02734T0 PTTG_04770T0 PTTG_06800T0 PTTG_09799T0 PTTG_06913T0 PTTG_09790T0 PTTG_04859T0 PTTG_09084T0 AFU4_00820 AFU4_14870 AFU4_02640 AFU6_00780 AFU6_14660 AFU6_09470 AFU6_00790 SS1G_00498T0 SS1G_01498T0 SS1G_14375T0 SS1G_04120T0 SS1G_11536T0 SS1G_06411T0 SS1G_12777T0 SS1G_11766T0 SS1G_11508T0 SS1G_08046T0 SS1G_05484T0 SS1G_13956T0 SS1G_07174T0 SS1G_07177T0 SS1G_00507T0 SS1G_12110T0 SS1G_09318T0 SS1G_08899T0 SS1G_12122T0 SS1G_09348T0 SS1G_12414T0 SS1G_06327T0 SS1G_04646T0 SS1G_02314T0 SS1G_09321T0 SS1G_06846T0 SS1G_06392T0 SS1G_10922T0 SS1G_13372T0 SS1G_10782T0 SS1G_09202T0 SS1G_13890T0 SS1G_11537T0 SS1G_11195T0 SS1G_12362T0 SS1G_04647T0 SS1G_08021T0 SS1G_02418T0 SS1G_00916T0 SS1G_10270T0 SS1G_09632T0 SS1G_01758T0 SS1G_03012T0 SS1G_10879T0 SS1G_01943T0 SS1G_00944T0 SS1G_10106T0 SS1G_06563T0 SS1G_08898T0 SS1G_02835T0 SS1G_07148T0 SS1G_12425T0 SS1G_06326T0 SS1G_08971T0 SS1G_03512T0 SS1G_12103T0 SS1G_04939T0 SS1G_09342T0 SS1G_12398T0 SS1G_08022T0 SS1G_13699T0 SS1G_12126T0 SS1G_13377T0 AOZ_10244 PADG_03947T0 FOXG_17762T0 VDBG_10101T0 TESG_08624T0 CPAT_05421 PADG_06405T0 CC1G_09041T0 AOZ_206131 ATET_09486 FOXG_17759T0 SNOT_16556 PAAG_01810T0 VDBG_09847T0 CPAT_06115 TEQG_03224T0 ATET_04243 HCBG_01083T0 PAAG_01505T0 BDDG_02045T0 BDCG_01626T0 CIRT_03113 BDBG_04562T0 PADG_06404T0 BC1T_07871 BC1T_10538 BC1T_10539 FOXG_14901T0 VDBG_10155T0 VDAG_04845T0 CIRT_06372 PTRT_06942 ACLA_028060 AFU1_00880 FOXG_07133T0 NFIA_043590 PAAG_03427T0 MGYG_09200T0 NFIA_024020 PADG_00275T0 AFL2_12357 AFU4_01630 AFU7_08200 AFU3_09430 AFL2_12485 AFU4_02690 AFU1_00800 AFU7_07080 AFU7_07070
moggtmp1026: CAOG_00156T0 CAOG_06007T0 CAOG_01265T0 CAOG_03572T0 CAOG_03572T1 CAOG_05733T0 CAOG_08318T0 CAOG_05792T0 CAOG_03185T0 CAOG_01536T0 CAOG_03186T0 CAOG_02334T0 CAOG_03463T0 CAOG_04917T0 CAOG_06776T0 CAOG_09167T0 CAOG_03315T0 CAOG_02031T0 CAOG_01264T0 CAOG_07263T0 CAOG_06232T0 CAOG_01008T0 CAOG_05947T0 CAOG_00226T1 CAOG_05455T1 CAOG_05455T0 CAOG_08241T0 CAOG_06570T0 CAOG_08701T0 CAOG_06366T0 CAOG_07757T0 CAOG_06958T0 CAOG_07752T0 CAOG_08364T0 CAOG_06841T1 CAOG_06841T0 CAOG_04368T0 CAOG_04506T0 CAOG_06280T0 CAOG_04557T0 CAOG_09189T0 CAOG_04404T0 CAOG_05325T0 CAOG_04365T0 CAOG_05761T0 CAOG_03855T0 CAOG_09123T0 CAOG_08366T0 CAOG_07702T4 CAOG_07702T3 CAOG_07702T2 CAOG_07702T1 CAOG_07702T0 CAOG_08239T0 CAOG_09125T0 CAOG_06282T0 CAOG_08227T0 CAOG_08668T0 CAOG_04955T0 CAOG_05796T0 CAOG_04919T0 CAOG_05394T0 CAOG_05181T0 CAOG_06608T0 CAOG_08354T0 CAOG_08354T1 CAOG_01470T0 CAOG_05077T0 CAOG_06673T1 CAOG_06673T0 CAOG_05278T0 CAOG_03717T0 CAOG_05636T0 CAOG_01676T0 CAOG_08238T0 CAOG_02086T0 CAOG_01170T0 CAOG_06961T0 CAOG_05156T0 CAOG_05691T0 CAOG_02623T0 CAOG_09046T0 CAOG_01840T0 CAOG_01090T0 CAOG_05321T0 CAOG_08470T0 CAOG_09045T0 CAOG_02360T0 CAOG_02360T1 CAOG_07406T0 CAOG_02517T0 CAOG_05356T0 CAOG_02447T0 CAOG_06160T0 CAOG_08297T0 CAOG_00226T0 CAOG_07192T0 CAOG_08248T0 CAOG_05719T0 CAOG_02247T0 CAOG_02247T1 CAOG_07191T0 CAOG_05777T0 CAOG_04357T0 CAOG_05775T0 CAOG_09187T0 CAOG_06310T0 CAOG_03667T0 CAOG_00714T0 CAOG_06642T0 CAOG_07264T0 CAOG_03532T0 CAOG_07262T0 CAOG_07756T1 CAOG_07756T2 CAOG_07756T0 CAOG_04620T0 CAOG_02281T0 CAOG_03663T0 CAOG_08863T0 CAOG_07577T0 CAOG_07190T0 CAOG_06775T0 CAOG_06820T0 CAOG_05103T0 CAOG_01829T0 CAOG_06334T0 CAOG_07446T0 CAOG_05974T0 CAOG_01087T0 CAOG_08320T0 CAOG_08321T0 CAOG_08472T0 CAOG_08471T0 CAOG_01092T0 CAOG_03740T0 CAOG_07011T0 CAOG_02280T0 CAOG_03449T0 CAOG_06228T0 CAOG_03552T0 CAOG_04786T1 CAOG_04786T0 CAOG_02867T0 CAOG_05620T0 CAOG_05620T1 CAOG_02054T0 CAOG_09011T0 CAOG_06822T0 CAOG_08247T0 CAOG_09010T0 CAOG_05496T0 CAOG_08875T0 CAOG_03941T0 CAOG_05776T0 CAOG_05779T0 CAOG_06959T0 CAOG_09188T0 CAOG_06301T0 CAOG_02494T0 CAOG_08531T0 CAOG_04757T0 CAOG_03025T0 CAOG_04598T0 CAOG_04905T0 CAOG_05667T0 CAOG_08280T0 CAOG_08537T0 CAOG_07780T0 CAOG_09063T0 CAOG_08323T0 PTSG_11905T0 CAOG_06727T0 CAOG_08322T0 PTSG_07139T0 MONB_13803T0 SARC_04924T0 MONB_37071T0 PTSG_01045T0 PTSG_02847T0
moggtmp1027: AMAG_07411T0 AMAG_18953T0 EGW1_P24.70 EGW1_P3000798 AOZ_3614 AOZ_5799 AOZ_38322 AOZ_124053 ATET_00279 ATET_04598 ATET_09988 ATET_09760 BDET_05751 BDET_06015 BDDG_01167T0 BDDG_08016T0 BDCG_01117T0 BDCG_08446T0 BDBG_00237T0 BDBG_02906T0 AMAG_09217T0 AMAG_09230T0 AMAG_13062T0 AMAG_17211T0 AMAG_10237T0 AMAG_18016T0 CAOG_01208T0 CAOG_07218T0 CHGT_00119 CHGT_08990 CIRT_03789 CIRT_07673 ARB_02842 ARB_05687 CIST_02152 CIST_08029 CIMG_03750T0 CIMG_06925T0 CPAT_04326 CPAT_09436 CPSG_03533T0 CPSG_09583T0 FGSG_01196T0 FGSG_09515T0 FGSG_02400T0 FGSG_03202T0 FGSG_07518T0 ACLA_024630 ACLA_038580 FOXG_00193T0 FOXG_10713T0 FOXG_15450T0 FOXG_06211T0 FVEG_01323T0 FVEG_04064T0 FVEG_09373T0 FVEG_12781T0 GGTG_00612T0 GGTG_06089T0 GGTG_02297T0 GGTG_07674T0 GGTG_02193T0 HCBG_03589T0 HCBG_07363T0 HCDG_03627T0 HCDG_05847T0 AFL2_00782 AFL2_02385 AFL2_07680 AFL2_07993 HCEG_02547T0 HCEG_02943T0 HCAG_01774T0 HCAG_06609T0 MGG_02487T0 MGG_04890T0 MGG_07971T0 MAPG_04031T0 MAPG_05615T0 MAPG_11153T0 MCYG_00978T0 MCYG_01569T0 MGYG_01006T0 MGYG_04503T0 MONB_08804T0 MONB_09247T0 MVEG_02192T0 MVEG_05310T0 MVEG_04786T0 NFIA_014760 NFIA_066600 NFIA_072130 NFIA_113730 NCU_04736T0 NCU_05154T0 PAAG_03034T0 PAAG_07186T0 PABG_00489T0 PABG_02522T0 PADG_00946T0 PADG_02903T0 SNOT_04330 SNOT_10200 SNOT_08638 PTRT_06928 PTRT_09052 RO3T_01260 RO3T_11326 RO3T_04927 RO3T_15436 RO3T_10190 RO3T_03128 RO3T_13045 SARC_04384T0 SARC_07230T0 AMSG_00078T0 AMSG_07114T0 ANID_01189T0 ANID_05088T0 ANID_02827T0 ANID_04920T0 ANID_08399T0 AMSG_06077T0 AMSG_08261T0 TEQG_01394T0 TEQG_02273T0 TERG_00535T0 TERG_07916T0 TESG_05345T0 TESG_05622T0 TRV_04302 TRV_04942 VDBG_02412T0 VDBG_05618T0 VDBG_09159T0 VDBG_08143T0 VDAG_02885T0 VDAG_07555T0 VDAG_10039T0 VDAG_07309T0 EGW1_P2.1152 EGW1_M20107 SS1G_06668T0 URET_05923 LACB_179114 UM0_3470 SPA_PB2B4.04c FVEG_01657T0 SOCG_04529T0 SPOG_03728T0 SJAG_01400T0 LELT_02177 PGTG_00934T0 PGUT_02039 SCRT_01013 PTTG_05385T0 CIHT_04052 BC1T_03385 CNAG_01232T0 CC1G_07569T0 CPAG_03568.1 URET_07529 CAWT_02458 CALB_19.1727 DEHA_A09295g.1 PTSG_08861T0 CTRT_02183 MONB_33171T0 FOXG_02826T0 CLUT_02785 BDET_06598 CIHT_02979 PTSG_03619T0 CIHT_02978 MAPG_06105T0 AFU1_10880 AFU3_10690 AFU7_01030 FOXG_02827T0
moggtmp1028: EGW1_M1000189 EGW1_P14.555 BC1T_09884 BC1T_12511 CPAG_01310.1 CPAG_01311.1 CPAG_01312.1 CPAG_01313.1 CTRT_00968 CTRT_00976 CNAG_01690T0 CNAG_04142T0 ACLA_016270 FGSG_02382T0 FGSG_05731T0 FGSG_11486T0 FOXG_05658T0 FOXG_08831T0 FOXG_08755T0 FOXG_14503T0 FOXG_11928T0 FOXG_13560T0 FOXG_12271T0 FOXG_11906T0 FVEG_03511T0 FVEG_05838T0 FVEG_05914T0 FVEG_10514T0 FVEG_13854T0 FVEG_10851T0 NFIA_002340 NFIA_073750 PGTG_16622T0 PGTG_16622T1 SS1G_05090T0 SS1G_10065T0 VDAG_02269T0 VDAG_08086T0 NFIA_008700 PTRT_10558 NCU_04568T0 PGUT_05072 MGG_17622T0 GGTG_07650T0 FOXG_13377T0 LELT_00210 FVEG_11979T0 FGSG_04827T0 UM0_1548 VDAG_07303T0 SNOT_15445 LACB_231644 PAAG_02191T0 EGW1_P4.1689 AOZ_1124 CNAG_04536T0 DEHA_E21197g.1 CAWT_01475 CALB_19.3232 AOZ_4399 ATET_05132 CLUT_05411 CHGT_00547 AOZ_6028 ATET_01919 NCU_06305T0 VDAG_09374T0 MAPG_04373T0 GGTG_06318T0 MGG_06644T0 PTRT_00170 VDBG_07652T0 CHGT_07542 CC1G_00265T0 SNOT_14688 AOZ_9049 EGW1_P150226 ATET_09093 TEQG_02669T0 TESG_02229T0 TERG_00706T0 MGYG_00846T0 ARB_07695 TRV_07267 BDBG_08197T0 BDCG_00246T0 BDDG_09911T0 MCYG_00280T0 CIRT_00973 CIHT_03299 CPAT_01957 CIMG_00926T0 MGG_13338T0 URET_00880 CPSG_08144T0 CIST_08206 AOZ_9584 ATET_07105 BDCG_01001T0 BDDG_02966T0 BDBG_03021T0 PADG_00854T0 MGG_01877T0 PTRT_06025 SNOT_07454 VDBG_07498T0 HCDG_03738T0 GGTG_14275T0 PABG_02428T0 HCBG_03874T0 HCEG_02842T0 AOZ_20267 VDBG_09152T0 SNOT_02410 CNAG_04834T0 MGYG_07540T0 CPAT_05401 CIMG_08134T0 CIRT_06216 PTRT_04494 TEQG_07748T0 TESG_03961T0 MCYG_02545T0 TERG_05895T0 TRV_00843 GGTG_02309T0 ARB_06270 CPSG_10183T0 MAPG_06095T0 PABG_00797T0 PADG_03252T0 HCAG_07186T0 BDBG_00690T0 CIHT_01897 HCEG_00934T0 URET_02398 CIST_08520 NFIA_067970 VDAG_09647T0 VDBG_07777T0 MAPG_09463T0 AOZ_701456 SNOT_11311 FGSG_02992T0 VDBG_08423T0 HCAG_11085T0 BDDG_05505T0 PAAG_03748T0 HCDG_01204T0 HCBG_04353T0 MGG_05413T0 VDBG_09627T0 VDAG_09088T0 PAAG_08516T0 BDCG_06336T0 MAPG_11182T0 FOXG_03891T0 SNOT_02402 FGSG_13807T0 AFU5_13290 ACLA_018840 AFU1_16690 AFL2_07364 FVEG_09377T0 FOXG_10717T0 FVEG_13342T0 FVEG_11817T0 AFU3_01370 AFL2_10600 ANID_08502T0 AFL2_00991 ANID_00473T0 PABG_04659T0 AFL2_09409 AFU3_09170 AFL2_10138 ANID_05032T0 AFL2_11033 ANID_02831T0
moggtmp1029: CALB_19.125 CALB_19.3433 CALB_19.3443 CALB_19.3234 CALB_19.5816 CAWT_01473 CAWT_04056 CAWT_05213 CAWT_05243 CAWT_05223 PGUT_05760 PGUT_05758 PGUT_05763 PGUT_05762 PGUT_05761 CLUT_04102 CLUT_04363 CLUT_04899 CPAG_01043.1 CPAG_02708.1 CPAG_02271.1 CPAG_04783.1 CTRT_01152 CTRT_01363 CTRT_03611 CTRT_02836 CTRT_02983 CAOG_05754T0 CAOG_07185T0 DEHA_A11088g.1 DEHA_D00561g.1 DEHA_G08965g.1 DEHA_C05170g.1 DEHA_C05148g.1 DEHA_C05236g.1 DEHA_D13464g.1 GGTG_07246T0 GGTG_12787T0 LACB_191617 LACB_239038 LELT_00723 LELT_00724 LELT_00725 MONB_33145T0 MONB_37659T0 RO3T_01437 RO3T_12505 RO3T_12504 RO3T_09802 RO3T_12490 RO3T_08685 RO3T_08696 SCRT_02326 SCRT_04892 SPOG_03621T0 SPOG_05753T0 SPOG_04992T0 SPOG_04997T0 SOCG_01132T0 SOCG_01922T0 BDBG_09399T0 SARC_01419T0 EGW1_P4000650 PAAG_06984T0 PABG_02996T0 PADG_01519T0 FGSG_03262T0 FOXG_09977T0 FVEG_08535T0 SPA_C5H10.10 EGW1_P7000554 EGW1_M19000023 PAAG_03631T0 PABG_06958T0 PTRT_07697 FVEG_11005T0 FOXG_17382T0 SNOT_04190 PADG_06196T0 EGW1_M3000149 SS1G_01991T0 FVEG_10034T0 FOXG_11771T0 SNOT_02169 NCU_04452T0 VDAG_01142T0 VDBG_03913T0 MAPG_11488T0 LELT_04733 EGW1_M5000079 NFIA_080870 PTRT_08249 MGG_08297T0 EGW1_M8000241 NFIA_072550 VDAG_05460T0 FGSG_07842T0 FOXG_04058T0 FVEG_07175T0 VDBG_07893T0 MGG_10583T0 AOZ_1196 CIMG_01759T0 CIRT_01903 CPSG_09965T0 CPAT_01057 CIST_00994 CIHT_05861 CNAG_05444T0 AOZ_5673 ATET_09073 CAWT_05222 CALB_19.3442 CTRT_02834 AOZ_6535 BC1T_02693 BDBG_02195T0 BDCG_03372T0 BDDG_00526T0 CC1G_10861T0 CHGT_04217 DEHA_A00132g.1 CPAG_02710.1 AOZ_701894 BDCG_09166T0 BDDG_05884T0 ATET_08617 PTSG_01100T0 ATET_02705 ATET_02824 CNAG_04313T0 CAOG_03514T0 LELT_04734 BC1T_05412 FVEG_00100T0 FGSG_00065T0 AMSG_07223T0 FVEG_05741T0 FOXG_10044T0 FVEG_08460T0 VDAG_09303T0 VDBG_07582T0 FOXG_15190T0 FGSG_03210T0 EGW1_P1.1733 CNAG_01112T0 CC1G_07713T0 LACB_174716 SOCG_00476T0 SPOG_02028T0 FOXG_08244T0 FGSG_09812T0 FVEG_06429T0 PTRT_00510 ACLA_017230 AFU5_14330 AFL2_07425 ANID_02682T0 SNOT_02606 ACLA_090440 AFU2_04060 AFL2_01432 ANID_05228T0 AFL2_00663 ANID_12101T0 AFL2_06455 ANID_09177T0 AFL2_11807 AFU2_17960 SOCG_05348T0 SNOT_13720 ATET_09940 ANID_09345T0
moggtmp1030: CLUT_04078 CLUT_04324 CPAG_05146.1 PGTG_08657T0 RO3T_03628 RO3T_00145 RO3T_01464 RO3T_01429 RO3T_00369 RO3T_05822 RO3T_13059 RO3T_03980 RO3T_05976 RO3T_09157 RO3T_09155 RO3T_04059 RO3T_04274 RO3T_04905 RO3T_10888 RO3T_03418 RO3T_02666 RO3T_06812 RO3T_10875 RO3T_12691 RO3T_10097 RO3T_00159 RO3T_04567 RO3T_00878 RO3T_00876 RO3T_10233 RO3T_15923 RO3T_10101 RO3T_13838 RO3T_08068 RO3T_10578 RO3T_15206 RO3T_13025 RO3T_13724 RO3T_02483 RO3T_13418 RO3T_16269 RO3T_02010 RO3T_03155 RO3T_10980 RO3T_16777 RO3T_12985 RO3T_12984 RO3T_12228 RO3T_12227 RO3T_06026 RO3T_06234 RO3T_06232 RO3T_07243 RO3T_06775 RO3T_16781 RO3T_16779 RO3T_16854 RO3T_16852 RO3T_09815 RO3T_15903 RO3T_00572 RO3T_12456 RO3T_01841 RO3T_10766 RO3T_03145 RO3T_11363 RO3T_03723 RO3T_09240 RO3T_15208 RO3T_15337 RO3T_07855 RO3T_07240 RO3T_06814 RO3T_16381 RO3T_05525 RO3T_11565 RO3T_09249 RO3T_14341 RO3T_04577 RO3T_12868 RO3T_17229 RO3T_09519 RO3T_02642 RO3T_11198 RO3T_01986 RO3T_00385 RO3T_16268 RO3T_02748 RO3T_16988 RO3T_15715 RO3T_15712 RO3T_06133 RO3T_16343 RO3T_05191 RO3T_11120 RO3T_06811 RO3T_16886 RO3T_13430 RO3T_10676 RO3T_08646 RO3T_15474 RO3T_00693 RO3T_15166 RO3T_11684 RO3T_07204 RO3T_07203 RO3T_00636 RO3T_04586 RO3T_16442 RO3T_13126 RO3T_02415 RO3T_06417 RO3T_10765 RO3T_14389 RO3T_01114 RO3T_15113 RO3T_01422 RO3T_16378 RO3T_06468 RO3T_07057 RO3T_15414 RO3T_04320 RO3T_07508 RO3T_16441 RO3T_03758 RO3T_01528 RO3T_02615 RO3T_04195 RO3T_06290 RO3T_07507 RO3T_08569 RO3T_17047 RO3T_02403 RO3T_10132 RO3T_11348 RO3T_02376 RO3T_14939 RO3T_16712 RO3T_09229 RO3T_09372 RO3T_16302 RO3T_12685 RO3T_14575 RO3T_06372 RO3T_07266 RO3T_12919 RO3T_09761 RO3T_08433 RO3T_08103 RO3T_10306 RO3T_07426 RO3T_12747 RO3T_17134 RO3T_11470 RO3T_15207 RO3T_15202 RO3T_09992 RO3T_16514 RO3T_16353 RO3T_08570 RO3T_15440 RO3T_16699 UM0_4867 RO3T_00039 RO3T_01448 RO3T_02400 RO3T_14468 RO3T_02874 RO3T_05377 RO3T_10987 CTRT_02607
moggtmp1031: BC1T_04408 BC1T_07532 BC1T_09712 BC1T_08449 BC1T_08572 BC1T_15284 BC1T_12842 BC1T_15972 BC1T_06254 BC1T_13999 BC1T_13225 BC1T_04889 BC1T_04888 BC1T_16171 BC1T_11096 BC1T_12501 BC1T_16375 CAOG_08423T0 CAOG_08609T0 CAOG_08740T0 CAOG_08673T0 CAOG_09222T0 CAOG_08914T0 CAOG_09214T0 CAOG_08788T0 CAOG_09037T0 CAOG_08903T0 CAOG_08912T0 CAOG_09075T0 CAOG_09111T0 CHGT_00176 CHGT_06812 CHGT_05068 CHGT_04271 CHGT_00209 CHGT_02707 CHGT_00235 CHGT_03079 CHGT_02365 CHGT_06125 CHGT_03577 CHGT_05510 CHGT_11115 CHGT_08708 FOXG_17760T0 FOXG_17761T0 HCAG_08414T0 HCAG_11559T0 LACB_309776 LACB_310036 LACB_315808 LELT_05427 LELT_05429 LELT_05787 MCYG_08788T0 MCYG_08915T0 MCYG_08994T0 MCYG_09004T0 MCYG_08995T0 MCYG_09014T0 MCYG_08818T0 MCYG_08814T0 MCYG_09023T0 MGYG_08943T0 MGYG_09147T0 MGYG_09171T0 MGYG_09215T0 PTTG_08329T0 PTTG_03611T0 PTTG_04681T0 PTTG_08342T0 PTTG_06000T0 PTTG_05387T0 PTTG_08960T0 PTTG_09476T0 PTTG_10004T0 PTTG_04050T0 PTTG_10278T0 PTTG_08665T0 PTTG_09362T0 PTTG_03398T0 PTTG_06630T0 PTTG_10573T0 PTTG_10618T0 PTTG_10750T0 PTTG_04688T0 PTTG_09618T0 PTTG_05647T0 PTTG_08841T0 PTTG_01809T0 PTTG_05310T0 PTTG_06007T0 PTTG_10445T0 PTTG_05128T0 PTTG_09804T0 PTTG_04209T0 PTTG_01306T0 PTTG_09518T0 PTTG_08372T0 PTTG_09070T0 PTTG_07469T0 PTTG_05245T0 PTTG_04084T0 PTTG_10641T0 PTTG_09062T0 PTTG_02574T0 PTTG_06465T0 RO3T_02957 RO3T_15864 RO3T_16144 PTSG_11674T0 PTSG_12494T0 PTSG_11841T0 PTSG_12319T0 PTSG_12531T0 PTSG_12517T0 PTSG_11842T0 PTSG_12229T0 SPOG_05143T0 SPOG_05677T0 SPA_C13D1.01c SPA_C19D5.09c SPA_PB15E9.03c SPA_C2E1P3.03c SPA_C27E2.08 SPA_C9.04 SPA_C26A3.13c SPA_C167.08 SPB_C1289.17 SPB_C9B6.02c SS1G_07081T0 SS1G_00932T0 SS1G_03723T0 SS1G_14517T0 SS1G_01156T0 SS1G_03737T0 SS1G_06497T0 SS1G_10427T0 SS1G_03380T0 SS1G_09805T0 SS1G_04893T0 SS1G_03204T0 SS1G_02147T0 SS1G_08962T0 SS1G_04937T0 SS1G_03724T0 SS1G_06437T0 SS1G_09531T0 SS1G_04936T0 SS1G_04259T0 SS1G_09826T0 TEQG_08800T0 AOZ_6597 BDET_07858 CHGT_03939 CLUT_04111 SPC_C1020.14 CTRT_02363 HCAG_07487T0 CAWT_03691 BC1T_09710 TEQG_08797T0 LACB_299464 CHGT_05057 CIMG_12581T0 GGTG_13809T0 AFU7_07170 AFU4_02630
moggtmp1032: CALB_19.1263 CALB_19.1264 CALB_19.1270 CALB_19.1844 CALB_19.701 CALB_19.1932 CALB_19.1930 CALB_19.6138 CALB_19.6139 CAWT_01966 CAWT_01986 CAWT_04524 CAWT_04525 CAWT_02028 CAWT_03239 CAWT_03245 CAWT_03246 PGUT_05338 PGUT_05342 CLUT_00865 CLUT_02348 CPAG_01121.1 CPAG_01122.1 CPAG_03062.1 CTRT_00661 CTRT_00681 CTRT_05478 CTRT_05477 CTRT_01647 CTRT_03059 CTRT_05475 CTRT_06043 CTRT_02738 CTRT_03527 CTRT_03122 CTRT_01655 CTRT_03058 CTRT_03837 CTRT_03839 CNAG_06524T0 DEHA_C07007g.1 DEHA_C07051g.1 LACB_304909 LELT_00953 LELT_02505 LELT_00955 LELT_00957 LELT_02506 SCRT_01753 SCRT_03812 SCRT_03083 SCRT_01757 SCRT_04943 UM0_0838 UM0_1439 UM0_0839 EGW1_P16.346 EGW1_P2000458 EGW1_P4000028 NFIA_008100 TERG_00175T0 MCYG_00631T0 MGYG_01331T0 TEQG_05501T0 HCAG_03430T0 TRV_05877 HCEG_02161T0 HCDG_02774T0 HCBG_03201T0 VDAG_01145T0 PTRT_09301 FGSG_08121T0 VDBG_03916T0 URET_03396 SNOT_16385 TESG_05746T0 FOXG_17426T0 FVEG_12507T0 MGG_13426T0 LELT_04398 AOZ_3630 NFIA_066430 PABG_02329T0 PADG_00813T0 HCEG_02725T0 HCDG_03905T0 HCAG_01925T0 BDBG_03133T0 BDCG_00890T0 BDDG_02848T0 PAAG_02079T0 ARB_05546 MCYG_00823T0 HCBG_03762T0 TESG_02438T0 TRV_03365 MGYG_01147T0 TERG_00371T0 CIMG_03766T0 TEQG_01539T0 CIST_02134 CIRT_07691 CIHT_03000 CPAT_09452 GGTG_09530T0 BC1T_11767 SS1G_06988T0 MAPG_02572T0 VDAG_06616T0 PTRT_00303 FVEG_07148T0 FOXG_09522T0 MGG_06259T0 NCU_00023T0 CHGT_03002 CPSG_03516T0 FGSG_05385T0 SNOT_11702 VDBG_06970T0 URET_07516 CTRT_04088 TESG_05745T0 CC1G_00426T0 AOZ_124035 BDDG_03627T0 CPSG_01333T0 CIMG_08973T0 CPAT_07938 ARB_02049 CIRT_08238 ATET_10322 CIHT_05184 BDCG_05441T0 BDBG_09322T0 CNAG_06976T0 CIST_09943 AOZ_701402 NFIA_033570 ATET_08157 EGW1_P14.317 CAWT_03375 CALB_19.1415 CPAG_04019.1 PGUT_02567 CLUT_04344 CPAG_03063.1 CTRT_03909 CALB_19.3538 CAWT_04259 CPAG_03065.1 CLUT_02778 PGTG_03543T0 LELT_02507 ACLA_018270 AFU1_17270 ANID_06400T0 AFL2_03071 ACLA_038750 AFU3_10820 AFL2_02371 ANID_04906T0 ACLA_094580 AFL2_06030 ANID_07662T0 AFU2_01270
moggtmp1033: AMAG_03592T0 AMAG_04911T0 AMAG_13959T0 BDET_00222 BDET_01141 BDDG_04658T0 BDDG_06971T0 BDCG_03996T0 BDCG_07562T0 BDBG_00985T0 BDBG_03248T0 AMAG_17238T0 CAOG_00385T0 CAOG_07222T0 CAOG_05368T0 CIRT_04912 CIRT_09057 CIMG_02263T0 CIMG_05034T0 CPAT_00600 CPAT_06910 CPSG_00113T0 CPSG_08544T0 FVEG_03791T0 FVEG_04128T0 GGTG_00964T0 GGTG_02763T0 HCBG_04793T0 HCBG_06164T0 HCEG_06589T0 HCEG_08843T0 LACB_181468 LACB_301301 LACB_310130 MAPG_01737T2 MAPG_07709T0 MAPG_01737T0 MAPG_01737T1 MVEG_01386T0 MVEG_04910T0 NFIA_088730 NFIA_096690 NCU_02572T0 NCU_07700T0 PAAG_00594T0 PAAG_07785T0 PABG_00342T0 PABG_05335T0 PGTG_07969T0 PGTG_22461T0 PGTG_18080T0 RO3T_04367 RO3T_05537 RO3T_15790 RO3T_09649 RO3T_08803 RO3T_12126 SCRT_00145 SCRT_01528 SJAG_01438T0 SJAG_05332T0 SOCG_01720T0 SOCG_05436T0 AMSG_00036T0 AMSG_12045T0 ANID_01408T0 ANID_06330T0 VDAG_00461T0 VDAG_00969T0 CC1G_13743T0 PTTG_06021T0 UM0_2868 MGG_13500T0 HCDG_05341T0 CNAG_01091T0 ATET_00011 PTRT_07959 VDBG_03736T0 PADG_02752T0 AOZ_103011 FOXG_05920T0 EGW1_P18.231 MONB_39046T0 SNOT_04746 MCYG_07782T0 MGYG_04975T0 TESG_03411T0 TRV_01070 TEQG_00256T0 TERG_01874T0 ARB_06395 URET_01472 SPB_C215.12 BC1T_11050 SJAG_00414T0 CHGT_01389 PTSG_02762T0 SPOG_04598T0 SOCG_06514T0 SS1G_12153T0 FGSG_13556T0 HCAG_09571T0 SARC_03848T0 DEHA_F09053g.1 AMSG_00624T0 CTRT_01611 CIST_02680 CLUT_02607 PTSG_10759T0 CIST_01518 CIHT_09860 CPAG_02770.1 PADG_08125T0 SNOT_06038 CAWT_04077 CALB_19.5788 LELT_01292 CPAG_00546.1 SPOG_05771T0 AOZ_26260 TERG_04928T0 TEQG_01214T0 MGYG_03104T0 URET_06526 MCYG_03500T0 FGSG_09574T0 TRV_01756 ARB_03835 SPC_P31B10.07 SPA_C513.01c PGUT_02912 CLUT_05797 DEHA_G06380g.1 CTRT_01315 ATET_01327 CC1G_00516T0 VDBG_00851T0 CNAG_06840T0 SS1G_01341T0 PTTG_00994T0 MONB_11373T0 SARC_01514T0 CHGT_04622 CIHT_03747 FOXG_06275T0 TESG_05937T0 HCDG_04449T0 BC1T_09731 HCAG_05988T0 PGUT_01462 PTSG_12302T0 FOXG_06276T0 LELT_01954 CALB_19.144 CAWT_04218 SCRT_03856 SARC_14130T0 HCDG_04450T0 ACLA_057320 AFU8_03990 AFL2_12346 ACLA_074040 AFU2_13530 AFL2_06989
moggtmp1034: AMAG_01474T0 AMAG_03967T0 AMAG_15798T0 AMAG_14368T0 AMAG_04092T0 AMAG_07319T0 AMAG_08223T0 AMAG_04085T0 AMAG_01588T0 AMAG_04077T0 AMAG_01535T0 AMAG_17819T0 AMAG_04134T0 AMAG_17983T0 AMAG_15539T0 AMAG_14553T0 AMAG_18251T0 AMAG_01476T0 AMAG_03969T0 AMAG_18250T0 AMAG_17984T0 AMAG_17803T0 AMAG_17805T0 AMAG_17813T0 AMAG_17820T0 BDET_01806 BDET_07404 BDET_04585 BDET_07564 BDET_03582 BDET_02782 BDET_01958 BDET_02055 BDET_05154 BDET_08568 BDET_05155 BDET_07064 LACB_385191 LACB_399281 LACB_399283 MONB_08849T0 MONB_20211T0 MONB_39235T0 MONB_15298T0 MONB_36422T0 MONB_39292T0 MONB_39136T0 MONB_38754T0 MONB_26740T0 MONB_33332T0 MONB_11532T0 MONB_12266T0 MONB_37951T0 PTTG_00900T0 PTTG_09543T0 PTTG_07292T0 PTSG_01256T0 PTSG_03676T0 PTSG_07567T0 PTSG_07966T0 PTSG_11867T0 PTSG_02320T0 PTSG_10214T0 PTSG_09910T0 PTSG_09935T0 PTSG_05192T0 PTSG_06350T0 PTSG_08094T0 AMSG_01490T0 AMSG_04236T0 AMSG_11022T0 AMSG_03785T0 AMSG_10951T0 AMSG_08535T0 AMSG_05500T0 AMSG_10141T0 AMSG_09227T0 AMSG_02752T0 AMSG_08514T0 PGTG_11227T0 CC1G_03757T0 LACB_300914 RO3T_06229 MVEG_06779T0 CNAG_05894T0 CPSG_03732T0 CPAT_08161 CIMG_09183T0 CIRT_08473 NCU_06976T0 AOZ_120298 ATET_02091 MGG_11205T0 BC1T_08693 URET_05232 HCBG_01750T0 TRV_03184 ARB_04360 TERG_06357T0 MGYG_06217T0 SNOT_08846 BDBG_04410T0 BDDG_07614T0 BDCG_08126T0 PADG_05568T0 PABG_04918T0 PAAG_02422T0 SS1G_08486T0 ANID_00118T0 VDAG_00518T0 GGTG_03176T0 MAPG_01597T0 NFIA_075490 PTRT_03132 EGW1_P10.479 FGSG_09607T0 HCEG_03796T0 MCYG_05177T0 FOXG_06313T0 CHGT_03978 HCDG_06889T0 CALB_19.5999 DEHA_F17941g.1 CPAG_05105.1 CLUT_03115 CAWT_02834 PGUT_04206 TESG_03859T0 CAOG_02097T0 HCAG_02658T0 FVEG_04163T0 SARC_06434T0 TEQG_04647T0 SJAG_02286T0 MONB_29039T0 VDBG_00910T0 CIST_01828 SPA_C1093.06c CIHT_05717 TESG_03860T0 CIST_01829 HCAG_02657T0 CIHT_05715 SPOG_01153T0 SOCG_00875T0 CTRT_02518 CIHT_05716 UM0_4372 LELT_02866 CC1G_13578T0 CTRT_02517 LELT_02865 SARC_11348T0 BDET_07065 CAWT_02835 MONB_30113T0 SARC_12937T0 AMSG_04108T0 LELT_02864 SARC_13196T0 ACLA_014850 AFU5_11810 AFL2_08304
moggtmp1035: AMAG_02917T0 AMAG_15016T0 AMAG_10933T0 AMAG_11530T0 AMAG_11074T0 AMAG_11691T0 CALB_19.2834 CALB_19.6801 CAWT_01614 CAWT_03008 CPAG_02216.1 CPAG_04463.1 CTRT_00823 CTRT_05635 CAOG_05044T0 CAOG_07338T0 LELT_00096 LELT_03023 AFL2_03062 AFL2_08263 MVEG_10902T0 SJAG_03627T0 SPA_C3G9.07c PGUT_03521 CAWT_02414 CALB_19.5377 SOCG_01615T0 SPOG_03918T0 CNAG_05563T0 LACB_247570 HCAG_04474T0 BDET_04236 EGW1_P5000159 HCDG_02873T0 ATET_09509 PADG_04376T0 TEQG_00709T0 RO3T_12019 PGTG_15775T0 NFIA_080610 URET_01693 TESG_04611T0 TRV_07757 MGYG_02778T0 MCYG_05684T0 TERG_06867T0 HCBG_00398T0 HCEG_05125T0 PAAG_06808T0 PABG_01095T0 GGTG_01532T0 MAPG_06744T0 FVEG_01489T0 FOXG_00027T0 FGSG_01353T0 MGG_01633T0 SS1G_04238T0 VDAG_03023T0 NCU_02795T0 LELT_02216 PTRT_10315 SCRT_01182 SNOT_00459 PTSG_09405T0 MONB_15424T0 SPB_C36.05c UM0_0661 PTTG_06331T0 SARC_06582T0 VDBG_07293T0 AOZ_12132 NFIA_035740 TESG_05585T0 HCEG_05176T0 TERG_06825T0 HCBG_00449T0 MGYG_02739T0 MCYG_05644T0 BDCG_01853T0 BDDG_09429T0 BDBG_04059T0 PABG_01037T0 ARB_00299 TRV_06317 PAAG_06742T0 URET_01737 CPSG_06371T0 CIMG_04528T0 CIST_08318 CIRT_04356 CIHT_06830 BC1T_01608 SS1G_05823T0 CLUT_01757 SCRT_03453 HCDG_02927T0 PADG_04450T0 DEHA_F02706g.1 PGUT_02265 FVEG_00400T0 VDAG_06000T0 FGSG_00780T0 PTRT_10618 GGTG_08607T0 MAPG_05105T0 ATET_09554 MGG_05857T0 CPAT_06366 SNOT_00508 TEQG_00670T0 CHGT_01271 NCU_00824T0 MVEG_04698T0 CNAG_05690T0 CC1G_04427T0 LACB_186850 UM0_2065 SJAG_05457T0 PGTG_02339T0 SOCG_03582T0 MONB_34892T0 SPOG_04156T0 RO3T_03426 PTSG_01904T0 PTTG_04745T0 BDET_05157 FOXG_01114T0 CIMG_04476T0 CPSG_06316T0 CPAT_06316 BDBG_04737T0 BDCG_01812T0 BDDG_07166T0 CIRT_04304 CIHT_08270 CIST_07926 BC1T_10553 CHGT_01510 CLUT_01343 DEHA_A08844g.1 CTRT_05503 CPAG_03873.1 CC1G_13998T0 RO3T_09844 UM0_1352 MVEG_07136T0 HCAG_10529T0 VDBG_05861T0 ANID_04493T0 AMSG_04941T0 PTTG_08313T0 ARB_00263 CC1G_10654T0 LACB_245877 ACLA_090710 AFU2_03810 AFL2_01406 ANID_03806T0 ACLA_091130 AFU2_03390 PGTG_06484T0
moggtmp1036: AMAG_06713T0 AMAG_15239T0 AMAG_14773T0 CALB_19.1059 CALB_19.1854 CAWT_00969 CAWT_01979 CLUT_01406 CLUT_04785 CPAG_04945.1 CPAG_05580.1 CTRT_00675 CTRT_04733 CAOG_00754T0 CAOG_02343T0 CC1G_05458T0 CC1G_05765T0 CC1G_05756T0 CNAG_01648T0 CNAG_07807T0 DEHA_A10890g.1 DEHA_D13992g.1 FGSG_04289T0 FGSG_05491T0 FOXG_09402T0 FOXG_13953T0 FVEG_07033T0 FVEG_11375T0 GGTG_09486T0 GGTG_10363T0 LACB_191132 LACB_306722 LACB_291419 LACB_191150 LELT_01679 LELT_03448 MGG_01160T0 MGG_06293T0 MAPG_02523T0 MAPG_03287T0 MONB_11357T0 MONB_21740T0 MONB_16238T0 MVEG_06993T0 MVEG_09740T0 MVEG_09454T0 NCU_00212T0 NCU_01634T0 PGTG_00392T0 PGTG_06941T0 PGTG_06937T0 PGTG_06666T0 PGTG_06606T0 PGTG_01861T0 PTTG_03773T0 PTTG_10529T0 PTTG_09137T0 PTTG_07651T0 PTTG_06581T0 PTTG_03776T0 RO3T_08121 RO3T_16443 RO3T_08218 SCRT_02955 SCRT_03161 PTSG_00674T0 PTSG_03860T0 SPOG_01060T0 SPOG_04373T0 SPOG_02998T0 SJAG_00303T0 SJAG_03542T0 SJAG_00336T0 SOCG_00965T0 SOCG_06293T0 SOCG_03366T0 SPB_C1105.12 SPB_C8D2.03c SS1G_09609T0 SS1G_13625T0 SARC_08239T0 SARC_13390T0 SARC_11751T0 AMSG_00323T0 AMSG_08013T0 AMSG_09435T0 AMSG_12263T0 VDBG_03427T0 VDBG_06807T0 VDAG_05871T0 VDAG_10036T0 BDET_05771 URET_06332 CPSG_06001T0 CPAT_07146 CIMG_05379T0 CIST_09110 CIRT_05184 AOZ_26189 ANID_02426T0 PADG_07134T0 PABG_05151T0 PAAG_00126T0 NFIA_089030 HCAG_03885T0 HCEG_05834T0 HCDG_06565T0 HCBG_01088T0 BDBG_05658T0 BDCG_02594T0 BDDG_00877T0 ATET_01370 PGUT_04809 SPA_C1834.03c BC1T_12805 PTRT_02039 SNOT_14904 UM0_2710 CHGT_10298 TERG_03679T0 TEQG_07708T0 MGYG_02435T0 MCYG_04838T0 MCYG_04171T0 TRV_02149 ARB_00575 TESG_02677T0 CIHT_00463 AOZ_12496 PTRT_11559 SNOT_03320 PADG_00872T0 PABG_02443T0 PAAG_07098T0 NFIA_011730 BC1T_04399 BDBG_03003T0 BDCG_01023T0 BDDG_02988T0 ATET_00587 HCEG_02860T0 HCDG_03720T0 HCBG_03889T0 URET_07213 CPSG_02568T0 CPAT_09072 CIMG_03387T0 CIST_00264 CIRT_07280 TERG_03124T0 TEQG_08133T0 MGYG_08069T0 TRV_03608 ARB_05192 ACLA_021660 ANID_00734T0 AFL2_03397 AFU1_13780 ACLA_073790 AFU2_13860 AFL2_07057
moggtmp1037: ATET_03562 ATET_07445 BC1T_01033 BC1T_03983 BC1T_02731 BC1T_07319 CHGT_00746 CHGT_00769 CHGT_06749 CHGT_08902 CHGT_09462 FOXG_05798T0 FOXG_15845T0 FOXG_16409T0 FOXG_17741T0 GGTG_00335T0 GGTG_13647T0 GGTG_00803T0 GGTG_03618T0 GGTG_11768T0 GGTG_02179T0 HCBG_05855T0 HCBG_09204T0 HCDG_01745T0 HCDG_04570T0 HCDG_06284T0 HCEG_04575T0 HCEG_07505T0 HCEG_06021T0 HCEG_09218T0 LACB_247734 LACB_313383 MGG_00659T0 MGG_14087T0 MGG_17486T0 MAPG_01205T0 MAPG_02145T0 MAPG_06063T0 MAPG_06183T1 MAPG_06183T0 MAPG_06245T0 NFIA_001580 NFIA_004970 NFIA_044370 NFIA_004980 NFIA_048470 NFIA_092480 NFIA_057650 NFIA_059190 NCU_04850T0 NCU_09791T0 NCU_08097T0 NCU_07523T0 PAAG_05686T0 PAAG_06063T0 PABG_03998T0 PABG_06257T0 PABG_06590T0 PADG_07705T0 PADG_08053T0 PTRT_03714 PTRT_08421 PTRT_10545 AFU6_11980 AFU6_13270 ANID_00550T0 ANID_08480T0 SS1G_01229T0 SS1G_09858T0 SS1G_09216T0 SS1G_07393T0 AOZ_11362 NFIA_010970 CIST_00505 CIRT_07039 CPSG_02802T0 CPAT_08843 CIMG_03175T0 URET_07037 BDBG_07480T0 BDCG_04855T0 BDDG_08907T0 PABG_06014T0 HCDG_07816T0 PADG_06700T0 MGYG_07100T0 TEQG_04893T0 MCYG_06600T0 HCEG_03425T0 TESG_04849T0 HCAG_02309T0 PAAG_05357T0 HCBG_01384T0 TERG_06986T0 TRV_01530 ARB_02077 CIHT_00218 MAPG_06200T0 FGSG_06616T0 VDBG_02550T0 VDAG_09744T0 SNOT_02455 FVEG_05507T0 CHGT_03478 EGW1_P24000019 CC1G_07313T0 UM0_1395 BDBG_00751T0 BDCG_06278T0 MONB_32819T0 MCYG_01998T0 MAPG_07852T0 VDAG_03099T0 BDBG_03961T0 BDCG_01941T0 BDDG_02552T0 URET_04770 FVEG_13546T0 BDDG_09476T0 PABG_00841T0 CIHT_10553 PAAG_03796T0 HCDG_01260T0 HCEG_00989T0 HCBG_04407T0 PADG_03299T0 MGG_09995T0 GGTG_02124T0 HCAG_07222T0 NCU_04947T0 PTRT_08293 BDCG_01940T0 FOXG_13295T0 BDBG_03962T0 VDAG_02814T0 SNOT_08298 VDBG_02343T0 SNOT_01286 BC1T_03776 SS1G_10768T0 FGSG_08067T0 FVEG_03668T0 PTRT_08490 CHGT_05472 FVEG_13584T0 SNOT_08347 AFU1_14450 AFL2_05147 NCU_07083T0 FOXG_14792T0 MAPG_07560T0 HCDG_05141T0 AFU3_07520 AFU2_00430 ACLA_086520 HCAG_04953T0 HCAG_10640T0 AFU7_08340 ANID_04825T0 ANID_06382T0
moggtmp1038: BDET_07212 BDET_07213 BDET_07214 BC1T_07186 BC1T_10281 FGSG_04584T0 FGSG_10387T0 FOXG_01791T0 FOXG_12215T0 FOXG_04628T0 FOXG_05013T0 FOXG_13640T0 FVEG_03118T0 FVEG_11064T0 FVEG_08164T0 FVEG_10899T0 GGTG_00672T0 GGTG_12659T0 GGTG_06753T0 GGTG_07244T0 MAPG_01889T0 MAPG_09170T0 MAPG_05552T0 PGTG_03481T0 PGTG_03485T0 PGTG_03483T0 VDAG_00260T0 VDAG_09103T0 VDAG_01282T0 EGW1_M1000367 SPB_C1198.07c AOZ_4408 ATET_07337 NFIA_045060 CPSG_05420T0 CIMG_08878T0 EGW1_P10000086 URET_02792 CIRT_06767 CPAT_04829 SS1G_05110T0 MCYG_02741T0 TESG_01771T0 TEQG_04106T0 PABG_03639T0 TRV_06348 PTRT_05650 MGYG_08472T0 TERG_05436T0 ARB_05994 BDCG_09445T0 CIST_04807 BDBG_08710T0 PAAG_04534T0 PADG_04693T0 HCAG_07553T0 CIHT_04620 HCEG_04615T0 VDAG_09238T0 GGTG_11694T0 FGSG_07016T0 NCU_02032T0 MGG_04015T0 HCDG_00498T0 MAPG_02212T0 HCBG_08429T0 CHGT_07235 BDDG_08402T0 SCRT_03975 SNOT_15547 VDBG_00646T0 SJAG_05272T0 PGUT_04956 CTRT_01228 CLUT_02888 DEHA_A02277g.1 CPAG_04639.1 SPC_C970.02 CAWT_03909 CALB_19.1989 LELT_01146 SPOG_03410T0 SOCG_05430T0 PTTG_03623T0 AOZ_26114 PGTG_03545T0 ATET_07158 CPSG_04503T0 CPAT_07654 CIMG_10083T0 CIRT_09611 URET_05956 PABG_04309T0 CIHT_06355 MGYG_00238T0 TERG_01292T0 BDCG_06778T0 BDBG_05348T0 HCBG_02884T0 HCAG_05077T0 HCEG_09078T0 VDAG_02649T0 GGTG_07930T0 VDBG_07517T0 EGW1_P19000157 NCU_04262T0 SS1G_02682T0 GGTG_05005T0 MGG_13455T0 TESG_00839T0 TEQG_06453T0 TRV_08110 MCYG_03068T0 CIST_07623 HCDG_01912T0 BC1T_05669 SJAG_04851T0 BC1T_09077 SS1G_04850T0 SS1G_11886T0 MGG_02793T0 FOXG_03345T0 FVEG_02217T0 CALB_19.2075 CAWT_03832 CTRT_01122 LELT_01216 CPAG_04572.1 PGUT_02704 DEHA_G09317g.1 CLUT_00324 SCRT_02133 SPOG_01467T0 SOCG_02535T0 CHGT_02165 NCU_08127T0 VDBG_09614T0 CHGT_06520 NCU_03770T0 MAPG_07740T0 ARB_07653 MGG_00951T0 FGSG_13345T0 AFU1_01730 AFL2_00906 AFU3_02040 ANID_08421T0 AFU3_00700 ACLA_064050 ACLA_078420 AFU4_00620 AFL2_01668 ANID_10345T0 ACLA_097500 MGG_04765T0 AFL2_07128 SNOT_09524 SNOT_02845 VDBG_02182T0
moggtmp1039: BC1T_14150 BC1T_14151 CHGT_08825 CHGT_01473 CHGT_09756 CHGT_08132 CHGT_08824 CHGT_02412 CHGT_03312 CHGT_05868 FOXG_14283T0 FOXG_14775T0 FOXG_14777T0 FOXG_14292T0 FOXG_17298T0 GGTG_07825T0 GGTG_10997T0 GGTG_13506T0 GGTG_13506T1 MGG_05125T0 MGG_05384T0 MGG_08651T0 NFIA_002020 NFIA_048900 NFIA_004210 AFL2_12272 PTRT_01750 PTRT_07754 PTRT_02579 PTRT_10250 ANID_03267T0 ANID_03543T0 ANID_08300T0 EGW1_P4000283 FOXG_14886T0 FVEG_09390T0 FGSG_04526T0 VDBG_02881T0 VDAG_04905T0 MAPG_04516T0 EGW1_P4000678 PABG_01701T0 MCYG_04361T0 PADG_03705T0 PAAG_01128T0 FVEG_07672T0 EGW1_P10.768 VDBG_07255T0 EGW1_P2.968 NFIA_004460 EGW1_P5.667 FGSG_14027T0 SNOT_20134 AOZ_1528 CPSG_02891T0 CIMG_09629T0 CIST_06036 CPAT_03092 HCDG_02039T0 SNOT_01194 LACB_393917 AOZ_20529 FGSG_11425T0 HCAG_00498T0 AOZ_23667 PTSG_05583T0 MGYG_05842T0 ATET_01076 BDCG_02430T0 BDBG_08817T0 BDDG_01046T0 VDBG_10144T0 CIHT_10542 CIST_09238 CIMG_12579T0 CIRT_09885 FVEG_11712T0 AOZ_701772 NFIA_102500 FOXG_12955T0 SNOT_10827 SS1G_07834T0 FVEG_13997T0 MGYG_02336T0 CHGT_02426 MCYG_08432T0 TEQG_01786T0 TESG_02081T0 VDAG_05270T0 TRV_07575 HCBG_08378T0 HCEG_04677T0 HCDG_00442T0 HCAG_07623T0 NFIA_095810 BDCG_07103T0 BDDG_08980T0 ATET_03798 ATET_09666 GGTG_07613T0 HCBG_02757T0 HCEG_08949T0 BDBG_03624T0 BDCG_08312T0 BDDG_08320T0 HCAG_05195T0 VDAG_01795T0 FVEG_01548T0 GGTG_08712T0 MAPG_11652T0 BDDG_08188T0 PAAG_01543T0 PADG_00235T0 PABG_03600T0 FOXG_12876T0 MGYG_08979T0 CIHT_09926 SS1G_07984T0 BDCG_09388T0 BDBG_09201T0 BDBG_09221T0 BC1T_06029 BC1T_06998 BC1T_07008 FVEG_08411T0 SNOT_02977 CAOG_01717T0 CAOG_08922T0 CHGT_10587 CIHT_07478 ARB_03763 TERG_02716T0 PTRT_10041 TRV_00951 PTRT_01020 FOXG_14991T0 ACLA_052780 AFL2_06344 AFU4_13880 ACLA_061550 AFU3_02830 ANID_08767T0 AFU8_02140 AFL2_04332 AFL2_04491 AFL2_09173 ATET_08770 AFL2_12366 AFU7_06290 AFL2_12512 AMSG_05369T0 ANID_12258T0 VDBG_02674T0 SNOT_06775 FGSG_10596T0 PTRT_06653 ANID_06384T0 ANID_08524T0
moggtmp1040: EGW1_M4000282 EGW1_P9.630 AOZ_26778 AOZ_701515 PGUT_01909 PGUT_02435 DEHA_A12617g.1 DEHA_D08217g.1 LACB_252635 LACB_304813 MCYG_01976T0 MCYG_05441T0 EGW1_M15000036 NFIA_049380 SS1G_05793T0 EGW1_P4.227 HCBG_01712T0 FGSG_11525T0 FOXG_05602T0 HCEG_03756T0 VDAG_08237T0 HCAG_02621T0 SNOT_14185 SOCG_03728T0 SPC_C1529.01 SPOG_03512T0 SJAG_03817T0 URET_00569 LELT_02089 PABG_01544T0 AOZ_1204 ATET_06104 EGW1_P7.590 CIMG_05771T0 CIRT_02547 CIHT_09424 CPSG_04379T0 CPAT_03165 CIST_06105 BDBG_06884T0 MCYG_00618T0 BDDG_07082T0 PAAG_06133T0 HCEG_08328T0 MGYG_01343T0 HCAG_03232T0 TRV_05865 HCBG_05679T0 ARB_02036 FGSG_04317T0 TERG_00162T0 TESG_05759T0 TEQG_05487T0 SNOT_03776 FOXG_13924T0 PABG_06524T0 BDCG_02323T0 FVEG_11348T0 MGG_08060T0 MAPG_07667T0 URET_06501 HCDG_09002T0 GGTG_00911T0 PTRT_02801 NCU_06077T0 VDAG_09352T0 CHGT_08756 AOZ_3563 EGW1_P2000926 MGYG_08585T0 TRV_06844 ARB_05564 AOZ_5963 MCYG_07556T0 SNOT_15984 FGSG_03844T0 BC1T_04033 FOXG_16924T0 HCBG_05683T0 HCEG_08332T0 FVEG_12907T0 BDDG_00224T0 HCAG_04283T0 HCDG_00222T0 AOZ_10036 CHGT_09921 GGTG_11115T0 PADG_04154T0 NFIA_001980 ATET_07146 BDDG_06656T0 BDBG_07786T0 CPSG_09826T0 CPAT_02364 BDCG_05203T0 CIMG_00535T0 CIRT_00549 CIHT_02394 CALB_19.341 CAWT_02652 CTRT_02603 AOZ_120025 CLUT_00378 CC1G_03577T0 CPAG_01784.1 ATET_04906 NFIA_074410 FVEG_03436T0 MAPG_12161T0 BC1T_12802 CLUT_04254 HCBG_00168T0 FVEG_10007T0 HCEG_04887T0 PAAG_00678T0 VDBG_08566T0 VDAG_01203T0 PADG_07983T0 VDBG_07631T0 BDCG_03665T0 BDBG_01900T0 HCDG_09007T0 BC1T_09265 EGW1_P7.584 BC1T_15651 CIST_05639 FGSG_02869T0 FOXG_15713T0 ACLA_017120 AFL2_07433 ANID_02675T0 AFU2_16320 FGSG_07529T0 FVEG_12777T0 VDBG_03975T0 FOXG_04771T0 FOXG_10866T0 VDAG_00739T0 FVEG_09937T0 AFU1_01930 AFU7_04900 AFL2_11302 ACLA_055820 AFU2_11420 ACLA_063700 AFU3_01120 AFL2_06537 ACLA_097370 AFU6_03040 ANID_11120T0 ACLA_098690 AFU7_00230 HCAG_03235T0 AFL2_02439 AFL2_03797 ANID_06942T0 PTRT_06321
moggtmp1041: BDET_03636 BDET_04392 AMAG_12511T0 AMAG_14480T0 CALB_19.6116 CALB_19.734 CAWT_02013 CAWT_02045 GGTG_05343T1 GGTG_05343T2 GGTG_05343T0 MAPG_03701T0 MAPG_03701T1 NFIA_032670 NFIA_082630 NCU_02542T0 NCU_02542T1 PGTG_21618T0 PGTG_17913T0 PGTG_20026T0 PGTG_18333T0 RO3T_01513 RO3T_02074 RO3T_05081 RO3T_13362 RO3T_11013 SCRT_00027 SCRT_05369 SCRT_01237 SCRT_05604 UM0_2173 SPA_C24H6.04 LACB_184098 SOCG_05298T0 SPOG_01543T0 LELT_03305 PTTG_07867T0 SJAG_06384T0 PGUT_00965 AOZ_1710 ATET_06781 CPAT_01882 CPSG_02218T0 CIMG_00997T0 CIST_03302 CIRT_01052 CIHT_01211 MGYG_02000T0 TERG_03269T0 TESG_02798T0 TEQG_02443T0 MCYG_04657T0 TRV_01433 ARB_05065 URET_00948 BDDG_00637T0 BDBG_05425T0 BDCG_02824T0 HCDG_06323T0 HCEG_05602T0 PABG_01237T0 SS1G_01273T0 VDBG_04542T0 VDAG_04087T0 BC1T_12086 FGSG_00500T0 FVEG_00957T0 FOXG_00556T0 HCBG_00856T0 MGG_09289T0 HCAG_03661T0 PADG_03813T0 PAAG_01015T0 PTRT_11449 CHGT_01082 CLUT_05574 LELT_03126 CAWT_01786 DEHA_F15169g.1 CALB_19.542 CTRT_00414 CPAG_00567.1 UM0_3093 CC1G_11986T0 SNOT_09534 CAOG_05118T0 AOZ_120109 ATET_07225 NFIA_048520 MCYG_00581T0 PADG_07950T0 PABG_06490T0 BC1T_12178 HCBG_05633T0 TERG_00125T0 MGYG_01380T0 TESG_05792T0 TEQG_05454T0 PAAG_06172T0 SS1G_05407T0 BDBG_06922T0 BDCG_02283T0 BDDG_07122T0 ARB_01999 HCEG_08284T0 HCAG_03191T0 CPSG_04763T0 CPAT_03201 URET_04499 CIRT_02594 CIMG_05829T0 NCU_00575T0 SNOT_15620 PTRT_05404 TRV_05830 VDAG_01913T0 FGSG_08774T0 FVEG_01889T0 CHGT_06197 GGTG_11738T0 MGG_03041T0 HCDG_08962T0 MAPG_11937T0 VDBG_01639T0 PGUT_02601 DEHA_E07007g.1 CLUT_02103 CIHT_09707 CPAG_05478.1 SPA_C4F8.07c CTRT_03132 SPOG_01768T0 CC1G_00460T0 SJAG_04495T0 MVEG_04643T0 LACB_312018 SOCG_00729T0 CNAG_03769T0 MVEG_04069T0 SNOT_10832 ANID_08689T0 SARC_00818T0 MVEG_08931T0 CIST_09649 PTTG_02313T0 CNAG_05480T0 ACLA_068420 AFU2_05910 AFL2_09339 ANID_07459T0 AFU6_03980 ACLA_098220 AFU6_02230 AFL2_08141 AFU2_16330 AFU2_00450 PTTG_01067T0
moggtmp1042: AMAG_07123T0 AMAG_07135T0 AMAG_08042T0 AMAG_07141T0 AMAG_08047T0 CLUT_02157 CLUT_03199 CLUT_05090 CLUT_03198 DEHA_C05104g.1 DEHA_C05126g.1 LELT_04799 LELT_04911 MVEG_00027T0 MVEG_12407T0 MVEG_10939T0 MVEG_00030T0 MVEG_04669T0 PGTG_17917T0 PGTG_18065T0 RO3T_01282 RO3T_12240 RO3T_07761 RO3T_06044 RO3T_09136 RO3T_12015 RO3T_13003 RO3T_10155 RO3T_12838 SCRT_02216 SCRT_03067 SNOT_15229 ATET_07900 EGW1_M14000118 NFIA_096110 CIMG_07810T0 CIST_06617 CPSG_10152T0 CAOG_07094T0 CIRT_05862 CIHT_09066 PADG_04332T0 CNAG_02903T0 MONB_37421T0 PABG_01137T0 SARC_13156T0 SS1G_00884T0 ANID_11177T0 NCU_08402T0 URET_02137 BC1T_09005 PTRT_00221 MGYG_07394T0 AOZ_38575 ARB_06120 MCYG_02395T0 TRV_03831 CHGT_10692 MGG_00246T0 TERG_05747T0 PAAG_06863T0 CPAT_05760 SJAG_02963T0 UM0_1861 DEHA_C18986g.1 PGUT_05188 GGTG_02175T0 CAWT_05120 CALB_19.5517 CPAG_00506.1 TESG_05342T0 CTRT_02797 TEQG_07676T0 BDCG_01866T0 BDBG_04035T0 BDDG_05658T0 FOXG_11015T0 FVEG_09785T0 VDBG_07696T0 VDAG_05646T0 CC1G_02196T0 MAPG_06225T0 GGTG_02146T0 AMSG_04830T0 FGSG_01686T0 PTRT_08018 EGW1_P12.200 UM0_2888 PTTG_09725T0 VDAG_10046T0 VDBG_08153T0 SNOT_16422 PTRT_10804 NFIA_114710 TESG_06410T0 AOZ_3751 ATET_04734 NFIA_065400 MGYG_01003T0 TERG_00538T0 MAPG_06203T0 MGG_00220T0 SS1G_07135T0 ARB_05690 BC1T_10210 CHGT_03652 NCU_00260T0 VDAG_09741T0 TRV_03693 TEQG_01390T0 FVEG_05504T0 FOXG_02330T0 FGSG_06619T0 VDBG_02546T0 PTRT_05661 SNOT_15556 CLUT_03797 AOZ_6358 EGW1_P7.780 ATET_01574 AOZ_10668 SS1G_09135T0 CNAG_01955T0 AOZ_23460 ATET_01826 VDBG_06243T0 BC1T_00717 SS1G_00401T0 FGSG_08980T0 FOXG_09028T0 MGG_06489T0 FVEG_06629T0 VDBG_02968T0 MAPG_05608T0 NCU_04823T0 PGUT_05764 CHGT_09417 PTRT_08056 CNAG_00515T0 DEHA_B00242g.1 VDAG_03874T0 FOXG_07139T0 ACLA_039770 ANID_02860T0 AFL2_02262 AFU3_11900 ACLA_043600 AFU8_02430 ANID_03030T0 AFL2_01274 ACLA_065540 AFU7_01980 AFL2_04302 SNOT_15139 ANID_05355T0 EGW1_P16000003
moggtmp1043: AMAG_01460T0 AMAG_04082T0 AMAG_01584T0 AMAG_04405T0 AMAG_16207T0 CAOG_05399T0 CAOG_08388T0 RO3T_00335 RO3T_08409 RO3T_09011 RO3T_17005 PTSG_02463T0 PTSG_12282T0 AMSG_01367T0 AMSG_03421T0 MVEG_08636T0 UM0_5139 PGTG_10206T0 AMSG_12203T0 AOZ_10223 CPAG_00876.1 HCAG_07961T0 HCEG_07890T0 HCDG_05497T0 HCBG_07309T0 NCU_06047T0 SNOT_00672 PAAG_09043T0 PTRT_07228 URET_02370 PADG_08602T0 PABG_07658T0 BDBG_08779T0 BDCG_07434T0 BDDG_09439T0 NFIA_114160 CPSG_07417T0 CPAT_05454 CIMG_08094T0 CIST_02161 CIRT_06169 CIHT_01850 MAPG_11258T0 MGG_16248T0 FVEG_09564T0 FOXG_11227T0 SS1G_13000T0 BC1T_05810 MCYG_02517T0 GGTG_10455T0 VDAG_06045T0 CAOG_01459T0 CHGT_10858 ANID_03413T0 ATET_08693 LELT_01419 VDBG_07341T0 FGSG_01509T0 CLUT_00924 EGW1_P110000001 BDET_04147 LACB_192550 CC1G_09303T0 SPC_C576.08c SOCG_02830T0 SPOG_02429T0 SJAG_04475T0 PTTG_06873T0 CNAG_06605T0 MONB_08324T0 SARC_14777T0 TRV_00813 TESG_08048T0 TERG_05866T0 TEQG_07776T0 ARB_06239 MGYG_07513T0 SCRT_01118 PGUT_02021 CAWT_01230 CALB_19.3334 DEHA_A09702g.1 RO3T_05207 MVEG_08577T0 LACB_305018 NFIA_097170 CC1G_15851T0 BDBG_04234T0 BDCG_08079T0 BDDG_07568T0 MGYG_05086T0 CPAG_03088.1 MCYG_07670T0 HCBG_01801T0 PTRT_07734 TERG_01982T0 BC1T_02512 TEQG_00154T0 AOZ_103069 TESG_03514T0 CPSG_00060T0 UM0_5293 CIMG_02206T0 CIST_04397 CIRT_08997 CIHT_08057 PAAG_04719T0 ATET_00058 EGW1_M18000037 CTRT_01261 NCU_10497T0 PADG_02466T0 GGTG_01900T0 CALB_19.1478 CAWT_03939 ANID_01455T0 VDAG_03232T0 MGG_04773T0 MAPG_06443T0 HCEG_03846T0 HCDG_06942T0 PGUT_03706 DEHA_B04455g.1 SNOT_15214 ARB_06492 VDBG_06073T0 TRV_00571 BDET_02157 HCAG_02726T0 URET_01512 CNAG_04364T0 SPB_C1271.02 PABG_00078T0 CLUT_03095 CHGT_02806 CPAT_00653 SOCG_04579T0 FVEG_00891T0 FOXG_00621T0 SPOG_03680T0 FGSG_00430T0 PTSG_08042T0 SARC_11010T0 PGTG_03848T0 SJAG_04127T0 SS1G_01854T0 PTTG_00491T0 LELT_00928 ACLA_057800 AFU8_04430 AFL2_12294 ACLA_066110 AFL2_11479 AFU7_01460 PTSG_06075T0
moggtmp1044: PTSG_02864T0 PTSG_05243T0 PTSG_10644T0 PTSG_07751T0 PTSG_09197T0 PTSG_02895T0 PTSG_09917T0 PTSG_09195T0 PTSG_10770T0 PTSG_11383T0 PTSG_09114T0 PTSG_02865T0 PTSG_09160T0 PTSG_09154T0 PTSG_11155T0 PTSG_09109T0 PTSG_09174T0 PTSG_11222T0 PTSG_11416T0 PTSG_02889T0 PTSG_10771T0 PTSG_06088T0 PTSG_05933T0 PTSG_09159T0 PTSG_10784T0 PTSG_02928T0 PTSG_12297T0 PTSG_06990T0 PTSG_10359T0 PTSG_09036T0 PTSG_06616T0 PTSG_10641T0 PTSG_06768T0 PTSG_09916T0 PTSG_02959T0 PTSG_09155T0 PTSG_05357T0 PTSG_02931T0 PTSG_06122T0 PTSG_08362T0 PTSG_09161T0 PTSG_11521T0 PTSG_09062T0 PTSG_09130T0 PTSG_11143T0 PTSG_11223T0 PTSG_10696T0 PTSG_11419T0 PTSG_08061T0 PTSG_02875T0 PTSG_11144T0 PTSG_09218T0 PTSG_08979T0 PTSG_06848T0 PTSG_02890T0 PTSG_05935T0 PTSG_03304T0 PTSG_10765T0 PTSG_06027T0 PTSG_10920T0 PTSG_07231T0 PTSG_05274T0 PTSG_02898T0 PTSG_07247T0 PTSG_10763T0 PTSG_09193T0 PTSG_10283T0 PTSG_02868T0 PTSG_09194T0 PTSG_11160T0 PTSG_09186T0 PTSG_12844T0 PTSG_03880T0 PTSG_08836T0 PTSG_06473T0 PTSG_10896T0 PTSG_10434T0 PTSG_13026T0 PTSG_10633T0 PTSG_06698T0 PTSG_07175T0 PTSG_10463T0 PTSG_04735T0 PTSG_09105T0 PTSG_09123T0 PTSG_09652T0 PTSG_09648T0 PTSG_10695T0 PTSG_05284T0 PTSG_10103T0 PTSG_08144T0 PTSG_05843T0 PTSG_09693T0 PTSG_11221T0 PTSG_12411T0 PTSG_10778T0 PTSG_10554T0 PTSG_10076T0 PTSG_06643T0 PTSG_10574T0 PTSG_09692T0 PTSG_07454T0 PTSG_08408T0 PTSG_12992T0 PTSG_12805T0 PTSG_06920T0 PTSG_09788T0 PTSG_09043T0 PTSG_08774T0 PTSG_12988T0 PTSG_10705T0 PTSG_09038T0 PTSG_12823T0 PTSG_09700T0 PTSG_08964T0 PTSG_10777T0 PTSG_11923T0 PTSG_00108T0 PTSG_02679T0 PTSG_02826T0 PTSG_02792T0 PTSG_02770T0 PTSG_00953T0 PTSG_02819T0 PTSG_02674T0 PTSG_02779T0 PTSG_02653T0 PTSG_02713T0 PTSG_02671T0 PTSG_01538T0 PTSG_02728T0 PTSG_02647T0 PTSG_02637T0 PTSG_02718T0 PTSG_02836T0 PTSG_01671T0 PTSG_02600T0 PTSG_00659T0 PTSG_02838T0 PTSG_02828T0 PTSG_02756T0 PTSG_02845T0 PTSG_02837T0 PTSG_01500T0 PTSG_02794T0 PTSG_02817T0 PTSG_02724T0 PTSG_02645T0 PTSG_02820T0 PTSG_02638T0 PTSG_02618T0 PTSG_01760T0 PTSG_08527T0 PTSG_02896T0 PTSG_06106T0
moggtmp1045: AMAG_00767T0 AMAG_02270T0 AMAG_04268T2 AMAG_01770T0 AMAG_04268T0 AMAG_04268T1 AOZ_102353 AOZ_6461 ATET_01654 ATET_09206 BDET_07633 BDET_07791 BDDG_00214T0 BDDG_07023T0 BDCG_03675T0 BDCG_04526T0 BDBG_01515T0 BDBG_01890T0 BC1T_00466 BC1T_07971 CAOG_01074T0 CAOG_02667T0 CHGT_00963 CHGT_07659 CIRT_03261 CIRT_05651 ARB_00523 ARB_06798 CIST_03429 CIST_05768 CIMG_06450T0 CIMG_07593T0 CPAT_03835 CPAT_05968 CPSG_00619T0 CPSG_08947T0 CC1G_00176T0 CC1G_08291T0 ACLA_002740 ACLA_036120 FGSG_05858T0 FGSG_06841T0 FOXG_01985T0 FOXG_07544T0 FVEG_04473T0 FVEG_05145T0 GGTG_03701T0 GGTG_06079T0 HCDG_00233T0 HCDG_04672T0 HCEG_04877T0 HCEG_06123T0 LACB_293200 LACB_311642 MGG_04400T0 MGG_04885T0 MAPG_01135T0 MAPG_04036T0 MCYG_01785T0 MCYG_06172T0 AFL2_01365 AFL2_09771 MGYG_04283T0 MGYG_06605T0 MVEG_01220T0 MVEG_04780T0 MVEG_08212T0 NFIA_039670 NFIA_068980 NCU_01234T0 NCU_07420T0 PAAG_00689T0 PAAG_07283T0 PTTG_05192T0 PTTG_10185T0 PTRT_07750 PTRT_09541 RO3T_02300 RO3T_05718 SPOG_01012T0 SPOG_01992T0 SJAG_02879T0 SJAG_06499T0 SPA_C1006.07 SPA_C1F5.10 SS1G_04459T0 SS1G_06435T0 ANID_02932T0 ANID_08016T0 TEQG_03493T0 TEQG_05364T0 TERG_07745T0 TERG_08375T0 TESG_00623T0 TESG_06719T0 TRV_00401 TRV_06752 URET_03967 URET_07691 UM0_5482 UM0_6129 VDBG_04747T0 VDBG_07589T0 VDAG_04288T0 VDAG_09310T0 CNAG_01548T0 EGW1_P2000749 HCAG_00406T0 HCBG_06379T0 PADG_05787T0 PABG_05471T0 PTTG_07474T0 SARC_06337T0 SNOT_11134 PTSG_01640T0 MONB_21732T0 DEHA_D04752g.1 CTRT_04810 CAWT_00841 CLUT_02434 CALB_19.2488 LELT_01727 PGUT_01569 CPAG_04984.1 AMSG_10343T0 SOCG_05801T0 PGTG_06597T0 CNAG_00785T0 SCRT_00489 CIHT_00848 SARC_11063T0 SCRT_04075 HCBG_00178T0 PTSG_07865T0 PGUT_00553 CTRT_04436 CPAG_00885.1 DEHA_D16423g.1 CLUT_01979 CAWT_01241 CALB_19.3324 LELT_01409 PABG_01534T0 HCAG_04273T0 PADG_04144T0 CIHT_07858 MONB_17631T0 AFU5_02410 AFU3_08160
moggtmp1046: AMAG_06247T0 AMAG_11776T0 AMAG_09050T0 AMAG_11997T0 AMAG_13468T0 AMAG_13708T0 MVEG_01583T0 MVEG_08539T0 MVEG_07102T0 MVEG_09588T0 RO3T_03499 RO3T_04898 RO3T_04349 RO3T_05804 SARC_07763T0 SARC_12638T0 UM0_5378 NCU_09808T0 MGG_06361T0 VDBG_05841T0 SCRT_04989 AOZ_10776 ATET_10398 NFIA_096530 HCBG_03712T0 HCEG_02672T0 HCDG_03853T0 BDBG_00139T0 BDCG_08542T0 BDDG_01274T0 CIMG_02293T0 CIRT_09090 CIHT_07216 URET_01444 CPSG_00147T0 CPAT_00563 PAAG_01761T0 PABG_03802T0 PADG_00016T0 CIST_02644 TRV_07295 TESG_03588T0 TEQG_00078T0 MGYG_05166T0 ARB_06579 TERG_02060T0 MCYG_07569T0 SS1G_01608T0 SNOT_15180 PTRT_08097 FOXG_00066T0 FVEG_01451T0 CHGT_00766 BC1T_02461 FGSG_01320T0 GGTG_01256T0 VDAG_03003T0 MAPG_08278T0 HCAG_01882T0 PGUT_01137 SPB_C12C2.08 SJAG_02848T0 CNAG_01655T0 DEHA_C12925g.1 CPAG_03532.1 CTRT_02129 LELT_02253 CAWT_02862 LACB_244551 CLUT_04157 CALB_19.6987 CC1G_04008T0 SPOG_02152T0 SOCG_00353T0 PGTG_03834T0 CAOG_04480T0 BDET_07691 MONB_28892T0 PTSG_06130T0 PTTG_02037T0 AOZ_102348 NFIA_039720 ATET_09202 BDBG_01519T0 BDCG_04529T0 BDDG_07027T0 PABG_05475T0 SS1G_03790T0 TERG_07748T0 MCYG_01782T0 HCAG_00403T0 CPAT_03832 TESG_00626T0 TEQG_03489T0 HCBG_06376T0 URET_03970 CPSG_00623T0 CIMG_06446T0 CIST_03426 CIRT_03258 CIHT_00844 MGYG_04287T0 ARB_06795 FVEG_07990T0 FOXG_01628T0 VDBG_04054T0 FGSG_07172T0 VDAG_01284T0 HCEG_06120T0 PTRT_10879 HCDG_04669T0 CHGT_07182 SNOT_11023 NCU_04100T0 MAPG_08975T0 GGTG_02685T0 MGG_09517T0 SPA_C767.01c SJAG_05913T0 PTTG_02036T0 BC1T_15390 PAAG_07286T0 SPOG_00111T0 SOCG_04678T0 CNAG_00565T0 LACB_172764 CC1G_11510T0 CAWT_04509 CALB_19.1949 PGTG_15816T0 CTRT_05373 CPAG_02149.1 DEHA_E12804g.1 CLUT_00852 LELT_03725 SCRT_04021 PGUT_05702 MONB_34545T0 ANID_08874T0 ANID_08023T0 AMSG_04085T0 CAOG_04065T0 ACLA_002900 AFU5_02360 AMSG_07581T0 ACLA_042880 AFU8_02840 AFL2_11911 PTSG_03662T0
moggtmp1047: AMAG_06608T0 AMAG_12759T0 AMAG_07841T0 AMAG_09650T0 AOZ_20625 AOZ_3491 ATET_00680 ATET_03491 BDCG_04937T0 BDCG_06617T0 BDBG_05195T0 BDBG_08433T0 BC1T_10593 BC1T_12445 CALB_19.3103 CALB_19.7655 CAWT_02325 CAWT_03122 CPAG_00258.1 CPAG_01415.1 CIRT_05470 CIRT_07116 CIST_00425 CIST_08987 CIMG_03244T0 CIMG_05636T0 CPAT_07427 CPAT_08918 CPSG_02722T0 CPSG_05728T0 CC1G_11229T0 CC1G_11381T0 CNAG_02166T0 CNAG_05936T0 DEHA_A14036g.1 DEHA_G13849g.1 FGSG_00916T0 FGSG_13662T0 ACLA_020720 ACLA_041840 FVEG_00683T0 FVEG_02570T0 GGTG_01635T0 GGTG_09702T0 HCAG_02364T0 HCAG_08895T0 LACB_252209 LACB_327452 LELT_05233 LELT_05649 MGG_04477T0 MGG_04652T0 MAPG_02726T0 MAPG_06829T0 AFL2_02501 AFL2_10719 MVEG_08006T1 MVEG_08749T0 MVEG_08006T0 NFIA_010730 NFIA_062940 PTTG_06596T0 PTTG_07751T0 PTRT_02483 PTRT_04620 ANID_00809T0 ANID_10316T0 SCRT_00636 SCRT_01512 SPOG_04330T0 SPOG_04477T0 SJAG_01713T0 SJAG_04934T0 SPB_C28F2.12 SPB_C651.08c SS1G_05928T0 SS1G_10539T0 AMSG_01039T0 AMSG_09602T0 UM0_3863 UM0_6156 BDET_03120 SOCG_03410T0 PGTG_01084T0 RO3T_12474 CLUT_02993 HCBG_08598T0 HCEG_04422T0 PADG_06424T0 PAAG_03412T0 PGUT_04343 MCYG_01215T0 CIHT_04981 VDAG_06676T0 VDBG_07035T0 TRV_03535 ARB_01618 TESG_01424T0 TERG_07632T0 NCU_03986T0 URET_06114 PABG_07088T0 MGYG_01766T0 TEQG_02154T0 SNOT_01497 MONB_39165T0 CTRT_05772 CAOG_05117T0 CHGT_08628 BDDG_03325T0 HCDG_08119T0 PGTG_15953T0 CAOG_01309T0 SOCG_00001T0 MGYG_01527T0 BDDG_03793T0 SNOT_11556 FOXG_00887T0 URET_07095 EGW1_W10459 BDET_04064 CIHT_00296 NCU_02103T0 PTTG_01940T0 CLUT_03468 CHGT_01704 HCEG_03484T0 MCYG_00434T0 TERG_07396T0 TRV_02753 PABG_05980T0 PADG_06747T0 PAAG_05397T0 VDAG_06114T0 VDBG_07406T0 TEQG_03656T0 ARB_00027 PTSG_07432T0 SARC_00490T0 TESG_04282T0 HCBG_01448T0 RO3T_07353 PGUT_01105 MONB_38135T0 HCDG_07875T0 PGUT_01107 AFU1_14680 AFU3_14370
moggtmp1048: BDET_03847 BDET_05904 BDET_08636 BDET_04523 BDET_05618 BDET_07889 BDET_08612 BDET_07169 BDET_08356 BDET_07885 BDET_05076 BDET_04508 BDET_07223 BDET_08625 BDET_07228 BDET_06791 BDET_05911 BDET_08544 BDET_08630 BDET_06397 BDET_07280 BDET_05014 BDET_08342 BDET_06192 BDET_07167 BDET_07766 BDET_05588 BDET_08619 BDET_03956 BDET_08758 BDET_04501 BDET_07931 BDET_05940 BDET_05976 BDET_04511 BDET_07501 BDET_08779 BDET_08116 BDET_07291 BDET_04526 BDET_08655 BDET_08449 BDET_05902 BDET_07530 BDET_05592 BDET_08667 BDET_06767 BDET_07249 BDET_08613 BDET_05621 BDET_08344 BDET_05168 BDET_08743 BDET_07911 BDET_06771 BDET_06631 BDET_06939 BDET_06777 BDET_07746 BDET_04627 BDET_04672 BDET_08119 BDET_07233 BDET_06788 BDET_06769 BDET_07975 BDET_08347 BDET_07775 BDET_08708 BDET_07526 BDET_06392 BDET_05073 BDET_08554 BDET_07854 BDET_04637 BDET_08663 BDET_07020 BDET_08361 BDET_06774 BDET_07958 BDET_04133 BDET_05973 BDET_08538 BDET_04499 BDET_05602 BDET_08346 BDET_08109 BDET_06786 BDET_06384 BDET_06333 BDET_06322 BDET_08671 BDET_08639 BDET_07506 BDET_05908 BDET_05931 BDET_08444 BDET_08748 BDET_07230 BDET_07176 BDET_08661 BDET_05982 BDET_08540 BDET_06763 BDET_05939 BDET_07222 BDET_07870 BDET_08759 BDET_00002 BDET_01651 BDET_03141 BDET_02555 BDET_02535 BDET_00008 BDET_00005 BDET_01652 BDET_03215 BDET_08549 BDET_02557 BDET_01423 BDET_01175 BDET_03889 BDET_01681 BDET_02095 BDET_07504 BDET_02599 BDET_01677 BDET_07247 BDET_03958 BDET_01674 BDET_02666 BDET_04671 BDET_01986 BDET_02538 BDET_03196 BDET_07496 BDET_03872 BDET_05914 BDET_08650 BDET_01446 BDET_03836 BDET_06191 BDET_06193 BDET_07932 BDET_02090 BDET_03840 BDET_07226
moggtmp1049: AOZ_23592 AOZ_5546 CALB_19.2396 CALB_19.2908 CAWT_01663 CAWT_03198 PGUT_00430 PGUT_03667 PGUT_02327 PGUT_05125 PGUT_05187 CPAG_02902.1 CPAG_02903.1 CNAG_04652T0 CNAG_06759T0 DEHA_A00935g.1 DEHA_B00880g.1 DEHA_B00924g.1 DEHA_B00902g.1 FOXG_16490T0 FOXG_17663T0 AFL2_00547 AFL2_04428 LACB_251364 LACB_314919 LACB_302345 LACB_318455 SCRT_03269 SCRT_04397 SCRT_05706 PTSG_05736T0 PTSG_05736T1 EGW1_P4000506 URET_06498 EGW1_P8000170 SS1G_04675T0 MGYG_08000T0 MCYG_04869T0 PTRT_06597 TERG_03058T0 TEQG_02840T0 HCEG_08360T0 HCDG_09031T0 TRV_02288 TESG_02613T0 GGTG_09946T0 MGG_05132T0 MAPG_02862T0 HCAG_10241T0 LELT_00254 PABG_06546T0 EGW1_M14000065 NFIA_055900 VDAG_03786T0 VDBG_02874T0 FVEG_14123T0 FOXG_17345T0 SNOT_12466 SPA_C2E1P3.01 SPOG_03820T0 SOCG_01710T0 EGW1_P10.303 FGSG_10460T0 GGTG_10439T0 FVEG_12608T0 FOXG_15298T0 MGYG_04006T0 VDAG_07923T0 NFIA_001560 MGG_08380T0 CHGT_05283 MAPG_11779T0 TEQG_03685T0 ATET_05267 BC1T_00094 FOXG_09693T0 FVEG_08778T0 PAAG_06110T0 HCBG_05709T0 CIMG_06631T0 CIST_00671 CIRT_03458 CIHT_01056 CPSG_07190T0 PADG_08008T0 UM0_2575 CPAT_04019 CLUT_00019 CALB_19.1763 CAWT_06089 CTRT_00771 CHGT_05034 ARB_05249 CAWT_04939 CALB_19.2124 AOZ_701818 CC1G_05872T0 ATET_01801 URET_03813 CALB_19.2394 CAWT_01665 ATET_09963 MGG_08363T0 EGW1_P15.182 TESG_04256T0 VDBG_01334T0 TERG_07364T0 TRV_03724 MCYG_00462T0 GGTG_07562T0 BC1T_15481 MGYG_01496T0 VDAG_03207T0 VDBG_06047T0 BC1T_00696 MCYG_08452T0 BC1T_13696 CHGT_02370 FGSG_03413T0 EGW1_P4.521 SS1G_04123T0 CHGT_01240 MGG_08391T0 MCYG_02834T0 EGW1_W31727 PTRT_03949 SNOT_07864 ARB_02976 FVEG_10785T0 ACLA_023420 FOXG_12339T0 FOXG_14937T0 SNOT_04176 FVEG_13734T0 AFU8_01430 ACLA_055660 ACLA_077710 ACLA_078700 ACLA_082150 AFU6_10120 ANID_11094T0 ACLA_098910 AFU1_17730 ANID_08409T0 AFL2_06382 SS1G_02592T0
moggtmp1050: AOZ_5428 AOZ_9567 ATET_06373 ATET_07120 BDET_04211 BDET_05710 BDDG_00969T0 BDDG_08407T0 BDCG_02505T0 BDCG_06765T0 BDBG_05334T0 BDBG_05748T0 BC1T_15506 BC1T_15638 CALB_19.4152 CALB_19.7332 CAWT_02207 CAWT_04545 PGUT_00470 PGUT_01598 CLUT_02194 CLUT_05845 CPAG_04343.1 CPAG_05416.1 CHGT_04974 CHGT_06743 ARB_00681 ARB_07630 CIMG_05477T2 CIMG_10089T0 CIMG_05477T1 CIMG_05477T0 CC1G_01993T0 CC1G_06090T0 CNAG_00104T0 CNAG_01117T0 DEHA_A03311g.1 DEHA_F25839g.1 ACLA_007260 ACLA_096940 FGSG_04181T0 FGSG_08532T0 FOXG_03336T0 FOXG_11451T0 FVEG_02207T0 FVEG_10369T0 GGTG_03297T0 GGTG_11785T0 HCBG_01183T0 HCBG_02870T0 AFL2_00417 AFL2_10153 HCEG_05935T0 HCEG_09066T0 LELT_03823 LELT_05370 MGG_02572T0 MGG_14971T0 MAPG_01481T0 MAPG_02135T0 MCYG_03092T0 MCYG_04064T0 MVEG_00809T0 MVEG_02824T0 MVEG_10964T0 MVEG_02985T0 MVEG_02445T0 MVEG_09858T0 NFIA_026910 NFIA_050090 NCU_07922T0 NCU_09903T0 PAAG_00030T0 PAAG_04548T0 SNOT_05861 SNOT_07726 PGTG_01367T0 PGTG_01590T0 PTRT_05025 PTRT_05592 RO3T_00749 RO3T_07208 RO3T_07482 RO3T_06470 RO3T_03288 RO3T_03346 SCRT_02273 SCRT_04203 SCRT_03154 SPOG_00140T0 SPOG_00410T0 SJAG_05993T0 SJAG_06001T0 SS1G_04907T0 SS1G_13833T0 TERG_01274T0 TERG_03793T0 TRV_05024 TRV_06958 URET_03595 URET_06250 UM0_4152 UM0_4253 VDAG_02719T0 VDAG_08131T0 PADG_07229T0 MGYG_02546T0 CIHT_08957 HCAG_03993T0 PABG_05066T0 VDBG_08466T0 HCDG_06669T0 CTRT_02678 SPC_C417.08 SOCG_04132T0 CPAT_07253 CIST_06778 CIRT_05289 CPSG_05895T0 TEQG_07650T0 PTTG_06112T0 LACB_293350 TESG_03280T0 SARC_04403T0 SOCG_05870T0 MONB_38053T0 PTTG_00208T0 CIRT_09617 CIHT_06362 CIST_04812 CPSG_04511T0 CPAT_07660 TEQG_06551T0 HCDG_01924T0 MGYG_00257T0 TESG_00859T0 PADG_04708T0 PABG_04322T0 CTRT_05921 HCAG_05088T0 LACB_231985 VDBG_02248T0 ANID_06700T0 ANID_06651T0 AFU6_03580
moggtmp1051: AMAG_00770T0 AMAG_02273T0 AMAG_10991T0 AMAG_11593T0 MVEG_00771T0 MVEG_02935T0 MVEG_06345T0 RO3T_06613 BDET_00393 CC1G_12107T0 UM0_4848 SJAG_01235T0 LACB_183994 SPOG_00773T0 PGTG_10847T0 SOCG_05557T0 SCRT_05255 SPB_C25H2.02 FOXG_00137T0 FVEG_01380T0 SNOT_12019 SS1G_10975T0 FGSG_01248T0 BC1T_11336 LELT_03910 CLUT_05804 DEHA_B10472g.1 PTRT_06305 PGUT_01683 CAWT_04407 CALB_19.5685 PTTG_03528T0 VDAG_09449T0 NCU_02380T0 CNAG_06755T0 PTSG_08435T0 MGG_03551T0 VDBG_09711T0 CAOG_02785T0 MAPG_03582T0 ANID_05662T0 AOZ_9201 BDDG_07952T0 BDBG_00390T0 PAAG_05103T0 ATET_03251 PADG_04949T0 BDCG_09096T0 CIMG_01793T0 CIRT_01938 URET_05490 CPSG_06536T0 CPAT_01013 PABG_04551T0 NFIA_102690 HCBG_02621T0 CIHT_05902 MGYG_00490T0 AMSG_03031T0 MCYG_03329T0 TEQG_00841T0 TRV_06122 ARB_03468 TERG_01045T0 TESG_08093T0 GGTG_05204T0 HCAG_05316T0 HCEG_01765T0 HCDG_02186T0 MONB_29593T0 CHGT_00402 CIST_09428 CTRT_05234 CPAG_03804.1 SARC_06685T0 AOZ_6088 EGW1_M10156 NFIA_009230 ATET_05183 PAAG_05289T0 BDCG_04786T0 BDDG_03551T0 PABG_06071T0 PADG_06637T0 BDBG_07551T0 HCEG_03353T0 HCBG_01309T0 HCAG_02216T0 URET_02868 HCDG_07741T0 MGYG_07130T0 TESG_03228T0 MCYG_00075T0 TERG_08071T0 ARB_02109 TRV_07235 CIMG_11054T0 CIRT_06945 CIHT_00120 CPSG_04306T0 CPAT_08754 CIST_08955 NCU_03129T0 PTRT_04804 MGG_15672T0 SS1G_05805T0 SNOT_14207 FOXG_01080T0 FVEG_00434T0 MAPG_07028T0 FGSG_00749T0 CHGT_00874 GGTG_07802T0 VDAG_06075T0 BC1T_13078 SPA_C24C9.09 RO3T_05048 SOCG_06093T0 SPOG_03865T0 CTRT_04326 CALB_19.2984 CAWT_01091 CLUT_04456 UM0_3815 LELT_01506 DEHA_D08976g.1 SCRT_03835 CPAG_04845.1 PGUT_04748 SARC_10790T0 BDET_01140 CAOG_07033T0 SJAG_06198T0 ANID_00936T0 SARC_15612T0 MONB_16073T0 SARC_14022T0 AFL2_01041 ACLA_019350 AFU1_16210 ACLA_052650 AFU4_13700 AFL2_10456 AMSG_06155T0
moggtmp1052: AMAG_03416T0 AMAG_04733T0 AOZ_11915 AOZ_6302 ATET_01548 ATET_09625 BDDG_04768T0 BDDG_07261T0 BDCG_00242T0 BDCG_09010T0 BDBG_00472T0 BDBG_08194T0 BC1T_06851 BC1T_07043 AMAG_09534T0 AMAG_13165T0 CALB_19.1342 CALB_19.5750 CAWT_04997 CAWT_05666 PGUT_02603 PGUT_05611 CLUT_02101 CLUT_02978 CPAG_01383.1 CPAG_03475.1 CTRT_05141 CTRT_05419 CAOG_02549T0 CAOG_03204T0 CIHT_03294 CIHT_08149 CIRT_00967 CIRT_02034 ARB_01165 ARB_07697 CIST_07273 CIST_08211 CIMG_00924T0 CIMG_01885T0 CPAT_00919 CPAT_01960 CPSG_06628T0 CPSG_08140T0 DEHA_C14113g.1 DEHA_E07051g.1 FGSG_06290T0 FGSG_08350T0 FGSG_09873T0 FOXG_03471T0 FOXG_05554T0 FOXG_08042T0 FVEG_02339T0 FVEG_02585T0 FVEG_04963T0 GGTG_05778T0 GGTG_09718T0 HCBG_02547T0 HCBG_04644T0 HCDG_02260T0 HCDG_09384T0 ACLA_037240 ACLA_079780 HCEG_01236T0 HCEG_01689T0 LELT_04935 LELT_05159 MGG_00923T0 MGG_13781T0 MAPG_02742T0 MAPG_04070T0 MCYG_00282T0 MCYG_03393T0 AFL2_01226 AFL2_05621 MGYG_00558T0 MGYG_00848T0 NFIA_067820 NFIA_083520 NCU_02274T0 NCU_05805T0 PAAG_07412T0 PAAG_08512T0 PABG_04656T0 PABG_07147T0 PADG_05111T0 PADG_05277T0 SNOT_02898 SNOT_12110 PTTG_00829T0 PTTG_03387T0 PTTG_09768T0 PTRT_02140 PTRT_06407 SCRT_02706 SCRT_05045 SPOG_00207T0 SPOG_03868T0 SJAG_01766T0 SJAG_03914T0 SOCG_05893T0 SOCG_06092T0 SPA_C18G6.04c SPA_C24C9.12c SS1G_03729T0 SS1G_11816T0 ANID_03058T0 ANID_10745T0 TEQG_00904T0 TEQG_02671T0 TERG_00708T0 TERG_00976T0 TESG_02231T0 TESG_06235T0 TRV_03260 TRV_07265 URET_00878 URET_06833 MVEG_02976T0 RO3T_10654 CNAG_04601T0 BDET_00968 UM0_0953 CC1G_10328T0 SARC_02024T0 LACB_190025 PGTG_09674T0 MONB_11208T0 PTSG_06282T0 RO3T_07398 AMSG_05721T0 VDAG_00824T0 CHGT_09659 BDET_00948 MVEG_02534T0 VDBG_07049T0 HCAG_07418T0 HCAG_05408T0 VDBG_03593T0 SARC_04603T0 VDAG_06689T0 AMSG_04084T0 AFU3_09320 AFU2_07810
moggtmp1053: AMAG_03600T0 AMAG_04920T0 AMAG_07126T0 AMAG_08036T0 AMAG_07126T1 AMAG_12421T0 AMAG_14399T0 LELT_00212 LELT_00213 PGTG_02286T0 PGTG_02295T0 NCU_05782T0 CALB_19.4870 CAWT_00429 SJAG_04081T0 EGW1_P2.1565 SARC_09300T0 NFIA_083090 ATET_05621 UM0_1732 PTTG_07449T0 PGTG_00882T0 CNAG_02502T0 CC1G_08643T0 RO3T_10285 CAOG_05283T0 SCRT_01077 CTRT_03355 CLUT_05054 BC1T_10578 PTSG_00863T0 PGUT_00233 MONB_26581T0 MVEG_04721T0 CPAG_04290.1 DEHA_A03883g.1 SNOT_03302 FOXG_10616T0 VDAG_06714T0 FGSG_02637T0 BDBG_09490T0 BDCG_09500T0 BDDG_08286T0 PTRT_11573 GGTG_09811T0 SPB_C17D1.06 AOZ_1749 HCEG_07951T0 HCDG_08383T0 HCBG_05291T0 HCAG_02028T0 SPOG_00797T0 ANID_07424T0 BDET_03525 PABG_06390T0 CPAT_09959 PAAG_00292T0 CPSG_03003T0 CIHT_04814 CIMG_04255T0 PADG_07837T0 FVEG_09259T0 CIRT_08215 SS1G_10526T0 CHGT_08370 VDBG_07075T0 LELT_03601 CIST_09663 CPAT_05666 CIST_02386 CIRT_05953 CIHT_09232 CPSG_07629T0 CIMG_07894T0 TERG_03085T0 MGYG_08025T0 TEQG_02865T0 AOZ_11563 BDBG_09240T0 NFIA_086090 ARB_05225 BDCG_07123T0 BDDG_08956T0 TRV_02264 EGW1_M20036 HCAG_08709T0 HCBG_08100T0 HCEG_04522T0 PADG_01384T0 CNAG_07676T0 CC1G_14381T0 PAAG_06484T0 ANID_05931T0 MVEG_09167T0 MGG_16901T0 PTRT_08590 NCU_07839T0 FGSG_12302T0 SJAG_05276T0 FVEG_10318T0 FOXG_11505T0 URET_02211 VDAG_05689T0 MAPG_08118T0 GGTG_01086T0 SPB_P8B7.16c PGUT_04031 TESG_02638T0 UM0_0314 PTSG_11191T0 PTTG_09627T0 LACB_184803 DEHA_A13387g.1 CHGT_05545 CALB_19.171 SS1G_00071T0 SPOG_03049T0 SCRT_03247 CAWT_01593 BC1T_11725 SOCG_06344T0 VDBG_06635T0 MONB_21564T0 MCYG_04800T0 AMSG_03335T0 URET_05684 LACB_181543 ATET_01501 PABG_02872T0 SNOT_08367 CLUT_02232 CTRT_00923 CPAG_01308.1 HCDG_06238T0 SARC_05392T0 RO3T_03846 BDET_00233 CAOG_08856T0 ACLA_068010 AFU2_06310 AFL2_09376 ACLA_069760 AFL2_05314 AFU2_10750
moggtmp1054: AMAG_07652T0 AMAG_09851T0 CAOG_00043T0 CAOG_05977T0 AMAG_16552T0 AMAG_16769T0 MVEG_04090T0 MVEG_11686T0 RO3T_05154 RO3T_10943 RO3T_05170 RO3T_10929 RO3T_05194 RO3T_06981 SARC_09128T0 SARC_11252T0 AOZ_5086 NFIA_025030 BDBG_07043T0 BDCG_07229T0 BDDG_01552T0 HCBG_07076T0 HCAG_08116T0 HCDG_05682T0 HCEG_07715T0 MCYG_00227T0 TEQG_02619T0 PADG_00386T0 TERG_00659T0 PABG_01996T0 TRV_04542 PAAG_01383T0 MGYG_00801T0 TESG_02180T0 ARB_05805 CIMG_04393T0 CIRT_04215 CIHT_07771 CPSG_06224T0 CPAT_06230 ATET_04287 SNOT_02108 PTRT_08214 MGG_09766T0 SS1G_04739T0 CHGT_08802 FGSG_08338T0 FVEG_02354T0 NCU_05548T0 MAPG_06289T0 GGTG_02070T0 LELT_01758 CAWT_00887 CALB_19.4060 DEHA_A04796g.1 SJAG_03580T0 CPAG_05037.1 SOCG_02452T0 CLUT_00530 MVEG_06798T0 PGTG_14881T0 PTTG_06757T0 UM0_2385 AOZ_5886 NFIA_022540 ATET_04882 MCYG_05501T0 TRV_07710 ARB_07176 TERG_06678T0 MGYG_02593T0 TESG_06867T0 BDBG_03416T0 BDCG_07730T0 HCAG_03270T0 HCEG_08373T0 HCDG_09046T0 HCBG_05724T0 CPAT_07545 VDBG_04909T0 PABG_06561T0 PAAG_06096T0 CPSG_10084T0 CIMG_09979T0 CIRT_09500 CIHT_08823 URET_06032 VDAG_04453T0 NCU_09817T0 CHGT_00756 BC1T_05276 SS1G_12793T0 MGG_05734T0 SNOT_03893 PTRT_02987 GGTG_01248T0 FOXG_00577T0 PADG_08021T0 FGSG_00478T0 TEQG_00521T0 BDDG_06048T0 CIST_06468 CALB_19.1517 DEHA_G09584.1 FVEG_00936T0 SCRT_00476 SPA_P8A3.07c SPOG_01548T0 SOCG_04536T0 CTRT_04527 PGUT_02716 LACB_318960 CC1G_09707T0 CNAG_04951T0 BDET_04330 URET_01630 PGUT_00190 SJAG_00224T0 ATET_09067 LACB_309198 UM0_3160 PGTG_01339T0 CC1G_07125T0 SPOG_03721T0 SCRT_02721 CNAG_01400T0 SPA_C24H6.10c ANID_05701T0 CTRT_01425 LELT_01117 CPAG_01024.1 CLUT_00321 FOXG_03487T0 CIST_09441 ACLA_005760 AFU7_04070 AFL2_00105 ACLA_032330 AFL2_00863 AFU1_02110 ANID_00354T0 ACLA_061730 NFIA_043700 AFU4_01450
moggtmp1055: AMAG_07675T0 AMAG_09827T0 AMAG_10892T0 AMAG_11487T0 CAOG_00692T0 CAOG_06018T0 CC1G_08232T0 CC1G_13048T0 FOXG_01569T0 FOXG_04579T0 LACB_192701 LACB_303826 AFL2_05717 AFL2_08035 MVEG_05076T0 MVEG_06739T0 NCU_04173T0 NCU_04173T1 RO3T_12557 RO3T_14001 PTSG_01553T0 PTSG_05705T0 PTSG_02201T0 PTSG_06317T0 PTSG_06313T0 PTSG_06312T0 SARC_01452T0 SARC_06776T0 SARC_02674T0 SARC_05691T0 SARC_13216T0 AMSG_05126T0 AMSG_10257T0 AMSG_08145T0 AMSG_12104T0 PGTG_05488T0 MONB_37852T0 SPB_C32H8.12c SOCG_00051T0 SPOG_04426T0 CNAG_00483T0 SJAG_03145T0 HCAG_08210T0 HCEG_07634T0 HCDG_05760T0 HCBG_08711T0 BDBG_07762T0 BDCG_05236T0 BDDG_06605T0 MGG_03982T0 PABG_06867T0 PAAG_03532T0 SNOT_01139 ANID_06542T0 CIMG_02791T0 VDBG_00158T0 MAPG_07799T0 GGTG_07996T0 FVEG_07930T0 FGSG_07335T0 MGYG_06512T0 NFIA_051290 SS1G_08733T0 BC1T_08198 UM0_6217 MCYG_05457T0 CPAT_00127 SCRT_05509 PTTG_03323T0 CAWT_00082 CALB_19.5007 AOZ_124010 CTRT_03626 LELT_03549 CPAG_03056.1 ATET_06973 CIRT_10089 CHGT_07158 PGUT_05600 CLUT_03241 BDET_03596 CIST_07838 TRV_03874 TERG_06637T0 ARB_04092 DEHA_D06193g.1 PADG_06295T0 URET_03045 CPSG_08652T0 TEQG_07086T0 TESG_07815T0 VDAG_08445T0 EGW1_M1000242 NFIA_102960 URET_00576 HCAG_07053T0 HCEG_00787T0 HCBG_04214T0 MCYG_01044T0 PADG_01505T0 PABG_02985T0 TERG_00808T0 TEQG_01073T0 MGYG_00946T0 PAAG_06972T0 SS1G_03873T0 HCDG_01058T0 TRV_04078 VDAG_00300T0 FVEG_03116T0 FOXG_05015T0 NCU_04247T0 FGSG_10385T0 MGG_16793T0 GGTG_08010T0 MAPG_07814T0 PTRT_02540 SNOT_05656 LACB_300668 MVEG_06127T0 UM0_1600 AOZ_9235 ATET_03222 CPSG_09807T0 CPAT_02345 CIMG_00552T0 CIRT_00568 CIHT_02417 BDBG_04901T0 BDCG_00448T0 BDDG_03374T0 CIST_09298 BC1T_04479 ARB_07796 CNAG_00145T0 AOZ_701065 PTRT_04002 CIHT_10342 ANID_01953T0 ACLA_052380 AFU4_13390 AFL2_10429 ACLA_095800 AFU6_04740
moggtmp1056: EGW1_P12.434 EGW1_P19.424 AOZ_10126 AOZ_20259 AOZ_26494 ATET_01425 ATET_02870 ATET_03527 ATET_08653 CALB_19.2020 CALB_19.2023 CALB_19.2021 CAWT_03879 CAWT_03880 CAWT_03881 PGUT_05196 PGUT_05293 CLUT_00419 CLUT_00421 CPAG_03066.1 CPAG_04533.1 CPAG_04534.1 CTRT_01164 CTRT_01165 CTRT_01648 DEHA_B16665g.1 DEHA_D20383g.1 DEHA_C05896g.1 ACLA_004130 ACLA_066590 ACLA_070520 FOXG_08668T0 FOXG_13591T0 FVEG_06005T0 FVEG_11020T0 LELT_00951 LELT_01251 LELT_01252 AFL2_06786 AFL2_11385 AFL2_11039 NFIA_024730 NFIA_041000 NFIA_113680 NFIA_086770 SCRT_00186 SCRT_05707 SCRT_04810 SCRT_05066 SCRT_01252 SCRT_01906 SCRT_05537 SCRT_04404 SCRT_03072 SCRT_00732 SPOG_01228T0 SPOG_03517T0 SPOG_03513T0 SPOG_03518T0 SPOG_01647T0 SPOG_03625T0 SJAG_00057T0 SJAG_03606T0 SJAG_03608T0 SJAG_03820T0 SJAG_02958T0 SJAG_04905T0 SJAG_04068T0 SOCG_01820T0 SOCG_03717T0 SOCG_05410T0 SOCG_03718T0 SOCG_01866T0 SOCG_04623T0 SPB_C1348.14c SPB_C4B4.08 SPB_C1683.08 SPC_C1235.13 SPC_C548.07c SPC_C1235.14 SPC_C548.06c ANID_03357T0 ANID_04277T0 ANID_05860T0 URET_02491 PADG_03124T0 PABG_00687T0 MCYG_02642T0 MGYG_08368T0 TESG_01680T0 TEQG_06939T0 TERG_05532T0 TRV_00110 FGSG_07582T0 FVEG_12687T0 FOXG_15360T0 VDBG_03143T0 PTRT_09972 HCBG_04231T0 HCEG_00801T0 HCAG_07066T0 VDAG_05443T0 NCU_01633T0 UM0_2037 MGG_00040T0 GGTG_09287T0 SNOT_05403 SS1G_04841T0 HCDG_01073T0 PAAG_03249T0 SPA_C1F8.01 BDBG_00539T0 BDCG_06474T0 BDDG_09357T0 CPAT_05249 CIMG_08310T0 CIST_03740 CIRT_06326 CIHT_02013 CPSG_08308T0 ARB_05909 SNOT_10810 BC1T_09068 PTRT_04198 CC1G_07988T0 CHGT_10301 BC1T_10092 CNAG_03438T0 SNOT_03012 PTRT_02108 FGSG_02978T0 FOXG_12267T0 FVEG_10858T0 CHGT_10617 NCU_05627T0 VDAG_08186T0 FGSG_05042T0 VDBG_08521T0 PTRT_02950 SNOT_03943 MAPG_03446T0 AFU5_01160 AFU7_00950 AFU2_11520
moggtmp1057: AOZ_20403 AOZ_5842 AOZ_102565 ATET_01703 ATET_08057 ATET_04840 BDET_03468 BDET_05768 BC1T_07014 BC1T_10137 AMAG_10918T0 AMAG_11517T0 CC1G_03517T0 CC1G_15207T0 FGSG_01425T0 FGSG_08343T0 ACLA_001620 ACLA_035600 ACLA_031880 FOXG_03480T0 FOXG_11289T0 FVEG_02350T0 FVEG_09502T0 GGTG_03900T0 GGTG_12965T0 AFL2_00823 AFL2_10917 AFL2_09939 LACB_191443 LACB_253028 LACB_315237 LACB_308196 LACB_333132 MGG_04994T0 MGG_07200T0 MAPG_00326T0 MAPG_08661T0 MVEG_01258T0 MVEG_06326T0 MVEG_06061T0 MVEG_11894T0 MVEG_07053T0 MVEG_09653T0 NFIA_022130 NFIA_069510 NFIA_038560 SNOT_01307 SNOT_01771 PGTG_06276T0 PGTG_06309T0 PGTG_12495T0 PTTG_00273T0 PTTG_04240T0 PTTG_05772T0 PTTG_00329T0 PTTG_04516T0 PTTG_03868T0 PTTG_00296T0 PTTG_03817T0 PTTG_05531T0 PTTG_01479T0 PTTG_07853T0 PTRT_03486 PTRT_04005 RO3T_00057 RO3T_05992 RO3T_03633 RO3T_11900 RO3T_08099 RO3T_06167 RO3T_13897 RO3T_15182 RO3T_10288 ANID_00318T0 ANID_04859T0 ANID_08219T0 SCRT_01016 SCRT_02456 SPOG_02702T0 SPOG_03305T0 SJAG_01129T0 SJAG_01669T0 SJAG_04258T0 SOCG_03098T0 SOCG_03931T0 SS1G_03736T0 SS1G_13768T0 SARC_02115T0 SARC_06996T0 SARC_14362T0 SARC_04665T0 SARC_09955T0 SARC_07756T0 EGW1_P1.96 EGW1_P7000051 UM0_2581 LELT_02211 NCU_01680T0 VDBG_03037T0 SPA_C1071.10c MCYG_06833T0 MGYG_03783T0 TERG_04130T0 TEQG_02921T0 PADG_08391T0 SPC_C1020.01c URET_04095 PAAG_08082T0 HCBG_08815T0 HCAG_06977T0 HCEG_07420T0 PABG_07321T0 VDAG_03948T0 PGUT_02049 CPSG_00787T0 CIMG_06288T0 CIST_03928 CIRT_03087 CPAT_03672 BDBG_05839T0 BDCG_05620T0 BDDG_08828T0 ARB_07072 CHGT_10343 CAWT_02408 CTRT_05722 CALB_19.5383 CPAG_03868.1 DEHA_A08932g.1 CLUT_01338 CIHT_00670 CNAG_03565T0 TRV_04695 HCDG_05060T0 TESG_00218T0 CAOG_06624T0 CNAG_06400T0 UM0_1205 AMSG_10094T0 MVEG_06879T0 AFU5_03550 AFU3_07640 AFU1_02480 AMSG_04020T0
moggtmp1058: AOZ_38288 AOZ_6209 ATET_00320 ATET_00825 BDET_00097 BDET_04470 BDDG_01158T0 BDDG_02883T0 BDCG_00924T0 BDCG_08435T0 BDBG_00249T0 BDBG_03097T0 BC1T_03338 BC1T_15409 AMAG_08965T0 AMAG_12073T0 PGUT_03470 PGUT_05038 CLUT_01501 CLUT_02766 CPAG_00553.1 CPAG_05471.1 CTRT_01187 CTRT_03067 CHGT_01646 CHGT_03341 CIHT_00275 CIHT_09549 CIRT_03823 CIRT_07094 ARB_01852 ARB_02805 CIMG_03223T0 CIMG_06969T0 CPAT_04358 CPAT_08898 CPSG_02743T0 CPSG_07066T0 CC1G_11300T0 CC1G_14783T0 CNAG_03347T0 CNAG_07347T0 DEHA_E04774g.1 DEHA_E22000g.1 FGSG_01015T0 FGSG_12745T0 ACLA_020190 ACLA_024370 FOXG_00378T0 FOXG_09418T0 FVEG_01139T0 FVEG_07050T0 GGTG_09469T0 GGTG_10288T0 HCBG_03597T0 HCBG_03811T0 HCDG_03957T0 HCDG_05840T0 HCEG_02554T0 HCEG_02776T0 LACB_298467 LACB_300650 LELT_01283 LELT_03298 MGG_04437T0 MGG_06459T0 MCYG_01536T0 MCYG_06539T0 AFL2_01139 AFL2_07650 MGYG_04536T0 MGYG_07027T0 MONB_11007T0 MONB_27317T0 MVEG_06488T0 MVEG_09816T0 NFIA_010150 NFIA_014450 NCU_00104T0 NCU_02630T0 PABG_00482T0 PABG_02373T0 AFU1_11180 AFU1_15270 SNOT_02004 SNOT_07047 PGTG_03550T0 PGTG_15496T0 PTRT_00549 PTRT_10503 RO3T_09902 RO3T_16663 RO3T_15552 ANID_00858T0 ANID_01163T0 SCRT_00268 SCRT_04964 PTSG_03175T0 PTSG_05921T0 SPOG_02875T0 SPOG_03029T0 SJAG_02825T0 SJAG_04187T0 SOCG_00282T0 SOCG_06324T0 SPB_C16D10.08c SPB_C4F6.17c SS1G_06710T0 SS1G_12558T0 SARC_07187T0 SARC_13149T0 AMSG_03226T0 AMSG_06222T0 TEQG_02238T0 TEQG_04956T0 TERG_07049T0 TERG_07949T0 TESG_04785T0 TESG_05657T0 TRV_01906 TRV_04620 URET_05892 URET_07081 VDAG_04365T0 VDAG_05829T0 PAAG_02130T0 PADG_00765T0 VDBG_06762T0 CIST_00449 CAWT_02113 CAOG_02825T0 UM0_6430 PTTG_00828T0 CAOG_00867T0 PADG_02895T0 HCAG_06824T0 PTTG_07968T0 MAPG_03256T0 PAAG_03027T0 VDBG_04825T0 CIST_09979 CALB_19.882 HCAG_01785T0 CAWT_04106
moggtmp1059: AOZ_38337 AOZ_5167 AOZ_103376 AOZ_120058 ATET_00272 ATET_04359 ATET_03458 ATET_01552 ATET_07605 BC1T_00592 BC1T_14472 BC1T_01019 ACLA_024720 ACLA_087100 GGTG_00815T0 GGTG_09810T0 GGTG_02392T0 GGTG_02879T0 GGTG_05641T0 GGTG_07320T0 AFL2_00186 AFL2_07689 AFL2_12023 AFL2_08097 MGG_00296T0 MGG_08274T0 MGG_00695T0 MGG_03351T0 MGG_07146T0 MAPG_00956T0 MAPG_04487T0 MAPG_02975T0 MAPG_06013T0 MAPG_07573T0 NFIA_014850 NFIA_025670 NFIA_059780 NFIA_067860 NFIA_076710 NCU_04798T0 NCU_07269T0 SNOT_04961 SNOT_10930 SNOT_09058 SNOT_11797 SNOT_12347 PTRT_04120 PTRT_10937 PTRT_06657 PTRT_08134 SS1G_00505T0 SS1G_02022T0 SS1G_01334T0 SS1G_04200T0 ANID_01197T0 ANID_03764T0 ANID_10672T0 EGW1_P15000106 EGW1_P3.142 EGW1_P8000358 PTRT_07122 VDBG_00843T0 SNOT_00734 VDAG_00458T0 PGUT_04783 MGYG_07117T0 MCYG_00096T0 TEQG_07889T0 TERG_08058T0 TESG_03242T0 VDAG_02986T0 LELT_03192 EGW1_M7000160 TRV_01511 URET_02892 CIMG_10116T0 URET_03581 TERG_01273T0 MCYG_03093T0 TESG_00860T0 CIRT_09644 TEQG_06552T0 MGYG_00258T0 TRV_06959 CIHT_06392 ARB_07629 CIST_07496 HCAG_08640T0 HCEG_09398T0 HCDG_02415T0 PADG_06344T0 PABG_06824T0 HCBG_08000T0 PAAG_03482T0 CHGT_04379 VDAG_01615T0 VDBG_08119T0 MONB_29317T0 AOZ_6308 CPSG_04276T0 CPAT_08722 AOZ_10486 BC1T_00245 CALB_19.3852 CAWT_01918 CPAG_04149.1 ARB_02097 CTRT_00652 PTSG_10430T0 CNAG_04498T0 SS1G_09229T0 BDDG_01027T0 CPAT_00070 CPSG_08711T0 CC1G_06987T0 UM0_6050 LACB_141932 ATET_02408 UM0_1774 CC1G_06700T0 LACB_298989 CC1G_03332T0 BC1T_09742 CIHT_00085 CIST_06830 CIRT_06910 CIHT_07964 CIRT_10144 VDBG_02506T0 UM0_0018 MGG_00088T0 SNOT_10902 ACLA_013540 AFL2_11648 AFU5_10520 ANID_02325T0 ANID_03054T0 AFU1_10790 AFU7_04720 AFU6_13760 AMSG_04611T0 AFL2_01230 AFU3_09270
moggtmp1060: AMAG_00007T0 AMAG_10564T0 AMAG_00040T0 AMAG_00040T1 AMAG_10590T0 AMAG_10590T1 AMAG_19393T0 AMAG_12313T0 AMAG_05720T0 EGW1_P11.534 EGW1_P13000062 AOZ_102639 AOZ_23645 ATET_05313 ATET_07980 BDET_01967 BDET_06464 BDDG_08354T0 BDDG_08775T0 BDCG_06453T0 BDCG_07078T0 BDBG_00562T0 BDBG_07850T0 BC1T_02682 BC1T_13278 CAOG_04730T0 CAOG_06973T0 CHGT_00957 CHGT_02218 CIRT_03118 CIRT_10389 ARB_00358 ARB_06902 CIMG_06320T0 CIMG_08288T0 CPAT_03698 CPAT_05273 CPSG_00754T0 CPSG_08329T0 ACLA_000820 ACLA_048390 FGSG_01604T0 FGSG_13389T0 FOXG_03484T0 FOXG_11102T0 GGTG_09584T0 GGTG_10403T0 HCBG_04249T0 HCBG_08854T0 HCDG_01092T0 HCDG_05100T0 HCEG_00819T0 HCEG_07465T0 MGG_09190T0 MGG_16472T0 MAPG_02618T0 MAPG_11310T0 MCYG_01903T0 MCYG_05587T0 AFL2_04474 AFL2_10011 MGYG_02677T0 MGYG_04167T0 MVEG_01470T0 MVEG_11849T0 MVEG_11861T0 MVEG_04974T0 MVEG_05688T0 MVEG_10599T0 NFIA_037760 NFIA_107140 NCU_02319T0 NCU_09228T0 PABG_00710T0 PABG_06974T0 SNOT_01264 SNOT_03342 PTRT_02720 PTRT_03659 RO3T_00533 RO3T_16213 SS1G_01978T0 SS1G_04388T0 ANID_01638T0 ANID_04282T0 TEQG_00607T0 TEQG_03136T0 TERG_04496T0 TERG_06767T0 TESG_00495T0 TESG_05526T0 TRV_04198 TRV_05938 URET_02471 URET_04076 SARC_02972T0 CIST_03766 CIHT_01989 PADG_03149T0 HCAG_07083T0 FVEG_02351T0 VDAG_03028T0 PGUT_01136 PAAG_09004T0 AMSG_10155T0 SJAG_00181T0 SPOG_02169T0 CPAG_03647.1 SOCG_00336T0 SPB_C1921.05 SCRT_04756 CTRT_04718 CAWT_00954 CALB_19.5197 LELT_01821 VDBG_05866T0 CC1G_03839T0 DEHA_D14718g.1 PTSG_02947T0 CLUT_04166 DEHA_B09966g.1 UM0_0791 VDBG_05502T0 MONB_34460T0 PGTG_00504T0 PTTG_04695T0 PADG_06546T0 PAAG_03279T0 HCAG_06935T0 LELT_02564 PGUT_02117 FVEG_09695T0 VDAG_07150T0 CLUT_01230 CNAG_04009T0 CIST_03957 CPAG_01686.1 CIHT_00702 CIHT_00703 FVEG_09696T0 AFU5_04330 AFU4_09030
moggtmp1061: AOZ_23271 AOZ_9645 ATET_04122 ATET_07485 CALB_19.508 CALB_19.6992 CTRT_00385 CTRT_06201 AFL2_04138 AFL2_10086 SCRT_05293 SCRT_05294 EGW1_P11.195 EGW1_P12000242 EGW1_P22.16 PABG_07526T0 PADG_08256T0 NFIA_040590 PTRT_07720 NCU_07938T0 PAAG_07559T0 SNOT_15271 EGW1_M160123 AOZ_11418 ATET_05741 CNAG_03215T0 AOZ_12758 ATET_08944 SS1G_14095T0 URET_01603 HCAG_08089T0 HCBG_07110T0 HCEG_07751T0 TESG_00360T0 NFIA_105000 GGTG_03020T0 MAPG_01625T0 TERG_04280T0 BC1T_09037 ARB_06932 MGYG_03941T0 MGG_17679T0 FGSG_12141T0 EGW1_P1.2244 VDAG_10167T0 CHGT_01261 VDBG_08354T0 FVEG_09064T0 FOXG_14752T0 TRV_08024 CIMG_09822T0 CPSG_09760T0 CIRT_02280 UM0_5077 BDCG_07263T0 BDDG_01515T0 DEHA_F22506g.1 CTRT_00368 CLUT_03978 AOZ_20277 ATET_04174 NCU_05207T0 FOXG_10738T0 FVEG_09382T0 FGSG_04799T0 CIRT_01597 CPAT_01359 CIST_06347 CIMG_01488T0 CPSG_01686T0 CNAG_02050T0 HCBG_08252T0 HCEG_01970T0 BDCG_08727T0 HCAG_07775T0 MGG_08656T0 CIHT_06733 BDBG_09303T0 PTRT_03795 PGUT_00335 CAWT_01758 SS1G_00315T0 BC1T_00824 CHGT_02102 NCU_09876T0 MCYG_07244T0 MGYG_06753T0 ARB_00398 TRV_04642 TERG_07298T0 TESG_07047T0 TEQG_07544T0 GGTG_05061T0 FOXG_10798T0 RO3T_04528 CPAG_05683.1 LELT_03341 LACB_301091 ATET_03972 FGSG_09737T0 CHGT_05037 CPAT_02910 NFIA_049760 FVEG_09449T0 ATET_09732 CLUT_05479 ATET_09904 CIHT_08348 SNOT_05592 BDBG_07079T0 BC1T_05084 NFIA_003020 MGYG_05295T0 FVEG_13567T0 NCU_04886T0 MGG_07498T0 BC1T_13705 TEQG_04281T0 CAWT_02867 CHGT_02327 MCYG_06685T0 CHGT_10471 NCU_00875T0 FOXG_14348T0 CIST_04234 FGSG_10579T0 FOXG_08328T0 FVEG_06346T0 FOXG_10415T0 ACLA_050160 AFU4_11060 ANID_05628T0 AFL2_03626 AFU3_01940 AFU5_01520 AFU2_15320 ANID_07936T0 AFL2_05190 AFL2_11023 AFU3_03190 RO3T_10338 ANID_07167T0
moggtmp1062: BDDG_00308T0 BDDG_09484T0 BDCG_03583T0 BDCG_06287T0 CIHT_06232 CIHT_08036 CIRT_00137 CIRT_07819 CPAT_00674 CPAT_02756 CPAT_09576 CPSG_00040T0 CPSG_04893T0 CPSG_03388T0 ARB_04101 ARB_05765 LACB_185466 LACB_191088 MCYG_00184T0 MCYG_06077T0 MCYG_05446T0 MGYG_00757T0 MGYG_06500T0 MVEG_02936T0 MVEG_07869T0 PGTG_15038T0 PGTG_16629T0 PGTG_16628T0 PTTG_06712T0 PTTG_06713T0 SS1G_09268T0 SS1G_13922T0 TEQG_02578T0 TEQG_07074T0 TERG_00619T0 TERG_06625T0 TERG_06023T0 TESG_02139T0 TESG_07804T0 TESG_07897T0 TRV_03885 TRV_04476 URET_00260 URET_01816 URET_02074 EGW1_P7000385 NFIA_068200 HCBG_00247T0 HCEG_04973T0 HCDG_00137T0 PAAG_03787T0 HCAG_04348T0 PABG_00834T0 PADG_03290T0 MAPG_05533T0 FVEG_03072T0 FOXG_10424T0 AOZ_6380 ATET_01586 CIMG_03887T0 BDBG_01978T0 CIST_04418 FGSG_10343T0 CAOG_02594T0 PTSG_08634T0 AOZ_11235 EGW1_W80479 ATET_02150 NFIA_029950 SNOT_09464 PTRT_03887 SS1G_04958T0 MGG_00940T0 SNOT_14758 GGTG_00688T0 CHGT_07661 PTRT_00288 NCU_08418T0 CC1G_01435T0 UM0_6118 MONB_37973T0 AOZ_166084 NFIA_102320 EGW1_M30026 BC1T_01026 SS1G_09225T0 FGSG_03072T0 VDBG_08725T0 FVEG_12895T0 VDAG_06386T0 FOXG_17187T0 BDDG_00222T0 PAAG_00680T0 PABG_01542T0 HCBG_00170T0 HCDG_00224T0 HCAG_04281T0 PADG_04152T0 HCEG_04885T0 PTRT_07068 CHGT_09918 SNOT_01085 BDDG_00226T0 HCBG_00166T0 HCEG_04889T0 HCAG_04284T0 PADG_04156T0 PAAG_00676T0 PABG_01546T0 TRV_03120 TEQG_07021T0 CIMG_02188T0 CIRT_08977 BDCG_03663T0 BDCG_03667T0 CIMG_00167T0 BDBG_01898T0 BDBG_01902T0 BC1T_00978 BC1T_02944 SS1G_07655T0 SNOT_12941 BC1T_12776 CIST_05200 CIHT_07556 CIST_02010 MGYG_05881T0 ARB_04678 ACLA_036900 AFU3_08930 ANID_11698T0 AFL2_01290 ACLA_052980 AFU4_14000 AFL2_09418 ACLA_055020 AFU4_03490 AFL2_05009 ANID_07159T0 AMSG_11940T0 MVEG_04635T0 AMSG_03931T0
moggtmp1063: AMAG_09054T0 AMAG_11993T0 AMAG_12619T0 AMAG_17513T0 RO3T_03540 RO3T_13178 RO3T_04234 SCRT_02882 SCRT_02990 SJAG_00384T0 SJAG_05497T0 SOCG_01580T0 SOCG_03787T0 AOZ_11901 NFIA_083660 CPSG_08130T0 CPAT_01970 CIMG_00912T0 CIRT_00951 CIHT_03275 TEQG_02685T0 BC1T_07044 TRV_00786 TESG_02242T0 TERG_00720T0 MGYG_00857T0 ARB_07709 SS1G_03730T0 MCYG_00291T0 VDBG_07050T0 VDAG_06690T0 BDBG_08176T0 BDCG_00225T0 PADG_05264T0 PAAG_08497T0 MAPG_02743T0 CHGT_08428 MGG_13782T0 NCU_05804T0 FOXG_05553T0 FVEG_02586T0 FGSG_13664T0 SNOT_03139 SPC_C1682.14 SPOG_03450T0 SPOG_04496T0 SPB_C56F2.02 CALB_19.5904 DEHA_G14586g.1 LACB_186351 CAWT_02763 MVEG_06205T0 PTTG_01400T0 PGTG_04124T0 CC1G_04355T0 SARC_12243T0 UM0_1634 PTSG_03307T0 CTRT_02289 MONB_32384T0 CAOG_01333T0 CNAG_04448T0 PGUT_04375 BDET_01861 CIST_04957 AOZ_11902 ATET_09637 NFIA_083650 BDBG_08177T0 BDCG_00226T0 PAAG_08498T0 PADG_05265T0 PABG_04646T0 CPSG_08129T0 CPAT_01971 CIMG_00911T0 BDDG_04791T0 HCAG_07408T0 CIRT_00950 TERG_00719T0 CIHT_03274 TEQG_02684T0 TESG_02241T0 MGYG_00856T0 URET_00861 MCYG_00290T0 ARB_07708 TRV_00787 BC1T_07045 PTRT_11549 SS1G_03731T0 SNOT_03050 FVEG_02587T0 GGTG_09719T0 FOXG_05552T0 VDAG_06691T0 MGG_04710T0 VDBG_07051T0 MAPG_02744T0 NCU_05803T0 CHGT_08429 CIST_04959 FGSG_13665T0 HCEG_01224T0 HCDG_09463T0 HCBG_04632T0 DEHA_F03806g.1 MVEG_08342T0 SJAG_02026T0 SPOG_00208T0 PGUT_04839 SOCG_05894T0 SCRT_01184 SPA_C18G6.05c CTRT_01932 CNAG_03748T0 RO3T_09453 CPAG_02487.1 LACB_155511 LELT_02332 CC1G_04628T0 PGTG_03145T0 CALB_19.5328 UM0_4443 CLUT_00196 BDET_05655 CAOG_08919T0 PTTG_02828T0 PTSG_11954T0 MONB_08718T0 CAWT_06117 ANID_10740T0 AMSG_07625T0 CIST_04958 ANID_10734T0 SARC_07418T0 ACLA_079880 AFU2_07960 AFL2_05610 ACLA_079890 AFU2_07970 AMSG_00448T0
moggtmp1064: AMAG_06626T0 AMAG_12784T0 AMAG_07796T0 AMAG_09700T0 MAPG_00417T0 MAPG_00417T1 MVEG_06858T0 MVEG_06864T0 SPOG_05242T0 RO3T_13999 SOCG_02580T0 CAOG_06153T0 SJAG_00488T0 UM0_5121 SPB_C17G9.03c SCRT_00474 DEHA_F07502g.1 PGUT_01408 MONB_14065T0 CAWT_03050 CALB_19.6749 PTTG_07340T0 CTRT_05605 SARC_06471T0 PTSG_01071T0 AOZ_3186 CC1G_02312T0 CPAG_01155.1 ANID_01913T0 LACB_183517 CNAG_04179T0 LELT_02937 CLUT_03680 EGW1_M4000104 CPSG_01881T0 CIMG_01307T0 CIRT_01391 CIHT_01546 CPAT_01548 PAAG_08172T0 ATET_05906 PADG_08472T0 PABG_07397T0 MCYG_00521T0 MGYG_01440T0 NFIA_053310 ARB_01935 TESG_06313T0 TEQG_06831T0 BDCG_07764T0 BDDG_05749T0 BDBG_03449T0 TRV_04757 TERG_00063T0 HCAG_05713T0 HCEG_08521T0 HCBG_03034T0 FGSG_08761T0 SS1G_02152T0 BC1T_06223 SNOT_09538 PTRT_11451 FOXG_03018T0 FVEG_01874T0 CIST_05122 VDBG_08043T0 CHGT_09229 AMSG_05287T0 NCU_04020T0 MAPG_05590T0 GGTG_13735T0 MGG_04966T0 PGTG_01514T0 VDAG_01539T0 HCDG_04089T0 MVEG_02077T0 BDET_05645 URET_01233 SPC_C18.08 AOZ_3867 NFIA_020280 ATET_02619 EGW1_P1.1474 TRV_03795 ARB_06156 TESG_06099T0 TERG_05781T0 CIMG_04928T0 CIHT_03619 CIST_01395 CIRT_04791 MGYG_07431T0 CPSG_08429T0 CPAT_06794 HCEG_05525T0 MCYG_02425T0 BDDG_06199T0 BDCG_01409T0 BDBG_09103T0 PABG_01297T0 HCBG_00785T0 TEQG_05871T0 PADG_03881T0 URET_06623 HCDG_03272T0 PAAG_00946T0 HCAG_03590T0 PTRT_04643 SS1G_06311T0 NCU_00931T0 VDAG_06854T0 BC1T_13262 CHGT_01914 FGSG_00875T0 SNOT_11387 FOXG_00835T0 FVEG_00631T0 SJAG_04409T0 CLUT_02872 DEHA_A05434g.1 PGUT_00157 CAWT_05538 CALB_19.6533 LELT_05002 SPOG_02406T0 GGTG_03991T0 SARC_05514T0 SOCG_04975T0 MGG_00161T0 CPAG_03255.1 CTRT_05114 SCRT_03210 ACLA_030200 AFU1_04460 AFL2_02154 ANID_00428T0 ACLA_081800 AFU6_07640 AFL2_02782 PTSG_06492T0 VDBG_07216T0
moggtmp1065: AMAG_15984T0 CAOG_06299T0 FGSG_03834T0 FGSG_04057T0 FOXG_06577T0 FOXG_07249T0 FOXG_06685T0 FOXG_06579T0 FOXG_07247T0 FOXG_06683T0 FOXG_16842T0 NFIA_092730 NFIA_102820 RO3T_02198 RO3T_16968 RO3T_15032 VDAG_04847T0 VDAG_05141T0 EGW1_P1.1325 HCBG_06815T0 HCEG_00258T0 FVEG_12850T0 MGYG_08871T0 GGTG_08526T0 MGG_09119T0 PTRT_06758 HCAG_00074T0 HCDG_08659T0 TEQG_01939T0 TERG_03437T0 TESG_01134T0 MCYG_04453T0 SNOT_09128 TRV_05901 URET_00810 PAAG_05089T0 VDBG_02833T0 EGW1_P18.33 TRV_06748 NFIA_039800 TERG_08577T0 MCYG_01778T0 TESG_00628T0 TEQG_03487T0 MGYG_04290T0 PAAG_07293T0 PABG_05482T0 PADG_05796T0 SNOT_15513 URET_03972 SS1G_07645T0 HCBG_06373T0 HCAG_00400T0 MGG_06469T0 PTRT_11009 MAPG_01112T0 GGTG_03730T0 PGUT_01982 VDAG_03751T0 HCEG_06117T0 HCDG_04667T0 NCU_06449T0 SJAG_01353T0 SPA_C3F10.02c SOCG_04485T0 SPOG_03771T0 LELT_03456 SCRT_03546 AOZ_9216 VDAG_04844T0 ATET_09832 AOZ_102343 ATET_09190 ARB_06793 BDBG_01521T0 BDCG_04532T0 BDDG_07030T0 CPAT_03830 CPSG_00626T0 CIRT_03256 CIMG_06445T0 BC1T_02954 CIHT_00842 CHGT_05715 CIST_05015 CLUT_04778 CTRT_00353 DEHA_A10648g.1 CAWT_02090 CPAG_05587.1 CALB_19.600 CNAG_02856T0 UM0_4423 LACB_296383 ATET_03234 BDDG_02377T0 BDBG_06338T0 BDCG_00726T0 CHGT_03017 CIRT_00886 CIHT_03211 CIMG_00852T0 CPSG_08070T0 MGYG_02180T0 CPAT_02030 VDBG_06599T0 FGSG_07279T0 BDDG_07968T0 HCEG_01779T0 HCBG_02635T0 PABG_04539T0 HCAG_05307T0 HCDG_02172T0 PADG_04935T0 BDCG_09110T0 BDBG_00375T0 FVEG_05299T0 CC1G_12095T0 AMSG_09040T0 CAOG_06235T0 CIST_03424 FOXG_02137T0 SJAG_02883T0 ARB_04909 ACLA_002960 AFU5_02290 AFL2_09762 ANID_08029T0 SPA_C1639.02c AFU1_16340 FOXG_11590T0 ACLA_052500 AFL2_10443 AFU4_13540 ANID_05636T0 ACLA_081250 AFL2_05463 AFU2_09460 NFIA_084950 SNOT_09795 SPOG_01990T0
moggtmp1066: AOZ_5347 AOZ_9579 AOZ_20650 CHGT_07537 CC1G_04892T0 CC1G_13196T0 CC1G_12421T0 CC1G_05520T0 CC1G_05510T0 CC1G_04923T0 CC1G_11355T0 CC1G_15838T0 FOXG_03974T0 FOXG_13237T0 FOXG_04017T0 FOXG_17560T0 FOXG_04049T0 AFL2_00342 AFL2_10143 AFL2_10699 MVEG_00113T0 MVEG_00280T0 MVEG_11772T0 NFIA_023410 NFIA_050120 NFIA_027860 NFIA_045210 NFIA_041370 NFIA_070110 EGW1_P6.192 EGW1_W140520 EGW1_P4000294 FGSG_13840T0 FVEG_11907T0 NCU_04108T0 SS1G_02119T0 FGSG_07838T0 FVEG_07167T0 MAPG_11656T0 PTRT_01274 GGTG_08703T0 VDAG_02832T0 FVEG_12291T0 VDBG_02363T0 SNOT_09609 ATET_07110 MGYG_02486T0 MCYG_04127T0 BC1T_05517 CHGT_05218 NCU_07619T0 FGSG_03307T0 AOZ_20212 ATET_01760 EGW1_P12000372 BC1T_09190 FVEG_08422T0 FGSG_07808T0 PTRT_07181 MGG_02650T0 GGTG_02189T0 SNOT_16502 MAPG_10043T0 ATET_01271 CHGT_07333 BC1T_06266 AOZ_26257 ATET_06388 CPAT_03657 CIMG_06273T0 CIST_03910 CIRT_03069 CPSG_00803T0 CIHT_02754 HCBG_03287T0 HCEG_02251T0 HCDG_06146T0 MCYG_06815T0 URET_04108 HCAG_03347T0 TESG_00236T0 TEQG_02904T0 MGYG_03800T0 TERG_04146T0 ARB_07056 TRV_05997 EGW1_P8.124 LACB_299855 BDCG_05941T0 SS1G_14018T0 PTRT_08986 ATET_04338 MGYG_05908T0 SNOT_02515 ATET_08214 BDDG_03714T0 TEQG_04470T0 VDBG_10202T0 SNOT_08536 VDAG_02143T0 VDBG_03236T0 BDCG_05520T0 BDDG_01778T0 BDBG_05944T0 BDBG_06677T0 TRV_01862 VDBG_07534T0 VDAG_09255T0 PTRT_09085 EGW1_P1.2309 PTRT_11169 SNOT_12719 CHGT_06134 NCU_01094T0 VDAG_09345T0 VDBG_09503T0 CHGT_10003 PTRT_00730 ARB_04648 TESG_07334T0 TERG_06050T0 MCYG_06054T0 PTRT_04245 ACLA_033080 AFU1_01180 ANID_02648T0 AFU6_03620 ANID_11243T0 ACLA_035090 AFL2_11080 AFU7_06580 ACLA_060150 EGW1_W40016 ACLA_093700 AFU4_00430 AFU2_18050 AFL2_06992 ANID_05417T0 AFL2_08906 ANID_09231T0 SNOT_04140
moggtmp1067: BDDG_01886T0 BDDG_04689T0 BDDG_04879T0 BDDG_09634T0 BDDG_04830T0 BDDG_09097T0 BDCG_00137T0 BDCG_03966T0 BDCG_03041T0 BDCG_03317T0 BDCG_00186T0 BDCG_06866T0 BDCG_05838T0 BDCG_00344T0 BDBG_00958T0 BDBG_06786T0 BDBG_02509T0 BDBG_08080T0 BDBG_08129T0 BDBG_02258T0 CIHT_00159 CIHT_06239 CIHT_06255 CIRT_00144 CIRT_09507 CIRT_09770 CIRT_06981 CIRT_03393 CIST_00603 CIST_05192 CIMG_00174T0 CIMG_09989T0 CIMG_10231T0 CIMG_03124T0 CIMG_06571T0 CPAT_02750 CPAT_07814 CPSG_04659T0 CPSG_04900T0 CPSG_10118T0 CC1G_10358T0 CC1G_14751T0 CC1G_10437T0 CC1G_10438T0 CC1G_10439T0 FOXG_12507T0 FOXG_14032T0 GGTG_13281T0 GGTG_14359T0 GGTG_14360T0 HCBG_03170T0 HCBG_04503T0 HCDG_01355T0 HCDG_03748T0 HCDG_02738T0 HCDG_07370T0 HCEG_01084T0 HCEG_02127T0 HCEG_06859T0 HCAG_01799T0 HCAG_07389T0 LACB_301605 LACB_321149 LACB_306821 LACB_306822 LACB_306819 MCYG_00953T0 MCYG_08321T0 MCYG_02753T0 MCYG_04505T0 PAAG_04212T0 PAAG_08746T0 PAAG_06196T0 PAAG_07067T0 PAAG_05623T0 PABG_06195T0 PABG_07368T0 PABG_06265T0 PADG_07697T0 PADG_07769T0 PGTG_00909T0 PGTG_18180T0 PGTG_16904T0 PGTG_16606T0 PGTG_16606T1 PGTG_12064T0 PGTG_05647T0 PGTG_08873T0 PGTG_19014T0 PGTG_18934T0 PGTG_06900T0 PGTG_06905T0 PGTG_22264T0 PTTG_00739T0 PTTG_06479T0 PTTG_04017T0 PTTG_04856T0 PTTG_11054T0 PTTG_06309T0 PTTG_08805T0 PTTG_09551T0 PTTG_10779T0 PTRT_04985 PTRT_11951 PTRT_12062 TEQG_07911T0 TEQG_08747T0 TESG_05157T0 TESG_07289T0 LACB_306820 AOZ_10236 VDBG_10152T0 MAPG_11943T0 TERG_05460T0 EGW1_P3000915 URET_07912 CIST_04711 HCAG_07289T0 CIST_06029 BDDG_08066T0 MGYG_03250T0 VDAG_05288T0 MGG_16094T0 NFIA_043380 HCAG_01040T0 BDCG_06787T0 CIHT_00983 CIRT_09893 BDBG_08558T0 CIST_08917 SS1G_09820T0 CIHT_08604 SS1G_13119T0 CIHT_08605 MGYG_06180T0 CPSG_04341T0 MAPG_10438T0 GGTG_13856T0 GGTG_13387T0 SS1G_13118T0 PAAG_03885T0
moggtmp1068: AOZ_10369 AOZ_20315 AOZ_38632 AOZ_4006 BDCG_03553T0 BDCG_06255T0 CALB_19.5805 CALB_19.6043 CAWT_01310 CAWT_04065 CPAG_00227.1 CPAG_01159.1 CPAG_00228.1 CTRT_01343 CTRT_04364 FGSG_03137T0 FGSG_08715T0 FOXG_16713T0 FOXG_16781T0 ACLA_064990 ACLA_067120 LELT_01095 LELT_01493 AFL2_02024 AFL2_07953 NCU_02179T0 NCU_08126T0 SS1G_12308T0 SJAG_03804T0 CIMG_07713T0 CIRT_05779 CPSG_09386T0 CPAT_05844 PAAG_08338T0 MCYG_06101T0 TERG_06000T0 CIHT_05567 URET_07577 TEQG_07044T0 BDBG_02007T0 BDDG_00337T0 NFIA_115280 FGSG_00706T0 MGYG_05857T0 HCBG_00278T0 FVEG_00482T0 FOXG_01032T0 BC1T_13253 HCAG_04373T0 ATET_01883 NCU_00904T0 HCEG_05005T0 PADG_04262T0 PABG_01203T0 TRV_03143 ARB_04702 PTRT_04569 TESG_07967T0 GGTG_04014T0 CHGT_01925 MGG_01202T0 VDBG_07230T0 SNOT_11431 VDAG_06870T0 EGW1_P9.139 FVEG_11802T0 PTRT_07017 TESG_03028T0 TERG_02403T0 PADG_03314T0 CIMG_00393T0 CIRT_00394 CIHT_02234 HCAG_07235T0 CPSG_05144T0 CPAT_02515 HCDG_01276T0 HCEG_01002T0 BDBG_00774T0 HCBG_04421T0 MGYG_05516T0 NFIA_070430 MCYG_08066T0 BDDG_05720T0 CHGT_02186 ATET_08738 ARB_07323 MGG_12601T0 MAPG_02339T0 GGTG_11569T0 FOXG_03082T0 VDBG_02072T0 CHGT_06460 URET_00446 SS1G_13158T0 SNOT_00239 CAOG_09070T0 SARC_12449T0 CIST_02689 TRV_02054 TEQG_04865T0 PABG_00853T0 FVEG_08367T0 EGW1_P1.2333 VDAG_02529T0 LACB_151694 CNAG_01485T0 PGTG_04847T0 CC1G_05087T0 UM0_1069 PTSG_03854T0 BDET_07557 MONB_15213T0 HCDG_00107T0 SCRT_00666 RO3T_05320 DEHA_F07612g.1 PGUT_02973 CLUT_03675 CAWT_03045 CALB_19.6755 LELT_02932 FOXG_02524T0 DEHA_D09658g.1 BC1T_05158 CLUT_00234 CPAG_01315.1 PGUT_01412 PGUT_02343 CPAG_00145.1 ACLA_034780 AFU3_06820 ANID_04792T0 AFL2_10989 AFU1_17520 AFU7_02560 ANID_09066T0 AFU1_00510 SARC_04115T0 ANID_08317T0
moggtmp1069: AMAG_08670T0 AMAG_10102T0 PTTG_01151T0 PTTG_08588T0 SPC_P25A2.02c EGW1_P1.82 NFIA_010300 HCAG_06823T0 PABG_02372T0 HCEG_02775T0 HCDG_03956T0 PAAG_02129T0 TERG_07048T0 TESG_04786T0 TRV_04621 URET_07082 TEQG_04955T0 MGYG_07032T0 MCYG_06540T0 HCBG_03810T0 SS1G_12550T0 PTRT_10508 SNOT_01979 MVEG_11914T0 PGTG_02278T0 UM0_3676 SCRT_02894 SJAG_05540T0 PGUT_01392 MONB_16342T0 LACB_313557 SOCG_02020T0 LELT_02337 EGW1_P3.1050 URET_05436 NFIA_058840 HCEG_01827T0 PADG_04895T0 PABG_04501T0 MCYG_03303T0 MGYG_00459T0 TEQG_07385T0 TERG_01073T0 PTRT_11570 SNOT_03305 HCAG_05262T0 SS1G_11894T0 GGTG_05202T0 MAPG_03580T0 NCU_02348T0 FOXG_03703T0 FVEG_12162T0 MGG_03549T0 FGSG_07962T0 VDBG_07456T0 PAAG_05045T0 VDAG_02310T0 HCBG_02686T0 SPA_C15A10.03c SPOG_04728T0 SOCG_03162T0 SJAG_02460T0 HCDG_02116T0 TRV_06277 UM0_2083 TESG_01052T0 PGUT_05597 LACB_229662 LELT_03553 MVEG_04149T0 PGTG_21441T0 RO3T_02508 SCRT_01155 MONB_10186T0 PTSG_01031T0 SARC_09348T0 AOZ_3413 ATET_03322 BDDG_01086T0 BDBG_00321T0 CPSG_01431T0 CIMG_01724T0 BDCG_08363T0 CPAT_01100 CIST_01035 CIRT_01864 CIHT_05822 ARB_07440 CAWT_00086 CALB_19.5004 CNAG_01163T0 CTRT_03630 CPAG_03052.1 CC1G_04178T0 CLUT_03244 BDET_05764 DEHA_D06248g.1 CAOG_04682T0 BC1T_10272 CHGT_00379 AOZ_6213 ATET_00813 CIRT_07095 CIMG_03224T0 CPSG_02742T0 CPAT_08899 BDDG_02884T0 BDCG_00925T0 BDBG_03096T0 ARB_01851 CIHT_00276 BC1T_03758 CAOG_03701T0 DEHA_F07106g.1 CIST_00448 CC1G_14217T0 CNAG_02771T0 CLUT_04866 SPA_C22F3.03c CTRT_02020 CAWT_06143 CALB_19.5367 CPAG_02466.1 SPOG_03991T0 BDET_04336 PTTG_00912T0 CHGT_00380 TRV_04000 ANID_10677T0 AMSG_06786T0 AMAG_09199T0 ANID_00855T0 AFU5_06600 ACLA_020240 AFU1_15120 AFL2_01144 ACLA_086150 AFU6_12910 AFL2_02580
moggtmp1070: AMAG_08947T0 AMAG_12091T0 AMAG_08967T0 AMAG_12071T0 AMAG_08972T0 AMAG_12065T0 AMAG_12668T0 AMAG_14629T0 AMAG_14624T0 AMAG_12669T0 AMAG_19728T0 AMAG_14630T0 CALB_19.272 CALB_19.4114 CALB_19.7156 CAWT_02601 CAWT_04350 CAWT_05747 PGUT_01679 PGUT_04686 PGUT_01748 CPAG_02625.1 CPAG_02626.1 CPAG_02627.1 CPAG_05332.1 CPAG_03246.1 CPAG_03247.1 CPAG_03245.1 CPAG_04822.1 CPAG_02878.1 CPAG_02879.1 CPAG_03248.1 CTRT_01503 CTRT_02563 CTRT_05500 CTRT_04022 CIHT_00691 CIHT_00692 CC1G_11231T0 CC1G_13937T0 DEHA_B10340g.1 DEHA_D11022g.1 DEHA_D11044g.1 DEHA_B11924g.1 DEHA_G00671g.1 LELT_02105 LELT_02106 LELT_05034 LELT_05035 MONB_26936T0 MONB_33146T0 MVEG_00917T0 MVEG_10069T0 MVEG_01199T0 MVEG_04776T0 MVEG_07213T0 PGTG_17493T0 PGTG_18556T0 RO3T_02324 RO3T_14337 RO3T_10442 RO3T_12700 PTSG_06958T0 PTSG_12629T0 PTSG_08475T0 SARC_00173T0 SARC_13109T0 SARC_09056T0 SARC_04386T0 SARC_04615T0 SARC_03697T0 SARC_01942T0 SARC_04160T0 SARC_04871T0 SARC_01165T0 SARC_01716T0 SARC_06820T0 SARC_06820T1 AOZ_102633 EGW1_P11.959 ATET_07985 NFIA_037820 CIMG_11724T0 CIRT_03106 CPAT_03688 BDCG_07101T0 BDDG_08982T0 MCYG_01711T0 PAAG_08052T0 ARB_06736 HCAG_06958T0 TERG_08952T0 TEQG_03426T0 TESG_00686T0 HCEG_07444T0 HCBG_08836T0 TRV_08138 MGYG_04353T0 PABG_07295T0 URET_04081 CIST_03947 PADG_08365T0 SNOT_01812 PTRT_03644 SS1G_03735T0 BC1T_07013 BDBG_09219T0 CHGT_10337 NCU_01654T0 VDBG_03028T0 GGTG_04227T0 VDAG_03940T0 MAPG_08581T0 FVEG_09497T0 FOXG_11294T0 FGSG_01419T0 MGG_07197T0 HCDG_05081T0 CPSG_00765T0 CNAG_03019T0 PTTG_02762T0 BDET_00978 UM0_5450 SCRT_04484 LACB_189537 CAOG_01501T0 CLUT_00982 BDET_02020 ANID_08280T0 AMSG_10895T0 CTRT_02265 CAOG_00771T0 CIHT_00690 CPSG_00764T0 ACLA_000880 AFU5_04270 AFL2_10005 AMSG_00752T0
moggtmp1071: CC1G_02603T0 CC1G_02604T0 CC1G_02605T0 LACB_174636 LACB_255995 LACB_191850 LACB_191735 LACB_250640 PGTG_16278T0 PGTG_20981T0 RO3T_10194 RO3T_15438 EGW1_P1.686 NFIA_019460 HCBG_01673T0 HCEG_03717T0 MCYG_05925T0 HCDG_03196T0 HCAG_04806T0 SS1G_11977T0 TERG_06189T0 TRV_03530 MGYG_06042T0 TEQG_04340T0 TESG_07680T0 PTRT_07961 FVEG_14052T0 SNOT_04451 FGSG_06888T0 FOXG_01932T0 URET_03875 PAAG_05572T0 PADG_07819T0 PABG_06152T0 VDBG_04418T0 VDAG_04342T0 LACB_144806 MGG_11652T0 UM0_5036 PTTG_00460T0 NCU_01353T0 AOZ_3825 ATET_02561 BDCG_05153T0 BDDG_08720T0 BDBG_08218T0 CIMG_06566T0 CIST_00596 CIRT_03386 CIHT_00975 CPAT_03956 BC1T_13847 TRV_05252 MGYG_04236T0 SS1G_13872T0 ARB_06838 TEQG_03538T0 TESG_00579T0 TERG_04564T0 CPSG_07819T0 SPB_C21B10.07 CHGT_00798 SJAG_04327T0 SOCG_04918T0 VDBG_04804T0 CNAG_02860T0 CC1G_01665T0 PTTG_00474T0 AOZ_102341 ATET_09183 EGW1_P2000757 NFIA_039810 FVEG_04753T0 FGSG_06119T0 BC1T_07198 FOXG_07831T0 SS1G_10048T0 CHGT_07251 MGG_07473T0 GGTG_02635T0 SPOG_04866T0 CC1G_02606T0 BC1T_13534 CIHT_08831 CIMG_04844T0 CIRT_04695 CPAT_06698 RO3T_03880 PGTG_16250T0 BDDG_05022T0 MCYG_01832T0 CPSG_07120T0 LACB_187709 BDDG_07314T0 HCEG_05449T0 HCBG_00705T0 GGTG_13740T0 HCDG_06811T0 BDCG_01481T0 BDCG_04377T0 BDBG_01354T0 BDBG_09044T0 EGW1_P1.1708 MAPG_09025T0 BC1T_07945 GGTG_10190T0 BC1T_13488 SS1G_09118T0 PTRT_07078 CHGT_00648 CIST_01296 URET_06691 FVEG_06375T0 FOXG_08301T0 MAPG_05752T0 CC1G_00864T0 UM0_1898 PTRT_03370 CC1G_11541T0 UM0_4368 CNAG_07821T0 ARB_04519 ACLA_002970 AFU5_02280 AFL2_09760 ANID_03883T0 FGSG_09755T0 ACLA_029360 AFL2_02194 AFU1_05290 ANID_00245T0 AFU4_13360 HCAG_02605T0 PTTG_11033T0 SNOT_00968 AFU2_14360 SNOT_12175 VDAG_08965T0
moggtmp1072: AMAG_07238T0 AMAG_08146T0 EGW1_M3000378 EGW1_P14.40 AOZ_10761 AOZ_38259 ACLA_024010 ACLA_043010 LELT_05759 LELT_05773 NFIA_013910 NFIA_096400 SNOT_07940 SNOT_11435 PGTG_04545T0 PGTG_13928T0 PGTG_19855T0 ANID_01132T0 ANID_08886T0 MVEG_03572T0 NCU_01632T0 FVEG_11377T0 BDET_06667 SNOT_01444 CIMG_03391T0 MAPG_11739T0 GGTG_11427T0 FGSG_04287T0 SS1G_13550T0 MGG_01128T0 SPOG_01061T0 MCYG_04845T0 SPA_C1834.02 MGYG_08023T0 TERG_03083T0 TESG_02636T0 CPSG_02564T0 CPAT_09076 TEQG_02863T0 SOCG_00964T0 URET_07217 VDAG_10038T0 HCBG_03893T0 LACB_233717 VDBG_03429T0 CNAG_03701T0 HCDG_03716T0 ARB_05227 BDDG_02993T0 BDBG_02999T0 TRV_02266 NFIA_011760 BDCG_01028T0 PABG_02447T0 EGW1_W31174 HCEG_02864T0 SJAG_00337T0 RO3T_10200 AOZ_12502 CIST_00260 UM0_3607 CC1G_09809T0 ATET_00581 DEHA_E16247g.1 HCAG_06699T0 CALB_19.4704 CTRT_00061 CPAG_00127.1 SCRT_00391 CLUT_04813 CHGT_10304 SARC_00815T0 CIHT_00469 MONB_32780T0 CIRT_07284 CAOG_02930T0 PADG_00875T0 PTSG_11780T0 PAAG_07102T0 PTRT_01344 PGUT_03670 ANID_12367T0 FOXG_13955T0 PTTG_03125T0 VDBG_08513T0 VDAG_08178T0 NCU_06027T0 MGG_13842T0 MAPG_07477T0 PTRT_09131 GGTG_00384T0 FGSG_05709T0 FGSG_12355T0 SS1G_09186T0 URET_01425 FOXG_10943T0 FVEG_05958T0 ATET_10381 CPSG_00170T0 CPAT_00539 CIMG_02322T0 CIRT_09124 CIHT_07245 BC1T_01049 ATET_00355 NCU_04358T0 MAPG_01658T0 MGG_14813T0 GGTG_03054T0 CIST_02611 BC1T_09069 CHGT_10855 DEHA_F19261g.1 AOZ_103426 NFIA_062470 ATET_07672 EGW1_P20000098 FOXG_10941T0 FGSG_12356T0 FVEG_09876T0 PGUT_03671 CIHT_00468 CHGT_04789 PTRT_01345 FOXG_08714T0 ACLA_021700 AFU1_13740 AFL2_03401 ANID_00708T0 AFU1_11630 AFL2_07623 AFU8_02700 AFU3_14830 FVEG_09877T0 AFL2_11898 AFU4_06460 AFU3_14790
moggtmp1073: RO3T_00616 RO3T_17368 RO3T_10555 RO3T_12000 RO3T_10263 RO3T_16500 RO3T_10963 RO3T_08819 RO3T_12860 RO3T_11119 RO3T_15291 RO3T_10580 RO3T_08045 RO3T_04917 RO3T_09331 RO3T_12706 RO3T_17423 RO3T_14862 RO3T_11627 RO3T_13489 RO3T_13488 RO3T_16272 RO3T_12521 RO3T_01827 RO3T_13353 RO3T_15386 RO3T_09162 RO3T_15205 RO3T_08430 RO3T_15229 RO3T_15419 RO3T_09325 RO3T_11192 RO3T_15570 RO3T_11979 RO3T_11347 RO3T_09102 RO3T_03521 RO3T_02419 RO3T_13490 RO3T_05823 RO3T_13487 RO3T_15680 RO3T_03517 RO3T_03516 RO3T_10938 RO3T_11191 RO3T_04916 RO3T_06071 RO3T_08046 RO3T_06052 RO3T_13415 RO3T_15619 RO3T_15443 RO3T_10175 RO3T_15420 RO3T_02746 RO3T_09591 RO3T_11197 RO3T_15385 RO3T_13354 RO3T_04563 RO3T_13657 RO3T_16033 RO3T_03089 RO3T_10032 RO3T_11931 RO3T_14875 RO3T_14863 RO3T_03539 RO3T_12297 RO3T_11995 RO3T_15210 RO3T_03627 RO3T_10099 RO3T_16345 RO3T_10262 RO3T_06491 RO3T_12522 RO3T_15228 RO3T_09324 RO3T_04440 RO3T_10209 RO3T_09113 RO3T_15204 RO3T_10291 RO3T_10892 RO3T_10887 RO3T_13672 RO3T_10171 RO3T_08824 RO3T_16346 RO3T_14908 RO3T_11568 RO3T_16484 RO3T_15442 RO3T_15407 RO3T_14905 RO3T_04069 RO3T_00204 RO3T_01009 RO3T_00365 RO3T_02280 RO3T_00617 RO3T_02387 RO3T_01843 RO3T_01165 RO3T_04445 RO3T_13386 RO3T_01469 RO3T_11599 RO3T_01008 RO3T_03088 RO3T_01844 RO3T_09103 RO3T_09092 RO3T_07620 RO3T_01027 RO3T_02173 RO3T_02470 RO3T_09592 RO3T_06777 RO3T_06492 RO3T_01026 RO3T_10886 RO3T_09093 RO3T_05861 RO3T_02997 RO3T_02968 RO3T_02468 RO3T_04562 RO3T_05493 RO3T_03136 RO3T_15106 RO3T_14899 RO3T_05007 MONB_06208T0
moggtmp1074: BDDG_01758T0 BDDG_04229T0 BDDG_07924T0 BDCG_01235T0 BDCG_05961T0 BDCG_09072T0 BDBG_00414T0 BDBG_02785T0 BDBG_06657T0 CHGT_04351 CHGT_07464 CIMG_09331T0 CIMG_12351T0 CPAT_08307 CPAT_08449 ARB_03253 ARB_05653 FOXG_05493T0 FOXG_11012T0 FVEG_02648T0 FVEG_09787T0 HCBG_05274T0 HCBG_07463T0 MCYG_00927T0 MCYG_03865T0 MGYG_01047T0 MGYG_07782T0 MVEG_03695T0 MVEG_04549T0 MVEG_08627T0 MVEG_08628T0 NFIA_005830 NFIA_105980 PGTG_11419T0 PGTG_11420T0 PTRT_04293 PTRT_09348 RO3T_00386 RO3T_08088 RO3T_11919 TEQG_01437T0 TEQG_03282T0 TERG_00480T0 TERG_05316T0 TRV_01208 TRV_02483 URET_04850 URET_04973 VDBG_00660T0 VDBG_09835T0 VDAG_00273T0 VDAG_09569T0 VDAG_06072T0 EGW1_M17000028 SS1G_09338T0 PAAG_06594T0 PADG_01051T0 TESG_04951T0 HCAG_06505T0 SNOT_13704 HCDG_03525T0 HCEG_03046T0 PTRT_09394 GGTG_02666T0 MAPG_08997T0 MGG_16202T0 FOXG_04242T0 PABG_04570T0 FVEG_07361T0 NCU_01059T0 FGSG_01892T0 VDAG_03408T0 UM0_3715 PTTG_01658T0 AOZ_4225 ATET_00734 CIRT_08630 CPSG_04021T0 CIRT_08777 BC1T_09286 CIHT_03445 SS1G_09671T0 FGSG_00659T0 CNAG_03240T0 CAOG_00804T0 CC1G_05774T0 HCEG_07048T0 HCAG_01179T0 HCDG_07547T0 FOXG_00977T0 FVEG_00537T0 PADG_04969T0 PAAG_05124T0 FGSG_12814T0 PTRT_11290 HCEG_01745T0 HCAG_05335T0 MGG_15668T0 LACB_305436 PABG_02617T0 CIST_06954 HCDG_02208T0 HCBG_02602T0 MGG_11599T0 BC1T_02401 CPSG_03876T0 CIHT_07146 PTTG_00578T0 MAPG_03896T0 BC1T_12617 SS1G_14236T0 SS1G_09104T0 SNOT_06721 CHGT_00875 GGTG_07795T0 MAPG_07022T0 NCU_05836T0 SNOT_12698 CHGT_10675 GGTG_12399T0 CIST_04044 TESG_02339T0 MGG_07666T0 CIST_04045 CC1G_01001T0 CC1G_09005T0 FGSG_09931T0 MAPG_01841T0 ACLA_049290 AFU4_10070 AFL2_01832 ANID_02045T0 AMSG_00070T0 PTRT_06239 PTTG_01657T0 ANID_03566T0
moggtmp1075: AMAG_03523T0 AMAG_04842T0 AMAG_04519T0 AMAG_15704T0 CAOG_08827T0 CAOG_08827T1 AFL2_06839 AFL2_12508 SCRT_03693 AMSG_03320T0 MGYG_02447T0 HCEG_05847T0 EGW1_P2.134 NFIA_087320 PAAG_00115T0 HCAG_03899T0 URET_06323 HCBG_01099T0 HCDG_06578T0 TERG_03694T0 PADG_07147T0 MCYG_04157T0 MGG_00468T0 GGTG_08136T0 TRV_00329 PTRT_09341 SNOT_13843 FVEG_07076T0 FOXG_09449T0 NCU_06444T0 VDBG_08698T0 FGSG_05451T0 MAPG_07935T0 VDAG_06358T0 SS1G_08832T0 TEQG_07722T0 TESG_07717T0 PABG_05141T0 MVEG_06239T0 PGTG_11078T0 LACB_305456 PTTG_03862T0 SARC_08723T0 MONB_32910T0 FOXG_16900T0 FGSG_04598T0 AOZ_26432 ATET_01151 BDDG_00888T0 BDCG_02583T0 BDBG_05668T0 CIMG_05389T0 CPSG_05991T0 CIRT_05193 CPAT_07156 ARB_00587 CIST_09121 CIHT_10447 BDET_03853 CHGT_05698 SS1G_08393T0 CC1G_03217T0 LACB_247189 PTSG_01788T0 CNAG_02702T0 BC1T_09217 DEHA_F12617g.1 CAWT_02748 CPAG_01085.1 CALB_19.5880 LELT_02647 PGUT_00864 CTRT_02313 RO3T_08187 CLUT_05501 UM0_3490 SPB_C19C7.11 SOCG_03326T0 SPOG_05406T0 ATET_07617 NFIA_076580 EGW1_P8.574 BDDG_07789T0 CIMG_00701T0 MGYG_03199T0 URET_00691 TERG_05027T0 TEQG_01309T0 MCYG_03592T0 CPAT_02180 PADG_05434T0 BDBG_08895T0 BDCG_00026T0 CIRT_00740 TRV_05126 PAAG_02295T0 TESG_05461T0 NCU_06624T0 PTRT_03131 VDBG_00933T0 MAPG_01075T0 VDAG_00543T0 FOXG_06370T0 GGTG_03758T0 MGG_06104T0 CHGT_04488 FGSG_05303T0 SNOT_08839 MVEG_05585T0 CIST_05393 BC1T_08706 HCEG_06740T0 HCDG_07247T0 PTTG_07464T0 FVEG_04222T0 PGTG_21156T0 HCBG_04934T0 PABG_04800T0 BDET_05555 HCAG_00945T0 CIHT_07440 ANID_02308T0 ARB_02988 CPAG_00189.1 CAOG_03936T0 MONB_14112T0 TESG_07273T0 HCAG_00946T0 ACLA_013640 AFU5_10630 AFL2_11637 ACLA_071020 AFU2_12140 ANID_06311T0 AMSG_05151T0
moggtmp1076: EGW1_P12.63 EGW1_P13.92 AOZ_12680 AOZ_701473 AOZ_23685 CALB_19.5102 CALB_19.6594 CALB_19.689 CALB_19.690 CAWT_00600 CAWT_02234 CAWT_05168 CAWT_05167 CLUT_00164 CLUT_01525 CPAG_00438.1 CPAG_00517.1 CPAG_00516.1 CPAG_00515.1 CPAG_00514.1 CPAG_02060.1 CPAG_02207.1 CPAG_04322.1 CPAG_04323.1 CTRT_02894 CTRT_02897 CTRT_05889 CTRT_02896 CTRT_03153 DEHA_E05522g.1 DEHA_F04510g.1 DEHA_G09185g.1 FGSG_02073T0 FGSG_10693T0 FOXG_04412T0 FOXG_07234T0 FOXG_06592T0 FOXG_06667T0 FVEG_07532T0 FVEG_12994T0 ACLA_042160 ACLA_048060 LELT_00380 LELT_03038 LELT_05352 AFL2_03555 AFL2_06099 AFL2_04507 NFIA_040760 NFIA_107440 NFIA_062570 PGTG_09117T0 PGTG_10323T0 PGTG_10325T0 PGTG_10327T0 PGTG_10333T0 PGTG_10332T0 PGTG_10334T0 PTTG_00279T0 PTTG_08505T0 PTTG_04365T0 PTTG_06678T0 PTTG_09831T0 PTTG_07195T0 SCRT_01392 SCRT_01903 SCRT_01901 SPA_C1A6.03c SPA_C977.09c SARC_01644T0 SARC_02400T0 SARC_02400T1 ANID_01675T0 ANID_07792T0 EGW1_M110212 PADG_03112T0 PABG_00676T0 PAAG_03235T0 URET_02479 MGYG_08381T0 TEQG_06949T0 TERG_05522T0 TRV_00119 HCEG_00565T0 HCBG_09211T0 HCDG_00829T0 HCAG_06196T0 ATET_05327 BDBG_00525T0 CPSG_08319T0 CPAT_05260 CIMG_08300T0 CIRT_06315 BDDG_07321T0 MCYG_02652T0 ARB_05919 SS1G_04530T0 TESG_01690T0 CIST_03752 NCU_03141T0 SNOT_06435 GGTG_07779T0 PTRT_01484 MGG_07287T0 BC1T_00376 SOCG_02168T0 SJAG_02093T0 CC1G_06821T0 CIHT_02001 CHGT_00883 FGSG_03875T0 FOXG_17505T0 SPOG_00657T0 VDBG_07177T0 SPB_C1348.10c SPC_C1450.09c UM0_1035 CNAG_06085T0 ATET_03524 VDAG_06816T0 MAPG_07007T0 PGUT_01288 PGTG_21534T0 CTRT_01230 PGUT_02695 PGTG_11223T0 PGTG_11222T0 PTTG_02953T0 CTRT_01633 PGTG_09252T0 SJAG_02091T0 AFU3_14680 AFU4_08720 AFU5_01340 SJAG_03204T0
moggtmp1077: AMAG_16672T0 AMAG_20347T0 AMAG_16675T0 RO3T_06243 RO3T_15993 SCRT_03702 SCRT_04429 MONB_12055T0 AOZ_120404 ATET_01993 NFIA_074220 EGW1_P80495 PADG_06867T0 PAAG_02545T0 HCBG_01620T0 HCEG_03660T0 BDBG_08268T0 BDCG_05103T0 BDDG_03972T0 CPSG_03833T0 CPAT_08265 CIMG_09288T0 CIST_03997 CIHT_07097 TRV_02873 TESG_04060T0 TEQG_06497T0 MGYG_07644T0 TERG_08462T0 URET_05008 SS1G_03575T0 MCYG_05078T0 ARB_03380 HCAG_02545T0 PTRT_05772 SNOT_10115 MAPG_07365T0 GGTG_00508T0 MGG_08159T0 FGSG_07150T0 CHGT_02539 VDBG_04224T0 VDAG_01453T0 FVEG_08009T0 NCU_03741T0 BC1T_08394 HCDG_06757T0 CNAG_04314T0 SJAG_01582T0 SPA_C3H5.11 SPOG_01200T0 SOCG_01847T0 UM0_0549 CAOG_04754T0 AOZ_701420 EGW1_P14.58 NFIA_033640 ATET_08163 HCDG_01249T0 HCEG_00979T0 HCBG_04396T0 PADG_03288T0 BDCG_06288T0 BDDG_09485T0 PAAG_03785T0 BDBG_00741T0 CPAT_02754 CIMG_00170T0 CPSG_04895T0 CIRT_00139 TEQG_02579T0 URET_00262 SS1G_02837T0 NCU_03267T0 TERG_00620T0 MAPG_09674T0 PABG_00833T0 MCYG_00185T0 GGTG_12204T0 TESG_02140T0 VDAG_03008T0 VDBG_05846T0 MGG_16299T0 HCAG_07212T0 SNOT_10726 FOXG_00298T0 CHGT_01852 FGSG_11897T0 PTRT_09837 MGYG_00758T0 ARB_05766 TRV_04475 CIHT_06234 BC1T_05737 CIST_05197 LACB_166577 CPAG_05072.1 PGUT_05620 DEHA_C14476g.1 LELT_02732 CTRT_02249 CAWT_02920 CALB_19.7393 FVEG_01220T0 CC1G_07388T0 PTTG_00209T0 PGTG_01587T0 MVEG_03744T0 CNAG_04316T0 SPOG_03258T0 SOCG_06221T0 BDET_05624 SPC_C24B10.02c CLUT_01655 FOXG_01647T0 SOCG_00423T0 PTSG_02545T0 SPA_C1B1.02c SPOG_02080T0 BDET_06066 PABG_05879T0 CLUT_01656 CIRT_08581 ANID_07666T0 AMSG_01317T0 CIRT_08582 SJAG_05697T0 ACLA_015790 AFU5_12870 ANID_06824T0 AFL2_08409 ACLA_093540 AFU2_01350 AFL2_06045 MVEG_11197T0
moggtmp1078: AMAG_07864T0 AMAG_09626T0 DEHA_A04598g.1 DEHA_F00693g.1 FOXG_08537T0 FOXG_12125T0 FVEG_06135T0 FVEG_10698T0 LACB_143199 LACB_310229 LELT_05135 LELT_05136 MGG_03123T0 MGG_04182T0 MVEG_05546T0 MVEG_06649T0 NCU_00755T0 NCU_07720T0 RO3T_06933 PTRT_12092 URET_00323 PABG_00978T0 AMSG_02532T0 PADG_03451T0 MGYG_04899T0 CPAT_02686 CPSG_04971T0 PAAG_03962T0 CIRT_00212 CIHT_05140 CIMG_00234T0 TERG_01798T0 TRV_01414 NFIA_056840 BDBG_06529T0 BDDG_05134T0 BDCG_06090T0 HCEG_06909T0 HCDG_07418T0 HCBG_05099T0 MCYG_07861T0 SS1G_08611T0 ANID_06870T0 PGUT_04697 GGTG_02949T0 FGSG_12883T0 VDBG_08296T0 ARB_06328 CPAG_01425.1 MAPG_00886T0 VDAG_10273T0 CALB_19.6023 CAWT_01291 CHGT_04642 TESG_04462T0 PTSG_11799T0 PTTG_03332T0 AOZ_23502 ATET_05054 EGW1_P3.1307 TEQG_00333T0 MAPG_11686T0 CIST_02867 SNOT_02262 HCAG_01074T0 CLUT_00969 DEHA_D10692g.1 SCRT_00191 CTRT_04387 CAWT_05690 CPAG_04571.1 SPOG_00880T0 SOCG_01153T0 SPC_C4B3.13 SJAG_01145T0 SPA_C323.07c UM0_2024 CC1G_05300T0 SARC_01825T0 CAOG_07012T0 AOZ_120456 ATET_06193 EGW1_P8.1152 NFIA_073860 BC1T_14710 SNOT_15655 PTRT_06188 NCU_04672T0 FOXG_03838T0 FGSG_02207T0 GGTG_00119T0 MGG_10534T0 SS1G_04935T0 FVEG_12023T0 SPA_C11D3.06 SOCG_01890T0 MAPG_05677T0 LACB_244618 BDET_03779 MONB_00790T0 CNAG_07431T0 SJAG_03951T0 LELT_05236 CLUT_00323 CAWT_03834 DEHA_A14124g.1 DEHA_G09295g.1 CTRT_05148 BC1T_03217 LELT_01217 VDAG_04880T0 CALB_19.2073 CTRT_01143 PGUT_02703 CALB_19.6691 CPAG_04663.1 PGUT_00204 CLUT_03265 GGTG_14050T0 SNOT_08962 SOCG_03079T0 FGSG_03080T0 ACLA_016150 AFU5_13170 AFL2_08446 FGSG_08937T0 FOXG_03670T0 FVEG_02544T0 ACLA_084800 AFU6_11140 AFL2_04343 ANID_00581T0 PTRT_10378 RO3T_05819
moggtmp1079: EGW1_M17000075 EGW1_P2.1137 EGW1_P120105 AOZ_3772 AOZ_4138 AOZ_10591 AOZ_10662 AOZ_12863 ATET_00985 ATET_03171 ATET_03992 ATET_04755 ATET_02036 BDDG_02239T0 BDDG_05108T0 BDDG_04483T0 BDCG_04255T0 BDCG_06068T0 BDCG_08201T0 BDBG_01248T0 BDBG_06551T0 BDBG_03509T0 BC1T_04254 BC1T_14780 CIHT_06720 CIHT_09662 CIHT_07461 CIRT_00013 CIRT_01582 CIRT_02434 ARB_02272 ARB_07881 CIST_06360 CIST_09025 CIST_10094 CIMG_00042T0 CIMG_01479T0 CIMG_09677T0 CPAT_01371 CPAT_02885 CPAT_03053 CPSG_01700T0 CPSG_09915T0 CPSG_02931T0 CC1G_00844T0 CC1G_09914T0 FGSG_02668T0 FGSG_10960T0 FOXG_10645T0 FOXG_12909T0 FOXG_16700T0 FOXG_16765T0 FVEG_09294T0 FVEG_11670T0 GGTG_02532T0 GGTG_09847T0 HCBG_03468T0 HCBG_03518T0 HCBG_05128T0 HCBG_06614T0 HCDG_05936T0 HCDG_07450T0 ACLA_039980 ACLA_049940 ACLA_078500 HCEG_02457T0 HCEG_06943T0 LACB_305274 LACB_315146 MGG_10859T0 MGG_13239T0 MAPG_02942T0 MAPG_09406T0 AFL2_01904 AFL2_11739 AFL2_02242 AFL2_03725 MCYG_06423T0 MCYG_08660T0 MGYG_06878T0 MGYG_08813T0 NFIA_045180 NFIA_105320 NFIA_045480 NFIA_065200 PAAG_02631T0 PAAG_03986T0 PAAG_04175T0 PABG_00999T0 PABG_03117T0 PABG_03965T0 PADG_01651T0 PADG_03472T0 PTTG_06892T0 PTTG_09605T0 RO3T_08207 RO3T_16462 RO3T_08237 AFU4_00180 AFU4_10770 SS1G_01657T0 SS1G_10705T0 ANID_01967T0 ANID_05028T0 ANID_06320T0 TEQG_03795T0 TEQG_04571T0 TERG_02735T0 TERG_07179T0 TESG_05250T0 TESG_05868T0 URET_00168 URET_05116 URET_04620 VDAG_02241T0 VDAG_07521T0 HCAG_01669T0 TRV_04981 PTRT_06202 SNOT_07393 NCU_05858T0 VDBG_03337T0 TRV_00942 UM0_4571 MVEG_12282T0 CHGT_10067 HCAG_01100T0 VDBG_05579T0 TRV_00943 HCEG_06364T0 HCDG_04912T0 HCAG_00631T0 PTRT_02947 AFU3_12120
moggtmp1080: AMAG_07211T0 AMAG_08174T0 AMAG_07264T0 AMAG_08124T0 AMAG_08350T0 AMAG_07452T0 CPAG_00863.1 CPAG_01350.1 MGG_06534T0 MGG_10913T0 MGG_08430T0 MVEG_00028T0 MVEG_10338T0 MVEG_11173T0 MVEG_06889T0 MVEG_11166T0 MVEG_11171T0 MVEG_11172T0 MVEG_02307T0 MVEG_02303T0 MVEG_02312T0 MVEG_02314T0 MVEG_10734T0 MVEG_02313T0 MVEG_10800T0 MVEG_02306T0 MVEG_11537T0 MVEG_04285T0 MVEG_11167T0 RO3T_06629 RO3T_10614 GGTG_09293T0 FVEG_13474T0 PTTG_08762T0 SS1G_10950T0 PAAG_04494T0 PADG_04655T0 DEHA_G08085g.1 AOZ_9527 FGSG_08283T0 FVEG_01811T0 SNOT_14675 FOXG_16996T0 SJAG_02623T0 SPOG_03476T0 SPC_C736.13 SOCG_03761T0 BDET_06176 EGW1_P6.1029 PGTG_03741T0 LELT_01433 CTRT_04459 CAWT_01215 AOZ_10390 BDDG_05940T0 MCYG_04899T0 BDBG_08587T0 BDCG_06817T0 PTRT_05326 SNOT_07593 VDBG_04548T0 FVEG_03471T0 FOXG_14648T0 CLUT_00749 BDBG_02105T0 BDDG_00435T0 VDAG_04093T0 BDCG_03459T0 CHGT_00026 FVEG_13233T0 MGG_08349T0 EGW1_P16.185 NCU_09579T0 AOZ_120170 ATET_07176 NFIA_049090 EGW1_P9.776 TRV_03505 TEQG_06436T0 TESG_00821T0 HCEG_09119T0 MGYG_00221T0 TERG_01311T0 HCAG_05047T0 ARB_01805 PABG_04279T0 CIRT_09560 CIMG_10039T0 CIST_04760 CIHT_06304 MCYG_03049T0 CPSG_04452T0 CPAT_07602 HCBG_02922T0 UM0_1881 PGTG_10301T0 LACB_308948 URET_05992 ATET_06302 MAPG_10681T0 BC1T_16002 FGSG_04757T0 SNOT_09494 MGYG_06684T0 FOXG_01247T0 GGTG_04485T0 SNOT_09616 NFIA_077130 FGSG_00213T0 HCDG_01869T0 PGTG_17053T0 CAOG_01945T0 CALB_19.3352 BC1T_12258 VDAG_03682T0 PGTG_00525T0 CAOG_01465T0 FGSG_03819T0 PTTG_01892T0 FGSG_03303T0 FVEG_00254T0 FOXG_08732T0 FOXG_09756T0 FVEG_08726T0 FOXG_15765T0 AMSG_05843T0 AMSG_02814T0 ACLA_097670 AFU6_02770 AFL2_08193 ANID_10514T0 AFL2_11564 ANID_08603T0
moggtmp1081: ATET_09912 CHGT_00001 FGSG_11708T0 FGSG_13474T0 MONB_08638T0 MONB_36252T0 MONB_29879T0 MONB_22231T0 MONB_25293T0 MONB_28191T0 PTRT_11942 PTSG_01739T0 PTSG_09214T0 PTSG_08569T0 PTSG_07975T0 PTSG_09204T0 PTSG_09111T0 PTSG_05782T0 PTSG_09338T0 PTSG_11275T0 PTSG_07510T0 PTSG_10518T0 PTSG_07600T0 PTSG_10878T0 PTSG_06690T0 PTSG_02686T0 PTSG_10816T0 PTSG_12001T0 PTSG_01753T0 PTSG_02802T0 PTSG_02858T0 PTSG_09108T0 PTSG_06908T0 PTSG_06656T0 PTSG_09267T0 PTSG_10354T0 PTSG_03824T0 PTSG_11287T0 PTSG_09810T0 PTSG_09129T0 PTSG_08085T0 PTSG_08730T0 PTSG_08770T0 PTSG_01765T0 PTSG_04009T0 PTSG_10649T0 PTSG_04692T0 PTSG_10016T0 PTSG_09006T1 PTSG_09006T0 PTSG_09092T0 PTSG_10039T0 PTSG_11212T0 PTSG_09704T0 PTSG_10934T0 PTSG_08273T0 PTSG_12145T0 PTSG_09678T0 PTSG_10409T0 PTSG_07752T1 PTSG_07752T0 PTSG_07756T0 PTSG_02556T0 PTSG_09144T0 PTSG_11154T0 PTSG_10680T0 PTSG_06432T0 PTSG_09187T0 PTSG_07727T0 PTSG_11493T0 PTSG_06121T0 PTSG_02652T0 PTSG_06251T0 PTSG_06355T0 ANID_03547T0 ANID_08457T0 EGW1_P14.268 EGW1_P6.629 EGW1_W30720 HCBG_08104T0 AOZ_11197 NFIA_007750 ATET_07364 MCYG_07566T0 TRV_06487 ARB_06584 MGYG_05172T0 TEQG_00073T0 TERG_02065T0 TESG_03593T0 AOZ_11253 NFIA_093530 MGYG_07928T0 CHGT_04534 SS1G_05528T0 SNOT_12454 GGTG_13563T0 CIST_04364 CPSG_00092T0 CIMG_02238T0 BC1T_00436 CIHT_08091 CPAT_00624 CIRT_09032 AOZ_38491 FGSG_08956T0 FVEG_12516T0 NFIA_033200 MAPG_11344T0 AOZ_206126 BDBG_06144T0 ATET_08733 NFIA_095170 MCYG_04209T0 VDAG_09158T0 CAOG_00805T0 CHGT_10954 PTRT_09656 ARB_05730 TRV_03005 SNOT_12640 AFL2_12516 AFU3_01710 AFL2_03212 ACLA_097260 AFU2_00910 AFL2_03269 AFL2_04974 AFU1_17620 AFL2_05045 AMSG_09205T0 EGW1_P4.552 AMSG_00268T0
moggtmp1082: AMAG_04836T0 AMAG_18121T0 MONB_14025T0 MONB_17919T0 MVEG_00448T0 MVEG_09145T0 PGTG_08969T0 PGTG_13865T0 RO3T_03141 RO3T_10913 RO3T_13243 RO3T_13889 RO3T_06451 PTSG_00855T0 PTSG_01148T0 AMSG_02188T0 AMSG_11851T0 AMSG_04578T0 SS1G_04860T0 CIHT_07083 SNOT_10368 CPAG_04916.1 CALB_19.3667 CAWT_01173 CTRT_04604 CLUT_00054 AOZ_26806 MCYG_07481T0 TESG_08107T0 EGW1_P6.28 ATET_07815 NFIA_089960 SNOT_04289 CIMG_02386T0 CPAT_00475 BDDG_01362T0 CPSG_00230T0 BDBG_00059T0 BDCG_08623T0 HCEG_00080T0 HCDG_08477T0 HCBG_09048T0 HCAG_00275T0 PABG_03737T0 PAAG_01689T0 PADG_00090T0 TERG_02146T0 ARB_03650 TRV_01973 MGYG_05254T0 CIST_02538 CIRT_09191 URET_01378 PTRT_07748 BC1T_09089 NCU_06733T0 VDAG_00150T0 MAPG_04013T0 GGTG_06109T0 VDBG_00540T0 CHGT_07134 FOXG_05215T0 FVEG_02918T0 FGSG_10189T0 MGG_09255T0 LACB_303710 UM0_6251 CNAG_00682T0 PTTG_01321T0 CC1G_11386T0 MONB_13875T0 TEQG_08534T0 CAOG_04273T0 PTSG_01858T0 AOZ_120425 NFIA_074050 EGW1_W81100 ATET_01972 HCBG_01603T0 HCAG_02515T0 HCDG_06740T0 HCEG_03642T0 BDBG_08293T0 BDCG_05080T0 BDDG_03946T0 MGYG_07659T0 TESG_04076T0 URET_05020 CPSG_03819T0 CIMG_09273T0 TERG_08479T0 CPAT_08251 CIRT_08566 PAAG_02561T0 ARB_03363 PABG_05864T0 PADG_06885T0 TRV_02890 SS1G_00299T0 VDAG_01441T0 FVEG_08021T0 MGG_08156T0 GGTG_00526T0 MAPG_07348T0 FGSG_07143T0 FOXG_01655T0 MCYG_05062T0 NCU_03715T0 PTRT_05957 CHGT_02547 BC1T_00851 TEQG_06480T0 DEHA_C15774g.1 BDET_00162 VDBG_04216T0 CAOG_07455T0 PTSG_04256T0 MONB_15109T0 PTSG_08082T0 CAOG_07835T0 PTSG_12978T0 ACLA_016030 AFU5_13050 AFL2_08426 ANID_06863T0 ACLA_072750 AFU2_14730 AFL2_06511 ANID_07547T0 AMSG_01371T0 SARC_04998T0 AMSG_06708T0
moggtmp1083: AOZ_11331 AOZ_26144 AOZ_38498 AOZ_103165 AOZ_701329 ATET_04360 ATET_05192 CHGT_06774 CHGT_09471 CIHT_07435 CIHT_10490 CIRT_00734 CIRT_01536 CIMG_00694T0 CIMG_01436T0 CPAT_01414 CPAT_02187 CPSG_01741T0 CPSG_09308T0 FGSG_00539T0 FGSG_03744T0 FGSG_11275T0 FOXG_00517T0 FOXG_13371T0 FOXG_09782T0 FOXG_03557T0 FVEG_00996T0 FVEG_12175T0 FVEG_08700T0 FVEG_02430T0 AFL2_07835 AFL2_05119 AFL2_07099 AFL2_12213 MGYG_08835T0 MGYG_08838T0 NFIA_025680 NFIA_063690 SJAG_02735T0 SJAG_02834T0 ANID_03160T0 ANID_08365T0 ANID_06238T0 TEQG_04587T0 TEQG_04601T0 VDAG_07020T0 VDAG_08235T0 EGW1_P19.246 EGW1_W90614 EGW1_P15000105 EGW1_M5000182 NFIA_005610 SS1G_11628T0 HCBG_09036T0 PADG_00095T0 PABG_03732T0 PAAG_01685T0 TESG_05758T0 TEQG_05488T0 TERG_00163T0 MGYG_01342T0 TRV_05866 NCU_06132T0 MAPG_09410T0 MCYG_00619T0 URET_01352 GGTG_02526T0 RO3T_16757 HCEG_00070T0 MGG_15331T0 HCDG_08467T0 SPOG_02888T0 SOCG_03273T0 SPB_C4F6.09 PGUT_00173 AOZ_10222 ATET_07487 SS1G_12950T0 BC1T_11878 CIST_06410 BDBG_00050T0 BDCG_08631T0 BDDG_01371T0 CHGT_09904 SNOT_13214 PTRT_06779 VDBG_09982T0 VDAG_06278T0 ARB_07866 TESG_05884T0 TRV_04724 MCYG_08681T0 TERG_08620T0 FOXG_09769T0 FGSG_03737T0 FVEG_08712T0 CNAG_07751T0 SNOT_10145 AOZ_23049 CPSG_04378T0 CIMG_05769T0 CPAT_03164 ARB_02037 BC1T_10963 HCAG_02222T0 FGSG_09701T0 NFIA_005880 EGW1_P14.84 ATET_02711 VDBG_08563T0 SS1G_06045T0 BC1T_01473 MCYG_08679T0 FOXG_04816T0 DEHA_A14960g.1 TRV_04723 PTRT_10532 HCAG_08318T0 VDAG_03807T0 UM0_6349 GGTG_08887T0 ARB_07865 VDBG_02606T0 ACLA_006400 AFU7_04730 ACLA_060320 AFU3_03640 AFL2_05962 ACLA_060980 AFU3_03440 AFL2_11478 ANID_00374T0
moggtmp1084: AOZ_12417 AOZ_5840 ATET_04838 ATET_07846 BDDG_01398T0 BDDG_06744T0 BDCG_05637T0 BDCG_08660T0 BDBG_00020T0 BDBG_05820T0 BC1T_02573 BC1T_02574 BC1T_05600 CIHT_00683 CIHT_09964 CIRT_01520 CIRT_03099 ARB_02381 ARB_06740 CIMG_01422T0 CIMG_06299T0 CPAT_01427 CPAT_03682 CPSG_00773T0 CPSG_01755T0 CC1G_00146T0 CC1G_01375T0 FGSG_00397T0 FGSG_00639T0 FOXG_00655T0 FOXG_00956T0 FVEG_00557T0 FVEG_00855T0 GGTG_10309T0 GGTG_11053T0 HCBG_08793T0 HCBG_09002T0 ACLA_031860 ACLA_072490 AFL2_00821 AFL2_03324 HCEG_00034T0 HCEG_07397T0 HCAG_02068T0 HCAG_08288T0 LACB_192523 LACB_192524 MGG_06650T0 MGG_11412T0 MAPG_02544T0 MAPG_10117T0 MCYG_01716T0 MCYG_07441T0 MVEG_05006T0 MVEG_11994T0 MVEG_11989T0 NFIA_022070 NFIA_090230 NCU_09132T0 NCU_09468T0 PABG_03696T0 PABG_07341T0 PADG_00128T0 PADG_08413T0 SNOT_01762 SNOT_04269 PTTG_01106T0 PTTG_09947T0 PTRT_03479 PTRT_07815 RO3T_04153 RO3T_04841 RO3T_12813 RO3T_09686 RO3T_13338 ANID_00316T0 ANID_07570T0 SCRT_01776 SCRT_01813 SPOG_01439T0 SPOG_01942T0 SJAG_02509T0 SJAG_04387T0 SOCG_00563T0 SOCG_05332T0 SPB_C16A3.15c SPB_C800.05c SS1G_01548T0 SS1G_01818T0 ANID_10627T0 TEQG_03431T0 TEQG_07115T0 TERG_02189T0 TERG_07773T0 TESG_00681T0 TESG_07402T0 VDBG_01497T0 VDBG_06146T0 VDAG_03302T0 VDAG_04060T0 CHGT_10539 CIST_03940 BDET_00078 CNAG_03787T0 MONB_17634T0 PTSG_03784T0 CAOG_06901T0 PGTG_01773T0 UM0_1221 CALB_19.7308 MGYG_04348T0 URET_04085 LELT_05377 SARC_09129T0 DEHA_A03465g.1 HCDG_08433T0 PAAG_01647T0 TRV_02183 MGYG_05297T0 URET_01340 PGUT_04245 CAWT_02186 CLUT_02735 CTRT_05941 CPAG_00170.1 CIST_06425 AMAG_12401T0 AMSG_11593T0 HCDG_05035T0 AFU1_02550 AFU2_14990 PAAG_08105T0
moggtmp1085: PGUT_02857 PGUT_05374 PGUT_03595 CLUT_00352 CLUT_00762 CLUT_04499 CLUT_04087 CPAG_02546.1 CPAG_02548.1 CPAG_03538.1 CIHT_00075 CIHT_09371 ARB_00942 ARB_02159 CIRT_05570 CIRT_06902 CIST_06838 CIST_08784 CIMG_03051T0 CIMG_07525T0 CPAT_06042 CPAT_08711 CPSG_04267T0 CPSG_09022T0 DEHA_C08008g.1 DEHA_G07579g.1 DEHA_C13035g.1 DEHA_E11902g.1 DEHA_E10582g.1 FGSG_00613T0 FGSG_12341T0 FGSG_12379T0 FGSG_03799T0 FOXG_00434T0 FOXG_17777T0 FOXG_16883T0 FOXG_16899T0 FVEG_01077T0 FVEG_12933T0 FVEG_12949T0 MCYG_00024T0 MCYG_07316T0 MGYG_04814T0 MGYG_07199T0 MVEG_04991T0 MVEG_06411T0 NCU_02783T0 NCU_05830T0 SPOG_01189T0 SPOG_04755T0 SOCG_01859T0 SOCG_03136T0 SPA_C869.11 SPA_P7G5.06 SPB_C359.01 SPB_C359.03c SS1G_04514T0 SS1G_13114T0 SS1G_05757T0 TEQG_00421T0 TEQG_07290T0 TERG_01714T0 TERG_08129T0 TERG_02400T0 TERG_06649T0 TESG_04376T0 TESG_07922T0 TRV_00745 TRV_01481 URET_02900 URET_07760 AOZ_5114 ATET_04310 NFIA_025260 BDBG_08000T0 BDDG_04128T0 HCAG_06385T0 BDCG_06997T0 PABG_07697T0 PAAG_09034T0 HCEG_03193T0 HCBG_07606T0 SNOT_03538 PTRT_02873 GGTG_10303T0 VDAG_03185T0 MGG_11062T0 BC1T_00395 CHGT_01558 LELT_02247 CALB_19.6993 VDBG_06024T0 CTRT_06203 BC1T_01570 SCRT_04057 CAWT_04662 CALB_19.4304 UM0_0343 SJAG_04637T0 PADG_08051T0 HCDG_09084T0 MAPG_08337T0 SOCG_00140T0 SJAG_00149T0 SPOG_00755T0 ATET_05296 HCDG_03379T0 CALB_19.1799 CTRT_03867 CALB_19.3195 CAWT_04565 CPAG_03327.1 CTRT_05303 PGUT_03401 CTRT_05549 CALB_19.4456 CAWT_00703 CTRT_03965 CPAG_01075.1 LELT_00873 PGUT_05891 CALB_19.6659 CTRT_05513 LELT_03932 CPAG_00525.1 CAWT_02868 CLUT_00763 SCRT_01381 ACLA_005990 AFU7_04290 AFL2_00134 ANID_05678T0
moggtmp1086: PGUT_03261 PGUT_05159 PGUT_05107 PGUT_05800 CLUT_01281 CLUT_04991 CPAG_02182.1 CPAG_02538.1 CTRT_01788 CTRT_01907 CNAG_02181T0 CNAG_02182T0 GGTG_04388T0 GGTG_04388T1 LELT_01901 LELT_01902 SCRT_00004 SCRT_01257 SCRT_01149 SCRT_01045 SPOG_03297T0 SPOG_03900T0 SPOG_03821T0 SPOG_03901T0 SOCG_01633T0 SOCG_01709T0 SARC_01602T0 SARC_03637T0 FOXG_15771T0 SS1G_03838T0 TEQG_00149T0 AOZ_10230 ATET_03497 SS1G_00515T0 BC1T_02010 NFIA_085680 EGW1_W110933 CIMG_01961T0 CIRT_02114 CIHT_05356 CIST_07978 MCYG_00858T0 CPAG_00123.1 VDAG_02030T0 PADG_01457T0 AOZ_10424 UM0_6374 DEHA_A06347g.1 FVEG_09557T0 CALB_19.4309 CAWT_04668 LACB_304052 SPA_C513.07 LELT_01903 PTTG_02747T0 CC1G_13567T0 PGTG_15129T0 SPB_C1773.04 AOZ_23153 PTRT_08514 MGG_12095T0 NCU_03358T0 VDBG_01526T0 SJAG_02960T0 AOZ_103435 SNOT_07987 BDBG_04960T0 CPSG_06714T0 CPAT_00838 BDCG_00509T0 BDDG_09860T0 PABG_02941T0 MGYG_01108T0 HCDG_00703T0 TESG_02395T0 FGSG_01476T0 HCAG_06296T0 TRV_06815 ARB_05592 TERG_00414T0 HCBG_07002T0 HCEG_00443T0 LELT_04840 URET_06891 CAWT_05046 CALB_19.5611 PAAG_06919T0 ATET_04463 EGW1_P70122 FOXG_10789T0 BC1T_14078 CHGT_05205 TEQG_01494T0 PTSG_01107T0 MONB_28677T0 CAOG_03222T0 EGW1_P1001028 PGUT_03923 MAPG_10977T0 SOCG_03939T0 BC1T_14765 CTRT_05402 CLUT_04746 PGUT_03246 PGUT_04004 VDBG_01477T0 VDAG_07767T0 UM0_4057 SOCG_02953T0 CPAG_02825.1 CTRT_01886 CTRT_01888 DEHA_C09482g.1 MGYG_08624T0 MCYG_08157T0 NCU_11364T0 CHGT_06713 CHGT_08071 CC1G_15580T0 CNAG_03400T0 FOXG_11235T0 UM0_2172 ACLA_069310 AFU2_10280 AFL2_05360 ANID_05977T0 AFU3_02250 AFL2_04042 AFL2_11486 AFL2_11592 AMSG_10214T0 SPOG_03667T0
moggtmp1087: AOZ_1516 AOZ_9033 AOZ_10349 AOZ_10426 AOZ_5952 ATET_05795 ATET_06998 BC1T_02017 BC1T_12512 BC1T_02019 BC1T_02723 BC1T_03990 BC1T_07752 FOXG_01259T0 FOXG_17660T0 GGTG_00281T0 GGTG_00281T1 LACB_312776 LACB_312779 MGG_00385T0 MGG_05491T0 MAPG_05457T0 MAPG_11022T0 MCYG_02595T0 MCYG_06878T0 AFL2_03417 AFL2_11528 AFL2_11593 MGYG_02804T0 MGYG_08311T0 AFL2_09161 AFL2_10612 RO3T_02974 RO3T_09219 RO3T_09243 RO3T_04566 RO3T_04231 RO3T_11199 SS1G_00726T0 SS1G_10066T0 SS1G_00729T0 SS1G_02020T0 SS1G_05113T0 ANID_01680T0 ANID_10486T0 ANID_04827T0 UM0_1830 UM0_4697 VDBG_03237T0 VDBG_07789T0 VDAG_02144T0 VDAG_09654T0 EGW1_P1.1124 EGW1_P4000435 EGW1_P11.47 EGW1_P3000664 EGW1_P21.6 EGW1_P21.85 EGW1_M150100 NFIA_054210 FGSG_02251T0 GGTG_05648T0 MGG_16971T0 MAPG_04483T0 FOXG_03842T0 CIRT_04713 CIMG_04858T0 CPAT_06716 CPSG_07836T0 FOXG_10785T0 FVEG_12020T0 CIHT_08848 CIST_01314 CNAG_04615T0 MCYG_08460T0 SNOT_01846 PTRT_02797 PTRT_06150 TESG_01629T0 TEQG_05646T0 ATET_09142 BDDG_03801T0 BDCG_04944T0 BDBG_08426T0 TERG_05588T0 TRV_01022 NFIA_004100 HCEG_03491T0 HCDG_07882T0 HCBG_01455T0 HCAG_02372T0 ARB_05850 PADG_06784T0 PAAG_05434T0 PABG_05947T0 CHGT_00041 NCU_05000T0 CC1G_01534T0 MGYG_07299T0 CIMG_10163T0 CPAT_07735 CPSG_04581T0 FGSG_10617T0 CIHT_09738 CIRT_09692 CIST_05951 AOZ_11328 FVEG_00238T0 AOZ_12519 AOZ_23082 EGW1_P2000074 ATET_01052 MVEG_11773T0 MCYG_08463T0 FOXG_15239T0 FVEG_12530T0 MCYG_08678T0 VDAG_09802T0 VDBG_02607T0 SNOT_03771 ACLA_017330 ACLA_021860 ANID_02064T0 AFU3_02670 VDBG_09232T0 ACLA_083850 AFU6_08560 AFL2_03983 AFL2_00927 AOZ_12518 AFL2_05115
moggtmp1088: EGW1_P8000116 EGW1_P9.87 AOZ_11332 AOZ_701455 CALB_19.1523 CALB_19.857 CALB_19.856 CAWT_03974 CAWT_04126 CAWT_04127 PGUT_05519 PGUT_05520 CPAG_01260.1 CPAG_01261.1 CPAG_01749.1 CPAG_01264.1 CPAG_01750.1 CPAG_01262.1 FOXG_11944T0 FOXG_16475T0 AFL2_05120 AFL2_06079 MVEG_00351T1 MVEG_00456T0 MVEG_03399T0 MVEG_01675T0 MVEG_01676T0 MVEG_00818T0 MVEG_00351T0 ANID_01877T0 ANID_07228T0 UM0_0708 UM0_3415 EGW1_P1.1450 EGW1_P10.635 EGW1_P4.1695 NFIA_002700 MGYG_05384T0 MCYG_07920T0 HCDG_02707T0 HCEG_02099T0 HCBG_03141T0 HCAG_03482T0 NCU_06153T0 FVEG_10523T0 SS1G_06904T0 TESG_06979T0 TEQG_06792T0 LELT_00577 PTRT_06948 TRV_05720 PADG_05961T0 GGTG_05148T0 VDBG_06192T0 TERG_06283T0 LACB_292343 PAAG_06045T0 AOZ_4301 ATET_03603 FOXG_02690T0 MGYG_06141T0 MCYG_05834T0 LACB_315434 ATET_05226 BDCG_05384T0 BDDG_09138T0 BDBG_08962T0 CHGT_09888 DEHA_E08041g.1 PTRT_00817 AOZ_102061 ATET_10004 NFIA_092910 BDDG_00822T0 HCBG_01036T0 TERG_03617T0 MGYG_02370T0 TESG_01311T0 TEQG_08027T0 TRV_03456 CIRT_05108 CIHT_10074 CPSG_06072T0 CPAT_07082 MCYG_04239T0 CIST_08878 BDBG_05608T0 PTRT_09382 HCDG_06508T0 HCEG_05779T0 PADG_07076T0 PABG_05198T0 ARB_04753 BDCG_02647T0 URET_06378 SS1G_05680T0 FVEG_13245T0 HCAG_03840T0 CIMG_05248T0 CC1G_12512T0 SARC_03236T0 PAAG_00178T0 CIMG_01328T0 ARB_04432 CPSG_01857T0 CTRT_01212 CLUT_03373 CPAT_01525 CIRT_01413 CIHT_01567 CC1G_13876T0 PABG_05633T0 ATET_06430 FVEG_11792T0 FOXG_03901T0 CHGT_06093 SNOT_13775 NFIA_003870 FOXG_15199T0 CIST_05101 ACLA_045520 AFU4_06200 ANID_08537T0 AFU2_17490 ACLA_074340 AFL2_01770 ANID_05260T0 AFL2_09514 NFIA_100260 ANID_06683T0
moggtmp1089: AMAG_12495T0 AMAG_14462T0 FOXG_04148T0 FOXG_16738T0 FOXG_16675T0 FOXG_07084T0 RO3T_04618 RO3T_05457 AOZ_5838 NFIA_022050 EGW1_M10389 ATET_04836 URET_06784 MGYG_02877T0 TEQG_00797T0 TESG_04696T0 TERG_06958T0 ARB_01269 TRV_01140 CPAT_06582 CIRT_04579 MCYG_05770T0 PAAG_05664T0 PABG_06235T0 PADG_07732T0 CPSG_07778T0 CIMG_04731T0 HCBG_00621T0 HCEG_05366T0 BDBG_04515T0 BDDG_02087T0 BDCG_01577T0 HCAG_04705T0 HCDG_03115T0 PTRT_07784 NCU_07082T0 CIST_06956 UM0_1909 CHGT_09495 SNOT_04267 CIHT_04206 VDAG_02041T0 FGSG_01976T0 MGG_13783T0 CNAG_03563T0 MAPG_02736T0 GGTG_09710T0 FVEG_07262T0 SS1G_11475T0 BC1T_08966 CC1G_06749T0 LACB_187071 PGTG_06672T0 VDBG_03134T0 PTTG_08416T0 AOZ_26603 ATET_06912 NFIA_034990 EGW1_M50184 CPSG_06551T0 CPAT_00998 URET_05501 CIMG_01807T0 CIRT_01953 CIHT_05917 TESG_06183T0 TEQG_00853T0 TERG_01033T0 MGYG_00503T0 TRV_06111 BDBG_00405T0 BDCG_09081T0 BDDG_07936T0 MCYG_03341T0 CIST_09410 ARB_03456 PABG_04564T0 PADG_04962T0 HCBG_02609T0 HCDG_02199T0 HCEG_01752T0 HCAG_10740T0 CALB_19.2407 CTRT_00783 CAWT_01653 SCRT_04972 LELT_00240 PGUT_01914 CPAG_01281.1 CLUT_00921 DEHA_A12551g.1 SNOT_00355 PTRT_07355 SPC_C1223.07c SPOG_04797T0 SOCG_04081T0 SJAG_01197T0 CAOG_05468T0 SARC_03012T0 MVEG_07801T0 BDET_03133 PTSG_04498T0 MONB_38870T0 FVEG_01957T0 PAAG_05117T0 NCU_00915T0 MGG_12574T0 GGTG_11910T0 SS1G_09439T0 VDAG_01801T0 FGSG_04554T0 BC1T_01327 VDBG_01747T0 CHGT_06252 MAPG_02044T0 UM0_4270 CNAG_07400T0 ANID_00314T0 AMSG_01253T0 FOXG_03094T0 ACLA_031840 AFU1_02570 AFL2_00819 ACLA_092200 AFU2_02590 AFL2_06697 ANID_04550T0 AFU8_00100 SNOT_15430
moggtmp1090: PGUT_00129 PGUT_03441 CLUT_01274 CLUT_05468 CPAG_00193.1 CPAG_00201.1 CPAG_00199.1 CPAG_01580.1 CPAG_01579.1 CPAG_01484.1 CPAG_01584.1 CPAG_00307.1 CPAG_01578.1 CPAG_04049.1 CPAG_04050.1 CPAG_04967.1 DEHA_F18843g.1 DEHA_F28809g.1 LACB_143239 LACB_253303 LACB_256686 MVEG_00463T0 MVEG_04806T0 RO3T_01229 RO3T_16962 CC1G_10170T0 AOZ_5420 ATET_06379 NFIA_026760 EGW1_P5.991 BC1T_03160 NCU_07607T0 PTRT_05045 SS1G_08467T0 VDAG_08124T0 GGTG_03269T0 MGG_09827T0 FGSG_04204T0 SNOT_13321 FVEG_10394T0 FOXG_11427T0 VDBG_08459T0 DEHA_D20427g.1 MGYG_06624T0 MCYG_06188T0 HCBG_04170T0 HCEG_00743T0 CPAT_05947 CPSG_08927T0 CIMG_07615T0 CIRT_05672 CTRT_00301 TRV_01580 CALB_19.5307 CAWT_03392 CIHT_07881 TERG_08394T0 ARB_00505 LELT_05707 TESG_06739T0 CIST_05747 TEQG_05383T0 SCRT_03815 AOZ_11744 ATET_09833 EGW1_P18000166 NFIA_084940 CHGT_07662 URET_01993 NCU_01231T0 PAAG_07909T0 BDDG_03475T0 BDCG_03052T0 PABG_07494T0 PADG_08167T0 BDBG_02496T0 MAPG_11548T0 GGTG_05112T0 FOXG_07631T0 FVEG_04557T0 MGG_03360T0 VDBG_06218T0 VDAG_03371T0 FGSG_05882T0 CPSG_03321T0 CPAT_09643 HCEG_01617T0 HCDG_02328T0 CIMG_03956T0 CIST_01938 CIRT_07894 CIHT_07632 MCYG_03451T0 TERG_00916T0 ARB_01218 TRV_01290 PTRT_10296 TESG_04497T0 MGYG_00617T0 SNOT_00488 UM0_0529 TEQG_00963T0 HCAG_05475T0 HCBG_02473T0 PGTG_07900T0 CNAG_04704T0 PTTG_10069T0 MAPG_01507T0 ATET_06465 NFIA_094200 HCDG_01012T0 HCAG_07010T0 UM0_5122 CALB_19.7447 CAWT_02968 CTRT_05709 LELT_02986 PGUT_03440 ACLA_007250 AFU7_05550 AFL2_00410 ANID_06703T0 AFU8_00770 HCBG_02474T0 ACLA_081240 AFU2_09450 AFL2_05470 ANID_06095T0 LACB_333263
moggtmp1091: ARB_01027 ARB_05999 ARB_07988 MCYG_02749T0 MCYG_08541T0 AFL2_04014 AFL2_05027 MGYG_08481T0 MGYG_08690T0 NFIA_040550 NFIA_101540 TERG_01623T0 TERG_05429T0 TERG_02844T0 TESG_01575T0 TESG_01778T0 TESG_04172T0 TRV_02776 TRV_06343 TRV_04574 EGW1_M11000234 MGYG_08352T0 MCYG_06699T0 MGG_01778T0 FGSG_09595T0 NCU_04391T0 MAPG_00907T0 GGTG_02926T0 SNOT_03774 PTRT_02799 AOZ_23039 NFIA_012930 ATET_08375 FOXG_03003T0 FVEG_01856T0 FGSG_08749T0 CHGT_09096 NCU_09640T0 VDAG_01529T0 BC1T_03313 GGTG_00304T0 UM0_5414 AOZ_23121 NFIA_002500 FVEG_05066T0 FOXG_08143T0 CHGT_05397 ARB_05894 CPSG_05651T0 CPAT_05072 CIMG_08563T0 CIRT_06524 CIHT_09526 AOZ_26577 EGW1_P9.112 NFIA_048510 ATET_07226 SS1G_12842T0 NCU_09458T0 MAPG_10183T0 TEQG_05144T0 GGTG_10621T0 PAAG_00894T0 HCBG_00020T0 PABG_01341T0 PADG_03928T0 BDDG_00086T0 MGG_02167T0 CHGT_11055 FOXG_08788T0 URET_07847 BDBG_01757T0 BDCG_03799T0 AOZ_102265 CPAT_04833 CIMG_08874T0 CIST_07627 CIRT_06764 CIHT_04617 HCBG_00767T0 CPSG_05424T0 TEQG_05794T0 HCEG_05506T0 HCDG_03256T0 HCAG_04827T0 FGSG_02322T0 UM0_0842 AOZ_120108 BC1T_16101 AOZ_701182 VDBG_00801T0 VDAG_00410T0 CHGT_04872 FVEG_04150T0 MGYG_04720T0 MCYG_07218T0 CIMG_07289T0 CPSG_08804T0 CIHT_06445 CPAT_04676 HCAG_04144T0 FGSG_05748T0 FVEG_05882T0 BC1T_02109 BC1T_04614 SS1G_06662T0 PTRT_04075 MGG_01301T0 SS1G_00333T0 TEQG_04114T0 EGW1_P1.289 FOXG_03950T0 ACLA_007910 AFU5_01540 AFU3_01520 ACLA_022840 AFU1_12620 AFL2_03944 ANID_08095T0 FOXG_06299T0 ACLA_038850 ANID_07200T0 ACLA_098230 AFL2_08140 ANID_11217T0 AFU6_02220 AFL2_09691 SNOT_04897 AFU6_14640
moggtmp1092: DEHA_D20790g.1 DEHA_G00275g.1 DEHA_F28941g.1 FOXG_15708T0 FVEG_12457T0 FVEG_13172T0 UM0_3398 UM0_3891 UM0_6515 CIMG_03840T0 CIRT_07766 MAPG_01906T0 AOZ_10427 NFIA_079770 BDBG_07405T0 BDCG_00630T0 EGW1_P3.653 CIST_02059 MCYG_00303T0 CALB_19.376 CAWT_03776 CLUT_05129 CTRT_00113 CPAG_04071.1 LELT_04283 DEHA_F09977g.1 PGUT_01504 MONB_34309T0 PTSG_10326T0 AOZ_11564 MCYG_02344T0 MGYG_07341T0 TERG_05698T0 BDDG_08670T0 BDBG_07602T0 BDCG_04733T0 TEQG_06284T0 GGTG_12071T0 TESG_06364T0 CHGT_10149 NCU_09402T0 ARB_06075 VDBG_02866T0 CC1G_10893T0 LACB_317165 AOZ_12033 SNOT_10327 PTRT_05496 BDDG_03100T0 ATET_08437 PAAG_01842T0 VDAG_03942T0 FGSG_02875T0 CPSG_03440T0 CPAT_09525 MGG_13715T0 CIHT_09266 VDBG_03030T0 URET_02087 PABG_02120T0 AOZ_102298 SS1G_01737T0 BC1T_13749 URET_00243 SNOT_09364 NFIA_099000 PTRT_00613 PAAG_02857T0 PABG_03320T0 PADG_01883T0 HCEG_02219T0 HCDG_02831T0 ATET_09964 EGW1_P9.227 VDAG_07940T0 HCAG_03373T0 BDBG_05971T0 BDCG_05494T0 BDDG_03686T0 CIHT_06403 CIMG_10126T0 FGSG_05706T0 HCBG_03257T0 FVEG_05963T0 FOXG_08711T0 CIST_07507 CIRT_09656 NCU_08469T0 AOZ_701879 VDAG_03897T0 VDBG_02987T0 ATET_03611 CHGT_10463 LACB_317018 PADG_00522T0 MGG_05976T0 NFIA_049730 TRV_00295 SS1G_05711T0 BC1T_12136 SS1G_05195T0 PADG_03580T0 PABG_01813T0 MGG_09175T0 FOXG_10887T0 NFIA_041250 GGTG_12408T0 VDAG_03778T0 PAAG_01244T0 VDBG_01317T0 CPSG_04547T0 CPAT_07704 CPAT_07703 FGSG_07702T0 ACLA_010760 AFL2_11594 ANID_05422T0 AFU5_07500 ACLA_063820 AFU5_00920 AFL2_09720 AFU1_16890 AFL2_05315 MAPG_00142T0 VDAG_06948T0 ANID_06582T0 AFL2_06442 ANID_09049T0 AFL2_09380
moggtmp1093: AMAG_00274T0 AMAG_10838T0 AMAG_05279T0 AMAG_01096T0 RO3T_02870 RO3T_11708 RO3T_12370 RO3T_12625 SCRT_00417 SCRT_04652 BDET_05641 PTTG_06555T0 PGTG_19162T0 CC1G_01418T0 LACB_323411 AMSG_04940T0 MGG_13806T0 MAPG_02711T0 GGTG_14092T0 BC1T_08294 UM0_1366 BDCG_03765T0 BDDG_00125T0 ANID_05744T0 BDBG_01795T0 TRV_06325 ARB_00306 MCYG_05635T0 SARC_07008T0 TESG_05577T0 TERG_06816T0 TEQG_00662T0 FVEG_01370T0 ATET_02900 FGSG_01241T0 CNAG_05235T0 PAAG_00773T0 SS1G_12921T0 AOZ_120257 CPSG_08835T0 CPAT_04704 CIMG_07320T0 CIRT_10264 NFIA_035640 MGYG_04712T0 CPAG_00952.1 CHGT_01571 URET_01748 NCU_02806T0 VDAG_04454T0 VDBG_04910T0 CAWT_01062 CALB_19.3014 DEHA_G13409g.1 CIST_06478 CIHT_06843 PGUT_04326 LELT_01535 HCEG_05185T0 HCDG_02937T0 HCBG_00457T0 HCAG_04527T0 PABG_01047T0 PTRT_04459 CTRT_04785 SPA_C8E11.02c MVEG_06952T0 CLUT_04047 SPOG_00492T0 SJAG_05886T0 SOCG_05505T0 SNOT_11637 CAOG_01243T0 PADG_04440T0 PTSG_05862T0 MONB_38193T0 FOXG_00146T0 AOZ_3053 PTRT_02836 URET_07864 PABG_01454T0 NFIA_052400 HCDG_02628T0 HCBG_00052T0 HCEG_02038T0 PADG_04056T0 MCYG_07210T0 CIST_05871 TESG_04164T0 TEQG_05153T0 TERG_01614T0 SNOT_03634 HCAG_04173T0 CIHT_06477 VDAG_03126T0 ARB_01035 TRV_02784 NCU_03300T0 ATET_09564 CPSG_06381T0 CIMG_04538T0 CIRT_04366 FVEG_05139T0 FGSG_06847T0 BC1T_12947 BDBG_04687T0 BDCG_01759T0 BDDG_07461T0 CHGT_01446 PAAG_06751T0 GGTG_01589T0 MGG_01588T0 MAPG_06788T0 MGYG_02730T0 PGTG_10474T0 SJAG_02576T0 SPOG_02093T0 RO3T_06875 ACLA_088530 AFL2_02892 AFU6_06750 ACLA_091250 AFU2_03290 AFL2_08271 ANID_04501T0 PTTG_05801T0 SPA_C17A2.13c SOCG_00410T0
moggtmp1094: AMAG_05676T0 AMAG_12362T0 AMAG_08538T0 BDET_04374 BDET_04376 AMAG_11069T0 AMAG_11685T0 FOXG_05921T0 FOXG_16735T0 FOXG_16673T0 RO3T_14591 RO3T_14943 AOZ_103012 NFIA_096700 ATET_00012 BDBG_00986T0 BDDG_04657T0 TRV_01072 TERG_01871T0 PAAG_07786T0 PABG_00341T0 TESG_03409T0 MCYG_07787T0 TEQG_00258T0 PADG_02751T0 CIMG_02262T0 CIRT_09056 CPSG_00112T0 CPAT_00601 HCEG_06590T0 HCDG_05342T0 MGYG_04972T0 BDCG_03997T0 URET_01473 ARB_06392 PTRT_07960 GGTG_00963T0 SS1G_12152T0 BC1T_11051 CHGT_01390 FVEG_03792T0 MAPG_07708T0 FGSG_09321T0 NCU_02571T0 MGG_13499T0 VDBG_03737T0 VDAG_00970T0 SJAG_00413T0 LELT_01039 CPAG_04530.1 SPB_C215.09c MVEG_00594T0 DEHA_F09603g.1 SOCG_06513T0 PGUT_01489 CALB_19.1591 CTRT_01584 CIHT_09859 BDET_03560 CLUT_05112 SPOG_04599T0 SCRT_02463 SNOT_04747 SARC_03764T0 PTSG_07353T0 CAWT_04187 AOZ_103406 NFIA_060080 EGW1_P15000155 CIHT_07991 CPSG_08733T0 CIST_08755 CIRT_10169 CIMG_02874T0 BDBG_05788T0 BDDG_01012T0 MGYG_03459T0 URET_02971 BDCG_02463T0 HCBG_07982T0 TEQG_05970T0 ARB_01557 HCEG_09383T0 TRV_02543 PADG_06382T0 TERG_01521T0 TESG_05110T0 HCAG_08621T0 PAAG_03447T0 MCYG_07148T0 BC1T_02275 GGTG_02739T0 CHGT_04527 NCU_09732T0 MAPG_01752T0 MGG_01755T0 VDBG_04354T0 VDAG_09022T0 FVEG_06071T0 FOXG_08599T0 FGSG_05087T0 SS1G_02923T0 CPAT_00045 PABG_07114T0 SNOT_06364 PTRT_02670 HCDG_02435T0 UM0_3571 CNAG_02918T0 RO3T_00813 PGTG_16894T0 MVEG_02032T0 LACB_311721 CAOG_07853T0 ATET_00930 MONB_32674T0 CC1G_14616T0 PTTG_06403T0 ANID_10512T0 AMSG_01241T0 AMSG_07385T0 ACLA_057330 AFU8_04000 AFL2_12345 ANID_01409T0 ACLA_087310 AFU6_14200 AFL2_11999
moggtmp1095: AOZ_1061 AOZ_9275 AOZ_10172 AOZ_20639 AOZ_5548 ATET_00789 ATET_03190 ATET_10282 DEHA_A12815g.1 DEHA_B13002g.1 DEHA_F01199g.1 MGG_04780T0 MGG_04780T1 AFL2_07306 AFL2_10395 RO3T_14333 ANID_04148T0 ANID_08972T0 EGW1_P12.679 EGW1_W100066 BDDG_00178T0 BDCG_03709T0 BDBG_01853T0 HCAG_10448T0 HCDG_00310T0 HCEG_04802T0 HCBG_00116T0 MGYG_01624T0 CPSG_09250T0 CIMG_00640T0 TESG_06576T0 TEQG_03566T0 TERG_07492T0 CPAT_02244 CIST_05460 CIRT_00670 CIHT_07373 MCYG_01077T0 GGTG_07271T0 URET_00644 PADG_01539T0 PAAG_07009T0 PABG_03013T0 NFIA_103270 ARB_00109 MAPG_09846T0 PTRT_03586 SNOT_01182 FOXG_11202T0 VDAG_07563T0 FVEG_09589T0 FGSG_01484T0 TRV_06650 NCU_01132T0 VDBG_05627T0 SS1G_10413T0 CHGT_06919 BC1T_12022 CAWT_05386 CALB_19.7093 DEHA_E01122g.1 EGW1_P20.40 FOXG_11579T0 VDBG_01159T0 MGG_06777T0 CNAG_02554T0 AOZ_5484 ATET_06287 CNAG_07874T0 BC1T_11527 SS1G_08252T0 ATET_07721 SS1G_05166T0 BC1T_08140 PABG_02102T0 UM0_1656 PGTG_09534T0 PTTG_04284T0 CPAG_03927.1 LELT_05548 PGUT_00806 CLUT_03661 NFIA_002170 FGSG_13232T0 MAPG_11644T0 ATET_05725 GGTG_08735T0 SNOT_11031 CHGT_09419 LACB_191542 CC1G_02700T0 MCYG_00964T0 TESG_05358T0 TEQG_01407T0 MGYG_01020T0 TERG_00522T0 PTRT_03849 FVEG_11790T0 ARB_05675 PGUT_05190 FOXG_17430T0 FVEG_12510T0 BC1T_01704 SNOT_04778 PADG_00502T0 PAAG_01822T0 TRV_05672 CTRT_05662 PGTG_03293T0 ACLA_052070 AFU4_13080 AFU3_02890 AFU1_11050 AFU2_15410 AFU8_01180 AFL2_00485 AFL2_00550 TRV_05671 NCU_09358T0 AFL2_10708 ANID_08467T0 AFL2_11429 AFU3_01230 AFU5_01080 PTRT_11427 SNOT_10711 AFU5_00280 VDAG_00764T0
moggtmp1096: AOZ_11538 AOZ_38233 AOZ_103130 ATET_01028 ATET_01486 PGUT_01640 PGUT_01641 PGUT_01642 CPAG_00743.1 CPAG_03200.1 CTRT_06081 CTRT_06100 CTRT_06084 CTRT_06098 CNAG_04210T0 CNAG_06527T0 CNAG_05330T0 CNAG_05914T0 CNAG_05929T0 DEHA_A08316g.1 DEHA_E00649g.1 ACLA_008130 ACLA_059990 FGSG_02358T0 FGSG_10747T0 FGSG_09081T0 FGSG_10661T0 FGSG_11150T0 FGSG_12471T0 FOXG_04866T0 FOXG_08943T0 FOXG_12672T0 FOXG_09915T0 FOXG_13215T0 FOXG_10778T0 FOXG_14459T0 FOXG_15021T0 FVEG_03278T0 FVEG_13138T0 FVEG_06587T0 FVEG_11408T0 FVEG_09436T0 FVEG_08585T0 FVEG_12316T0 GGTG_10608T0 GGTG_10671T0 ACLA_069900 AFL2_05292 AFL2_09035 AFL2_12242 NFIA_027670 NFIA_086230 NFIA_100090 NCU_06522T0 NCU_08858T0 PTRT_02333 PTRT_08698 PTRT_03730 ANID_03515T0 ANID_05917T0 UM0_5958 UM0_5972 VDBG_04794T0 VDBG_07649T0 VDAG_02887T0 VDAG_08168T0 VDAG_05550T0 VDAG_04334T0 VDAG_09371T0 EGW1_M2000043 URET_00227 TRV_01655 TERG_05810T0 TESG_06122T0 TEQG_05894T0 PAAG_03768T0 MGYG_07455T0 SS1G_10896T0 MCYG_02452T0 SNOT_01128 HCBG_04378T0 PABG_00816T0 HCDG_01231T0 MAPG_10218T0 PADG_03271T0 MGG_12988T0 VDBG_08503T0 HCAG_07202T0 MAPG_09362T0 LELT_01361 HCEG_00961T0 SCRT_02673 CIMG_00121T0 CIST_05254 CPSG_04842T0 CPAT_02805 CIRT_00084 CIHT_06174 ARB_06185 BDBG_00712T0 BDDG_09967T0 BDCG_06314T0 CHGT_10784 GGTG_02573T0 BC1T_03914 CLUT_00304 CHGT_05271 CAWT_04859 CALB_19.3981 SNOT_07976 MGG_07546T0 VDBG_10080T0 VDAG_05379T0 BC1T_05864 AFU7_06390 AFU2_10910 AFU8_07240 SNOT_03926 VDBG_07981T0 SNOT_02890 MGG_04657T0 GGTG_12792T0 MAPG_09302T0 SNOT_00613 PTRT_11093 AFU3_01700 AFU4_00150 HCEG_00960T0
moggtmp1097: AMAG_02758T0 AMAG_06271T0 AMAG_12540T1 AMAG_12540T0 AMAG_12540T2 AMAG_12540T3 AMAG_06245T0 AMAG_11769T0 CTRT_05300 CTRT_06238 MVEG_03727T0 MVEG_08250T0 RO3T_00360 RO3T_09010 RO3T_03949 RO3T_06226 RO3T_08885 MVEG_09379T0 NCU_10397T0 FVEG_07026T0 SARC_08419T0 CIHT_10032 SPOG_01937T0 CAWT_04561 PTRT_09365 BC1T_11624 CNAG_07744T0 UM0_4931 VDAG_05877T0 SNOT_13795 LACB_290773 SPA_C22E12.16c SJAG_05330T0 AOZ_26840 ATET_02852 NFIA_024710 BDDG_00011T0 HCBG_09080T0 TESG_04366T0 BDCG_03878T0 BDBG_01676T0 MGYG_04805T0 TERG_01705T0 TRV_00736 ARB_00948 HCEG_09352T0 MCYG_07309T0 TEQG_00433T0 HCAG_04050T0 PAAG_00825T0 CPSG_09074T0 CIRT_05518 CIMG_07471T0 HCDG_09187T0 BC1T_08323 FOXG_00230T0 PTRT_02953 MGG_13790T0 FGSG_01161T0 FVEG_01286T0 CHGT_02728 NCU_09367T0 MAPG_02661T0 GGTG_09633T0 CPAT_06092 SS1G_12900T0 PADG_04005T0 URET_07802 CIST_09135 VDAG_08800T0 CALB_19.1814 CAWT_02007 PGUT_03472 CTRT_03116 CPAG_05472.1 LELT_03301 PABG_01408T0 VDBG_05143T0 SCRT_04254 SPOG_01358T0 SOCG_04413T0 SPB_C577.06c SJAG_04537T0 UM0_6103 SNOT_03928 CNAG_04335T0 LACB_187897 CC1G_13883T0 PGTG_08672T0 CLUT_01498 CIHT_10030 PTSG_05114T0 MONB_00169T0 PTTG_08779T0 BDET_06219 BDET_00054 CHGT_03359 CAOG_00514T0 MGG_12862T0 VDBG_06813T0 SS1G_09711T0 GGTG_09493T0 PGUT_03404 DEHA_E11814g.1 CPAG_03324.1 SOCG_00568T0 CLUT_04924 SCRT_03395 CALB_19.3199 LELT_03753 CC1G_04234T0 PGTG_01812T0 CAOG_07423T0 FOXG_09394T0 PTTG_01092T0 CLUT_01499 MONB_34568T0 FGSG_14034T0 PTTG_08780T0 CPAT_06091 ACLA_005440 AFU7_03760 ANID_04278T0 AFL2_06480 FGSG_14033T0 MAPG_03281T0 AMSG_12411T0
moggtmp1098: AMAG_02791T0 AMAG_14898T0 AOZ_12890 AOZ_23127 AOZ_9414 ATET_01080 ATET_04415 BDDG_00982T0 BDDG_01962T0 BDCG_01700T0 BDCG_02491T0 BDBG_04633T0 BDBG_05763T0 CIRT_04433 CIRT_05308 CIMG_04591T0 CIMG_05492T0 CPAT_06439 CPAT_07273 CPSG_05871T0 CPSG_06442T0 CC1G_04981T0 CC1G_12638T0 FGSG_02056T0 FGSG_02717T0 FOXG_04395T0 FOXG_10328T0 FOXG_17230T0 FVEG_07515T0 FVEG_08982T0 GGTG_06016T0 GGTG_06707T0 HCBG_00510T0 HCBG_01190T0 HCDG_02993T0 HCDG_06678T0 ACLA_031070 ACLA_073390 HCEG_05242T0 HCEG_05944T0 HCAG_04000T0 HCAG_04577T0 LACB_177029 LACB_313745 MGG_01139T0 MGG_05345T0 MCYG_04051T0 MCYG_05878T0 AFL2_03757 AFL2_04021 AFL2_10275 MGYG_02559T0 MGYG_06095T0 MVEG_02603T0 MVEG_07943T0 NFIA_021110 NFIA_042060 NFIA_062600 NFIA_089370 NCU_04579T0 NCU_05683T0 PAAG_00014T0 PAAG_05776T0 PABG_05055T0 PABG_06345T0 PADG_07241T0 PADG_07609T0 PTRT_09402 PTRT_10719 RO3T_02096 RO3T_08365 SS1G_08852T0 SS1G_08872T0 ANID_04058T0 ANID_06346T0 TEQG_06347T0 TEQG_06716T0 TERG_03804T0 TERG_06238T0 TESG_03291T0 TESG_06940T0 TRV_05112 TRV_07539 URET_01799 URET_06230 UM0_2980 UM0_5740 VDAG_04620T0 VDAG_09671T0 SARC_02566T0 SPA_C17G8.06c CHGT_07357 SJAG_04098T0 EGW1_P10000163 SPOG_00266T0 MAPG_04271T0 SNOT_12884 SOCG_04273T0 CIST_06795 BC1T_09186 DEHA_D15400g.1 PGUT_00520 LELT_04082 CTRT_06147 CAWT_04907 CPAG_02505.1 CALB_19.4040 SCRT_03678 PGTG_09284T0 CNAG_05497T0 ARB_00692 CIHT_08975 PTTG_00332T0 ARB_04472 VDBG_07806T0 PTSG_03650T0 CLUT_01217 MONB_32689T0 CIHT_06904 ATET_03098 CIST_06540 SNOT_00551 CHGT_05375 BC1T_09168 MAPG_09785T0 AFU1_03550 AFU2_14210
moggtmp1099: AOZ_10441 AOZ_4343 BDDG_06058T0 BDDG_06172T0 BDCG_04126T0 BDCG_07741T0 BDBG_01121T0 BDBG_03425T0 BC1T_03104 BC1T_06909 CAOG_06242T0 CAOG_06242T1 CIRT_00727 CIRT_09489 ARB_03000 ARB_07166 CIST_05404 CIST_06457 CIMG_00689T0 CIMG_09970T0 CPAT_02192 CPAT_07534 CPSG_09302T0 CPSG_10073T0 DEHA_B13266g.1 DEHA_B13288g.1 ACLA_003500 ACLA_013940 HCBG_04912T0 HCBG_05733T0 HCDG_07224T0 HCDG_09055T0 HCEG_06718T0 HCEG_08382T0 HCAG_00931T0 HCAG_03283T0 MCYG_03612T0 MCYG_05489T0 AFL2_01725 AFL2_11609 MGYG_03212T0 MGYG_06546T0 MVEG_06340T0 MVEG_07843T0 NFIA_040290 NFIA_076320 PAAG_02314T0 PAAG_06086T0 PABG_04816T0 PABG_06570T0 PADG_05452T0 PADG_08031T0 PGTG_02372T0 PGTG_18444T0 PTTG_01530T0 PTTG_01544T0 PTTG_05172T0 RO3T_02914 RO3T_11596 AFU5_01820 AFU5_10920 ANID_00229T0 ANID_08069T0 TEQG_00510T0 TEQG_01319T0 TERG_05040T0 TERG_06668T0 TESG_05472T0 TESG_06856T0 TRV_01716 TRV_07720 URET_00684 URET_06040 MONB_25629T0 SARC_05107T0 EGW1_P8000316 GGTG_03182T0 PTRT_02592 CLUT_00508 NCU_06986T0 MAPG_01602T0 VDAG_00624T0 CHGT_03971 SCRT_02161 VDBG_01012T0 SS1G_08418T0 FVEG_06831T0 FOXG_09230T0 MGG_01463T0 FGSG_05653T0 SNOT_05740 PGUT_04035 LELT_00417 SPA_C24H6.13 SOCG_02449T0 SPOG_01551T0 UM0_2511 PTTG_09825T0 ATET_09801 ATET_07647 CIHT_08813 CIHT_07429 CLUT_05511 DEHA_F12254g.1 CPAG_02647.1 CAWT_00486 CALB_19.4805 CTRT_03417 LACB_297697 CNAG_06381T0 VDAG_04774T0 CTRT_01813 CNAG_03595T0 CPAG_01671.1 CHGT_03612 MVEG_11294T0 SS1G_11752T0 CPAG_01510.1 CALB_19.2170 CAWT_05905 LELT_02614 PGUT_01795 FOXG_05839T0 FVEG_03717T0 CC1G_02058T0 PTRT_07102 SNOT_00988
moggtmp1100: EGW1_M12000157 EGW1_P11.926 EGW1_P30835 EGW1_W180474 EGW1_P12.638 EGW1_P12.334 EGW1_P2000724 EGW1_M4000292 AOZ_11303 AOZ_38162 AOZ_103356 AOZ_1313 BC1T_02001 BC1T_12625 BC1T_09204 BC1T_09597 CIRT_00467 CIRT_02355 ARB_01699 ARB_02755 ARB_03535 ARB_02150 CIMG_09753T0 CIMG_12872T0 CPAT_02443 CPAT_02975 CPSG_05218T0 CPSG_09690T0 FGSG_00046T0 FGSG_02316T0 FGSG_09707T0 FGSG_06141T0 ACLA_025150 ACLA_098410 ACLA_093800 FGSG_02139T0 FGSG_08308T0 FGSG_10995T0 FGSG_10547T0 FOXG_04142T0 FOXG_13025T0 FOXG_04493T0 FOXG_08360T0 FVEG_00329T0 FVEG_09941T0 FVEG_11763T0 MCYG_00316T0 MCYG_02928T0 MCYG_08425T0 MCYG_08436T0 MCYG_07185T0 MCYG_04476T0 AFL2_03225 AFL2_04843 MGYG_00096T0 MGYG_05844T0 MGYG_07185T0 NFIA_002840 NFIA_015280 NFIA_010040 NFIA_062260 NFIA_099350 SNOT_09087 SNOT_14836 SNOT_14100 PTRT_01799 PTRT_09095 ANID_00015T0 ANID_11934T0 ANID_07879T0 ANID_07839T0 TEQG_01779T0 TEQG_06628T0 TERG_01443T0 TERG_08299T0 TERG_02710T0 TESG_02074T0 TESG_03162T0 TRV_01489 TRV_03394 TRV_06191 TRV_07568 UM0_1745 UM0_5794 UM0_1758 URET_04679 SS1G_05336T0 VDBG_03317T0 VDAG_02221T0 FVEG_06049T0 FOXG_08621T0 SNOT_00757 FOXG_10860T0 SS1G_13112T0 CIHT_07549 ATET_03928 NCU_03776T0 CHGT_06790 ATET_06843 MGG_05044T0 AOZ_38389 CIST_04316 MGG_05009T0 FVEG_07254T0 SS1G_03324T0 CHGT_07494 FOXG_07857T0 NCU_02051T0 MAPG_06018T0 CHGT_08539 CIST_05716 TERG_08119T0 SNOT_01112 AFU1_10390 AFL2_07729 AFL2_07537 AFU5_00340 FVEG_07622T0 FVEG_04778T0 FVEG_06312T0 ACLA_052310 AOZ_11038 AFL2_06158 AFL2_06224 AFL2_08974 AFU5_12720
moggtmp1101: AMAG_07690T0 AMAG_07696T0 AMAG_09816T0 AMAG_07958T0 AMAG_19222T0 AMAG_19223T0 AMAG_20738T0 AOZ_23054 AOZ_23245 ATET_01032 ATET_09103 ATET_02489 BDDG_01485T0 BDDG_03895T0 BDCG_05030T0 BDCG_07291T0 CALB_19.3668 CALB_19.4527 CAWT_01172 CAWT_06149 CAWT_01184 PGUT_05859 PGUT_05860 CPAG_00231.1 CPAG_00232.1 CPAG_00930.1 CPAG_00933.1 CPAG_00932.1 CPAG_00931.1 AMAG_20739T0 DEHA_B16247g.1 DEHA_E01738g.1 DEHA_E01540g.1 HCBG_01549T0 HCBG_07133T0 HCEG_03585T0 HCEG_07776T0 HCAG_02464T0 HCAG_08066T0 AFL2_03957 AFL2_04122 MVEG_07615T0 MVEG_07642T0 PAAG_01453T0 PAAG_05541T0 PABG_01945T0 PABG_05036T0 PADG_00325T0 PADG_05698T0 RO3T_00879 RO3T_05292 RO3T_05726 RO3T_05737 RO3T_15628 ANID_02466T0 ANID_09184T0 PTRT_10527 BC1T_08389 SS1G_03579T0 TEQG_03356T0 CIMG_09387T0 CIRT_08698 CIHT_03361 TRV_02708 ARB_03323 CPSG_03942T0 CPAT_08370 TESG_04876T0 MGYG_07709T0 AOZ_5962 NFIA_063120 ATET_06095 SNOT_08048 BC1T_08241 PTRT_08338 SS1G_04598T0 VDAG_07307T0 LACB_304755 CC1G_07797T0 VDBG_09156T0 AOZ_10063 NFIA_094320 EGW1_P19.425 FOXG_12856T0 FVEG_11601T0 FGSG_10921T0 VDAG_09320T0 VDBG_07598T0 CHGT_02198 LELT_01673 CTRT_04615 CLUT_02297 FGSG_01734T0 FVEG_09829T0 FOXG_10964T0 EGW1_P40094 NCU_08152T0 TERG_05391T0 BDBG_08343T0 MCYG_03940T0 URET_04926 MGG_13651T0 GGTG_12455T0 MAPG_05931T0 CHGT_02156 HCDG_05626T0 UM0_3895 CIST_04113 BDBG_07106T0 SNOT_02228 SS1G_01302T0 NCU_02188T0 SNOT_06822 CHGT_08747 LELT_01675 ACLA_041190 AFL2_00936 AFU3_14170 ANID_06923T0 ACLA_044740 AFL2_11329 AFU8_00890 ANID_09173T0 ACLA_084000 SNOT_02227
moggtmp1102: AOZ_12901 AOZ_4404 ATET_01933 ATET_03802 CAOG_05204T0 CAOG_07357T0 CC1G_07317T0 CC1G_12086T0 CC1G_09076T0 FGSG_02426T0 FGSG_10404T0 FOXG_10687T0 FOXG_11110T0 FVEG_09344T0 FVEG_09685T0 AFL2_01672 AFL2_03766 MVEG_01783T0 MVEG_08822T0 MVEG_09707T0 SARC_10402T0 SARC_10402T1 VDAG_03800T0 VDAG_07630T0 VDAG_04027T0 VDAG_09176T0 NFIA_004830 MGG_03348T0 NCU_09564T0 GGTG_05630T0 MAPG_04492T0 SS1G_04686T0 BC1T_00047 SNOT_15532 MGYG_04322T0 MCYG_01753T0 ARB_06768 TESG_00657T0 TEQG_03457T0 TRV_00144 PTSG_03148T0 AOZ_5227 NFIA_027630 ATET_01017 EGW1_P2.1385 ARB_05151 TRV_02404 PADG_00150T0 TERG_03172T0 MGG_04251T0 MGYG_08120T0 URET_02975 PTRT_06475 SNOT_12371 GGTG_08722T0 FVEG_08445T0 FGSG_03172T0 TESG_02704T0 VDAG_07583T0 PAAG_01624T0 PABG_03676T0 CHGT_03548 VDBG_05644T0 FOXG_10059T0 TEQG_07172T0 CNAG_05075T0 MAPG_11926T0 AOZ_10641 NFIA_095460 CPSG_08884T0 CIRT_10314 CIMG_07357T0 URET_07894 HCAG_08911T0 HCBG_08617T0 PAAG_03433T0 BDBG_05212T0 BDCG_06633T0 BDDG_03346T0 MGG_07966T0 GGTG_05549T0 SNOT_05237 PTRT_11215 HCEG_04441T0 PADG_06400T0 MAPG_04569T0 CPAT_04753 VDBG_03120T0 CIST_05919 CIHT_06529 VDBG_06184T0 CAWT_03600 CALB_19.4599 CTRT_00221 DEHA_D01859g.1 LELT_04200 CPAG_00690.1 PGUT_02583 SCRT_02676 UM0_3475 CLUT_00341 TERG_08993T0 CHGT_10083 ACLA_008000 AFU7_06350 AFL2_00233 ANID_03781T0 VDAG_03342T0 FOXG_04997T0 FVEG_03134T0 VDBG_02890T0 ACLA_043990 AFU8_01850 AFL2_11782 ANID_08956T0 ACLA_061490 AFU3_03010 ANID_10343T0 MAPG_05056T0 ANID_11011T0 AMSG_04539T0 MONB_05896T0 MONB_10546T0 SARC_08368T0 AFU5_14280
moggtmp1103: CTRT_02326 CTRT_02328 CIMG_00177T0 CIMG_00177T1 FOXG_04547T0 FOXG_09454T0 FVEG_07082T0 FVEG_07670T0 EGW1_M8000249 SS1G_05210T0 FOXG_03837T0 FGSG_02206T0 SNOT_15656 GGTG_00767T0 FVEG_12024T0 NCU_01348T0 MGG_10533T0 MAPG_05493T0 PTRT_06189 NFIA_073850 SPA_C11D3.09 SOCG_01887T0 LACB_305021 SPOG_03813T0 RO3T_08947 HCBG_04394T0 URET_00281 UM0_1858 VDBG_03903T0 HCDG_01247T0 HCEG_00977T0 PGUT_01690 EGW1_P1.2515 SS1G_13725T0 SNOT_07015 FGSG_05446T0 PTRT_00944 NCU_11320T0 MAPG_07931T0 GGTG_08133T0 VDAG_06362T0 URET_00755 MGG_11574T0 NFIA_082470 PGUT_05660 LELT_04769 MCYG_03517T0 SPB_C8E4.03 SOCG_01126T0 HCDG_01363T0 TERG_04945T0 TRV_01750 TEQG_01233T0 TESG_05952T0 SPOG_00895T0 HCEG_01093T0 HCBG_04512T0 VDBG_08701T0 PAAG_02229T0 MGYG_03125T0 PADG_05368T0 HCAG_07292T0 PABG_04743T0 AOZ_1694 ATET_06764 BDBG_08038T0 BDCG_00097T0 BDDG_04923T0 CPAT_02103 CPSG_08001T0 CIMG_00787T0 CIST_07072 CIRT_00821 CIHT_03142 ARB_03851 BC1T_15520 DEHA_G00979g.1 CTRT_02870 CLUT_01917 CAWT_05199 CALB_19.3418 CPAG_02721.1 AOZ_120455 ATET_06192 BC1T_12157 CNAG_01231T0 CC1G_06612T0 CAOG_02598T0 AOZ_701422 ATET_08179 CPAT_02747 CIRT_00147 CIHT_06242 BDDG_09909T0 BDCG_06291T0 BDBG_00738T0 MAPG_07498T0 MGG_00671T0 PTRT_08926 GGTG_00362T0 CPSG_04903T0 NCU_02084T0 DEHA_E25993g.1 VDAG_01131T0 CLUT_04133 CPAG_00198.1 CALB_19.5862 CAWT_02733 ATET_07315 BC1T_09029 SS1G_00861T0 DEHA_B10615g.1 PGUT_01199 ACLA_016160 AFU5_13180 AFL2_08445 ANID_06869T0 ACLA_068590 AFU2_05750 AFL2_09326 ANID_07488T0 ACLA_093520 AFL2_06047 ANID_07669T0 AFL2_06405
moggtmp1104: AMAG_01322T0 AMAG_05513T0 AMAG_12722T0 AMAG_14686T0 AMAG_07719T0 AMAG_09783T0 AMAG_07755T0 AMAG_09745T0 AMAG_07735T0 AMAG_09765T0 AMAG_20713T0 AMAG_17354T0 AOZ_26321 AOZ_26323 ATET_01318 ATET_01319 BDET_01401 BDET_03308 BDET_01799 BDET_03369 BDET_06172 BDDG_06983T0 BDDG_06985T0 BDCG_07546T0 BDCG_07547T0 BDBG_03232T0 BDBG_03234T0 AMAG_17369T0 AMAG_20709T0 AMAG_20701T0 AMAG_20706T0 CC1G_10992T0 CC1G_11270T0 CNAG_00546T0 CNAG_05818T0 FGSG_01964T0 FGSG_12039T0 GGTG_03745T0 GGTG_03746T0 HCDG_04464T0 HCDG_04466T0 LACB_186476 LACB_243532 MGG_13013T0 MGG_13014T0 AFL2_06936 AFL2_06937 MVEG_04343T0 MVEG_06060T0 MVEG_06404T0 NFIA_088620 NFIA_088630 NCU_04350T0 NCU_04352T0 PABG_06456T0 PABG_06458T0 AFU2_13430 AFU2_13440 PADG_07911T0 PADG_07913T0 SNOT_13325 SNOT_13326 PTTG_00419T0 PTTG_02136T0 PTRT_05004 PTRT_05005 RO3T_04442 RO3T_11164 RO3T_15484 RO3T_10567 RO3T_14687 RO3T_10150 RO3T_17186 RO3T_13032 ANID_06317T0 ANID_06318T0 TEQG_01202T0 TEQG_01205T0 TERG_04918T0 TERG_04919T0 TESG_05926T0 TESG_05928T0 URET_06535 URET_06536 UM0_3052 UM0_3204 VDBG_00808T0 VDBG_00809T0 VDAG_00419T0 VDAG_00420T0 MAPG_01089T0 PAAG_00215T0 HCEG_08857T0 HCBG_06178T0 FVEG_07280T0 FOXG_04162T0 TRV_01766 ARB_03824 CIMG_05022T0 MCYG_03491T0 MGYG_03095T0 BC1T_15938 CPSG_08531T0 CIHT_03732 CHGT_04903 PGTG_04483T0 SS1G_14118T0 CIHT_03735 MGYG_03094T0 ARB_03823 TRV_01768 MCYG_03489T0 HCAG_06001T0 CIST_01503 CIMG_05021T0 CIRT_04899 BC1T_15936 CPSG_08533T0 CPAT_06899 CIRT_04900 CIST_01504 PGTG_14920T0 CHGT_04902 ACLA_072250
moggtmp1105: AMAG_01556T0 AMAG_04053T0 AMAG_07308T1 AMAG_08211T0 RO3T_00713 RO3T_13480 MVEG_06974T0 AOZ_23602 PGTG_16680T0 NCU_02515T0 CC1G_04021T0 MAPG_03387T0 CNAG_06416T0 FOXG_09266T0 NFIA_106690 BDET_05197 CPAT_06281 PABG_01121T0 CIMG_04442T0 CIST_07887 CIRT_04268 PAAG_06844T0 CPSG_06281T0 ANID_06438T0 URET_01669 CHGT_01114 GGTG_09356T0 FGSG_05621T0 FVEG_06867T0 PADG_04350T0 SS1G_07744T0 ATET_05269 MGG_07745T0 MGYG_07376T0 CLUT_03054 MCYG_07560T0 TERG_05735T0 ARB_06110 TESG_06398T0 TRV_04813 SNOT_04207 TEQG_07662T0 BDBG_04701T0 SPOG_03806T0 BDCG_01776T0 BDDG_07991T0 PTRT_09021 BC1T_13641 HCEG_05092T0 HCDG_02841T0 SPA_CUNK4.08 HCAG_04449T0 LACB_187687 SOCG_01724T0 VDAG_09397T0 HCBG_00365T0 UM0_5273 CPAG_01288.1 CALB_19.4322 CAWT_04678 CTRT_05429 DEHA_E18238g.1 PGUT_03257 LELT_00233 SCRT_04737 CIHT_07266 VDBG_07675T0 PTTG_06742T0 CAOG_00473T0 AMSG_04266T0 SJAG_02565T0 RO3T_09994 SARC_11015T0 AOZ_6482 NFIA_069310 ATET_01673 PABG_03771T0 PADG_00053T0 PAAG_01724T0 BDBG_00095T0 BDCG_08583T0 BDDG_01319T0 URET_01410 TEQG_00066T0 MGYG_05182T0 HCEG_00116T0 HCDG_08512T0 HCBG_06672T0 CPSG_00188T0 CIMG_02340T0 HCAG_06318T0 CPAT_00521 TERG_02072T0 ARB_06590 TESG_03600T0 CIRT_09143 PTRT_07545 VDAG_10375T0 VDBG_05047T0 CIST_02591 MCYG_02383T0 TRV_00096 MGG_05989T0 FVEG_11695T0 FOXG_12933T0 MAPG_02964T0 GGTG_09823T0 SNOT_08864 FGSG_10982T0 CHGT_03460 CIHT_08229 CAOG_03461T0 MVEG_12072T0 ACLA_035780 AFU3_07850 AFL2_01384 ANID_02946T0 ACLA_048680 AFU4_09320 AFL2_04433 SPOG_00945T0 SPA_C14C4.15c SOCG_01076T0 AMSG_00071T0
moggtmp1106: AMAG_03087T0 AMAG_10360T1 AMAG_10360T0 EGW1_M14000109 EGW1_P2.379 EGW1_P7.158 AOZ_1086 AOZ_1635 AOZ_9173 AOZ_10654 ATET_03277 ATET_04823 CPAG_00279.1 CPAG_01721.1 ARB_01140 ARB_07487 CC1G_12227T0 CC1G_13682T0 DEHA_A07480g.1 DEHA_C12441g.1 ACLA_071660 ACLA_089330 ACLA_085660 LACB_143003 LACB_187145 MCYG_02245T0 MCYG_03246T0 AFL2_07324 AFL2_09281 MGYG_00403T0 MGYG_07595T0 MVEG_00546T0 MVEG_03339T0 NFIA_058370 NFIA_095800 NFIA_082090 AFL2_10482 AFL2_11795 AFL2_12526 RO3T_08262 RO3T_16394 ANID_03730T0 ANID_11152T0 ANID_07511T0 TERG_01126T0 TERG_05948T0 TESG_01001T0 TESG_04010T0 TRV_02260 TRV_03679 SCRT_02204 CTRT_04296 TEQG_07240T0 CALB_19.6081 CAWT_01343 PGUT_02099 LELT_01462 SS1G_12017T0 BDCG_08336T0 BDDG_06702T0 MAPG_09903T0 BDBG_00349T0 SPA_C19B12.02c HCEG_01802T0 HCDG_02143T0 HCBG_02661T0 PADG_04918T0 PABG_04523T0 PAAG_05068T0 GGTG_07334T0 CPSG_09956T0 CPAT_01066 MGG_08370T0 CIMG_01751T0 CIRT_01894 CIST_01003 SNOT_16503 CNAG_06501T0 URET_05458 SJAG_01290T0 ATET_06726 PGUT_05875 UM0_1640 BC1T_14030 TEQG_08168T0 HCAG_05285T0 PTRT_06313 SNOT_12028 SPB_C29A10.08 PGTG_10262T0 MAPG_04155T0 NCU_08909T0 VDBG_09042T0 VDAG_07192T0 FGSG_02022T0 GGTG_05881T0 FVEG_07477T0 CAWT_03358 CALB_19.3829 LELT_04582 CHGT_07409 MGG_11861T0 SOCG_00710T0 SPOG_01787T0 FOXG_17750T0 CLUT_00398 PTTG_05893T0 CIHT_05851 SJAG_01835T0 SOCG_04727T0 SPOG_00060T0 CALB_19.3693 CAWT_01148 CTRT_04635 CPAG_04876.1 SCRT_04288 CTRT_03942 CLUT_01043 AFU2_12850 NFIA_088020 AFU2_05340 AFU8_02130 AFU6_12410 PTRT_09226
moggtmp1107: AOZ_1109 AOZ_23410 AOZ_11192 AOZ_11870 AOZ_1215 ATET_04993 ATET_09161 CALB_19.309 CALB_19.6956 CALB_19.5859 CALB_19.3208 CAWT_02632 CAWT_02681 CAWT_02730 CAWT_04552 CPAG_01189.1 CPAG_01903.1 CPAG_03854.1 CPAG_01904.1 CPAG_01437.1 CPAG_01905.1 CC1G_01233T0 DEHA_A07898g.1 DEHA_G26411g.1 DEHA_C13233g.1 LELT_00174 LELT_04001 LELT_05502 LELT_04565 AFL2_05579 AFL2_07446 ANID_00497T0 ANID_06461T0 SPOG_00010T0 SPOG_00893T0 SJAG_02139T0 SJAG_05182T0 SOCG_04781T0 SOCG_05828T0 NCU_02653T0 EGW1_P9000464 NFIA_083980 TESG_02610T0 TEQG_02837T0 TERG_03055T0 PTRT_02025 MCYG_04873T0 TRV_02291 SS1G_08092T0 URET_00823 SPC_C417.10 PGUT_00370 FOXG_10369T0 FVEG_09022T0 MGYG_07996T0 SPB_C1773.15 SPC_C757.13 EGW1_M9000124 UM0_0374 MGYG_03892T0 URET_07713 FOXG_17512T0 EGW1_P6.1248 NFIA_050240 FGSG_03855T0 FVEG_13058T0 ATET_09674 CIMG_00863T0 CIRT_00898 CIHT_03225 CPAT_02018 CPSG_08083T0 ARB_05252 ATET_01336 FGSG_07584T0 NFIA_113910 ATET_07896 NFIA_093680 SNOT_04847 MAPG_02253T0 BC1T_12391 CTRT_02527 CLUT_00417 SCRT_03804 FOXG_01265T0 CPSG_08974T0 CPAT_05994 CIHT_07826 CIMG_07569T0 CIST_05798 CIRT_05621 MGG_04099T0 BDBG_01786T0 BDCG_03774T0 AOZ_103116 LACB_187852 CNAG_06890T0 AOZ_103159 EGW1_P8.1154 BC1T_04332 SS1G_02228T0 VDBG_05961T0 ATET_04711 FVEG_13896T0 FGSG_01792T0 FVEG_05682T0 FGSG_00219T0 PGUT_03940 FVEG_00232T0 AFU5_09470 NFIA_003170 AFU3_02080 AFL2_12253 ACLA_080180 AFU2_08350 EGW1_P19.74 VDAG_03121T0 AFL2_02965 ANID_10720T0 AFL2_11816 AFU3_15390 ANID_07380T0 AFL2_12217 AFL2_12259
moggtmp1108: AMAG_13033T0 AMAG_14076T0 AMAG_14823T0 AMAG_15291T0 NFIA_024330 NFIA_094900 PTRT_04903 PTRT_06962 AOZ_3464 CTRT_01427 CALB_19.1515 LELT_01119 PGUT_02718 SCRT_00162 CLUT_00319 AOZ_3680 ATET_04660 NFIA_066020 PABG_02565T0 HCAG_06565T0 HCBG_07405T0 TEQG_05542T0 HCEG_02986T0 TESG_05705T0 MGYG_01296T0 HCDG_03584T0 MCYG_00676T0 BDCG_01172T0 BDBG_02848T0 BDDG_07549T0 TERG_00216T0 PADG_00994T0 TRV_03374 ARB_05392 CPSG_03454T0 CPAT_09511 CIMG_03822T0 CIST_02072 CIRT_07751 MGG_07927T0 EGW1_P3000363 VDAG_10493T0 SS1G_11304T0 NCU_04554T0 URET_03042 SNOT_00269 MAPG_09422T0 FGSG_10939T0 CIHT_07909 GGTG_02514T0 BC1T_11407 VDBG_09915T0 CNAG_03412T0 FVEG_08877T0 FOXG_09583T0 LACB_246746 RO3T_13634 PGTG_02094T0 MVEG_10051T0 UM0_4261 CC1G_04870T0 PTTG_08142T0 CHGT_01407 DEHA_G09636g.1 CPAG_01022.1 CAWT_03969 CAOG_07823T0 BDET_06173 ATET_03374 ATET_08600 CPAT_00123 CIMG_02795T0 CIRT_10093 CPSG_08657T0 CIST_07834 MAPG_03152T0 BDET_00310 NCU_04883T0 TERG_03618T0 MCYG_04238T0 SNOT_14474 BDDG_01842T0 HCBG_07720T0 HCEG_07133T0 HCDG_08926T0 HCAG_01250T0 CPSG_06069T0 CPAT_07086 CIMG_05250T0 CIRT_05111 TESG_01312T0 URET_06375 TRV_03457 EGW1_P13.203 BDCG_05877T0 BDBG_06743T0 BC1T_05350 SS1G_11700T0 GGTG_13966T0 MGG_00086T0 VDAG_06206T0 FGSG_10729T0 FOXG_12882T0 FVEG_11632T0 ANID_04871T0 MCYG_05458T0 TRV_03873 ARB_04091 MGYG_06513T0 TEQG_07089T0 TERG_06638T0 FVEG_01240T0 ARB_04751 FGSG_03591T0 VDBG_03556T0 ACLA_039160 AFU3_11280 ACLA_044360 AFU8_01410 AFL2_03938 AFU7_08490 PTRT_00286 AFL2_02527 ANID_05454T0
moggtmp1109: LACB_294651 LACB_330720 LACB_302482 LACB_299859 LACB_329325 LACB_335969 LACB_335970 LACB_329074 LACB_329007 LACB_326590 LACB_300505 LACB_296570 LACB_325952 LACB_300531 LACB_310488 LACB_300508 LACB_330547 LACB_329075 LACB_332125 LACB_301918 LACB_328793 LACB_301924 LACB_316824 LACB_328152 LACB_295098 LACB_307071 LACB_334388 LACB_299074 LACB_295821 LACB_310429 LACB_327902 LACB_299041 LACB_321354 LACB_335205 LACB_314265 LACB_299134 LACB_302440 LACB_295097 LACB_335368 LACB_306272 LACB_296556 LACB_329067 LACB_328185 LACB_296078 LACB_295204 LACB_321347 LACB_314536 LACB_310424 LACB_335382 LACB_295048 LACB_328225 LACB_294754 LACB_328211 LACB_334119 LACB_329011 LACB_333832 LACB_328667 LACB_298427 LACB_328231 LACB_328204 LACB_328221 LACB_328747 LACB_333182 LACB_330918 LACB_330868 LACB_330867 LACB_328196 LACB_328194 LACB_323438 LACB_335221 LACB_333821 LACB_328173 LACB_330932 LACB_326579 LACB_302438 LACB_330866 LACB_329073 LACB_296075 LACB_328165 LACB_294708 LACB_305635 LACB_329072 LACB_328150 LACB_328176 LACB_328212 LACB_328177 LACB_328174 LACB_328169 LACB_328206 LACB_330864 LACB_328198 LACB_330920 LACB_332021 LACB_335496 LACB_333262 LACB_331376 LACB_329317 LACB_291972 LACB_328189 LACB_294565 LACB_294110 LACB_294460 LACB_294758 LACB_296005 LACB_294574 LACB_294598 LACB_294215 LACB_302403 LACB_295543 LACB_321352 LACB_293807 LACB_294112 LACB_294706 LACB_326686 LACB_303247 LACB_334101 LACB_301923 LACB_294632 LACB_326693 LACB_304458 LACB_314459 LACB_329321 LACB_329328 LACB_331380
moggtmp1110: AOZ_3707 AOZ_701099 AOZ_120434 AOZ_5218 PGUT_01787 PGUT_04901 CHGT_05144 CHGT_09665 DEHA_B12826g.1 DEHA_C00429g.1 AFL2_00226 AFL2_08435 MGG_02268T0 MGG_07729T0 AFL2_02304 AFL2_05746 SCRT_02950 SCRT_03494 EGW1_M6000066 NFIA_050990 URET_03075 MGYG_06459T0 MCYG_05405T0 TESG_03804T0 TEQG_07457T0 TRV_07176 TERG_06589T0 GGTG_09367T0 MAPG_03376T0 SS1G_02803T0 PTRT_11003 SNOT_15525 NCU_04887T0 BC1T_06439 FOXG_12373T0 FVEG_10937T0 CLUT_04541 CTRT_01215 LELT_00536 FGSG_03380T0 ATET_05933 EGW1_P8.774 NFIA_073940 CIMG_04443T0 CIRT_04269 CPAT_06282 CIST_07888 CPSG_06282T0 URET_01670 PAAG_06843T0 PABG_01120T0 PADG_04351T0 HCBG_00366T0 HCAG_04450T0 HCEG_05093T0 HCDG_02842T0 BDCG_01775T0 BDDG_07990T0 BDBG_04700T0 ATET_07005 CPAT_00169 CPSG_06183T0 CIMG_02688T0 CIRT_10047 CIST_06198 ARB_04139 CIHT_07030 BC1T_02294 DEHA_F18205g.1 PGUT_04217 CTRT_00567 CALB_19.1011 CAWT_01859 LELT_01141 MONB_22128T0 HCBG_01422T0 BDDG_04413T0 HCDG_08808T0 HCBG_07836T0 HCEG_07257T0 HCAG_01331T0 PAAG_08259T0 PADG_02029T0 PABG_03461T0 CPSG_00277T0 CIMG_02422T0 CIST_02492 CIRT_09241 CIHT_04325 CPAT_00431 URET_03289 TESG_03903T0 MCYG_05224T0 TEQG_04692T0 MGYG_06264T0 TRV_05389 TERG_06397T0 CAWT_00425 CALB_19.4874 BDCG_05736T0 BDBG_06091T0 CTRT_03937 CAWT_03339 CALB_19.3803 CPAG_05622.1 BC1T_15333 DEHA_A02453g.1 LELT_03406 CLUT_01364 PTSG_03778T0 CTRT_03351 CPAG_01167.1 CHGT_01123 CIHT_08230 ARB_04318 ACLA_016080 AFU5_13090 ANID_06857T0 ACLA_052830 ACLA_054870 ACLA_096120 AFU6_04450 ANID_06571T0
moggtmp1111: PGUT_05285 PGUT_05286 PGUT_05287 CAOG_03489T0 CAOG_05650T0 DEHA_C05764g.1 DEHA_C05786g.1 MVEG_01854T0 MVEG_08850T0 MVEG_02024T0 MVEG_02023T0 RO3T_07344 RO3T_15539 SPOG_03826T0 SPOG_05344T0 SOCG_01886T0 SOCG_06101T0 SARC_05584T0 SARC_12434T0 SNOT_04138 SS1G_11056T0 CNAG_00605T0 CC1G_07109T0 BC1T_08031 SJAG_05848T0 FGSG_00150T0 FVEG_00156T0 SPA_PB24D3.08c CLUT_05327 FOXG_01331T0 CHGT_00290 MGG_10413T0 GGTG_02246T0 ATET_04342 VDBG_06559T0 CPAG_02121.1 SARC_01339T0 EGW1_M15000063 NFIA_025500 VDAG_05099T0 PTRT_07899 FVEG_11599T0 FOXG_12854T0 FGSG_10920T0 MAPG_09521T0 NCU_02299T0 GGTG_12360T0 MVEG_04538T0 UM0_3548 SJAG_05654T0 LELT_00636 MONB_38857T0 SCRT_01769 EGW1_M8000135 NFIA_009720 MGYG_07068T0 TRV_06424 MCYG_06572T0 PAAG_05416T0 TERG_07017T0 PADG_06765T0 PABG_05962T0 TESG_04818T0 TEQG_04924T0 HCBG_01428T0 HCAG_02343T0 HCEG_03464T0 HCDG_07856T0 SS1G_06287T0 PTRT_04822 SNOT_11291 NCU_09040T0 URET_02833 VDAG_02863T0 MGG_11308T0 VDBG_02392T0 LACB_185826 EGW1_M9000198 UM0_1911 LELT_00637 AOZ_5137 CHGT_09601 CLUT_05326 CAWT_04265 CALB_19.3544 CTRT_01653 AOZ_6147 ATET_05236 BDBG_06452T0 BDCG_04917T0 BDDG_03771T0 ARB_01821 CIMG_03135T0 CIRT_06991 CPSG_04350T0 CPAT_08797 CIST_00553 CIHT_00170 BC1T_01745 CC1G_14930T0 AOZ_701660 ATET_08284 SNOT_12816 FGSG_03238T0 FOXG_09989T0 FVEG_08526T0 MGG_03707T0 GGTG_10322T0 PTRT_10779 CPAG_02122.1 CAWT_03158 CALB_19.3139 ACLA_006230 AFU7_04530 ANID_06817T0 ACLA_019760 AFU1_15610 AFL2_01092 ANID_00895T0 AFL2_06256 FOXG_03856T0 AMSG_08582T0 ANID_07199T0
moggtmp1112: AMAG_00511T0 AMAG_02023T0 CTRT_03299 CTRT_03338 MVEG_02600T0 MVEG_07953T0 RO3T_02184 RO3T_06834 RO3T_09759 RO3T_08642 RO3T_15179 BDET_02408 MVEG_08560T0 PTTG_02486T0 PGTG_16452T0 SCRT_04425 UM0_4787 CC1G_04438T0 ATET_07833 SS1G_01438T0 EGW1_P6000269 ANID_07564T0 TERG_02196T0 BC1T_07981 CPAG_05504.1 LELT_03248 TESG_07410T0 TEQG_07122T0 MCYG_07434T0 DEHA_G23969g.1 MGYG_05304T0 NFIA_090170 CLUT_04971 PGUT_02360 CALB_19.6305 CAWT_01822 SOCG_05748T0 URET_01734 CTRT_00533 AOZ_12408 CPSG_06368T0 CPAT_06363 TRV_02189 CNAG_02851T0 SPOG_01700T0 ARB_02387 CIMG_04525T0 SPA_C23H3.09c CAOG_02810T0 HCBG_05536T0 CIST_08315 CIRT_04353 SARC_10592T0 HCEG_08189T0 HCDG_09496T0 HCAG_08470T0 LACB_301794 VDBG_05875T0 BDBG_03767T0 BDCG_02124T0 BDDG_02739T0 FVEG_06864T0 FGSG_05335T0 VDAG_03037T0 SJAG_05923T0 FOXG_06405T0 MAPG_00421T0 MGG_11389T0 CIHT_10487 GGTG_03994T0 SNOT_15269 NCU_00944T0 PABG_00819T0 PAAG_03773T0 MONB_29618T0 PADG_03275T0 PTSG_06823T0 AMSG_03877T0 CHGT_01903 PTRT_07718 NFIA_060300 FOXG_09263T0 FGSG_05623T0 URET_01355 CPSG_01739T0 CPAT_01411 CIMG_01439T0 CIRT_01539 CIST_06407 ATET_02310 DEHA_B14894g.1 CPAG_01854.1 PAAG_00509T0 CAWT_00388 CALB_19.986 LELT_00328 HCAG_07205T0 HCEG_00964T0 HCDG_01233T0 HCBG_04382T0 PGUT_00080 CLUT_05280 CIHT_06827 HCBG_00446T0 HCEG_05173T0 HCAG_04514T0 MCYG_05648T0 HCDG_02924T0 FVEG_04256T0 EGW1_P19.458 ARB_03831 TRV_01760 TESG_05933T0 TEQG_01210T0 MGYG_03100T0 TERG_04924T0 MCYG_03496T0 PAAG_06737T0 ACLA_072550 AFU2_14930 AFL2_03313 PABG_06771T0
moggtmp1113: AMAG_06712T0 AMAG_15240T0 CALB_19.1061 CALB_19.1853 CAWT_00967 CAWT_01980 PGUT_01976 PGUT_04810 CPAG_04944.1 CPAG_05579.1 CTRT_00676 CTRT_04732 CAOG_01816T0 CAOG_02342T0 CAOG_07177T0 DEHA_A10912g.1 DEHA_D13970g.1 LELT_01678 LELT_03447 MONB_09375T0 MONB_28719T0 MONB_21514T0 MVEG_06992T0 MVEG_09739T0 MVEG_09455T0 PGTG_06938T0 PGTG_06940T0 PTTG_03774T0 PTTG_03775T0 RO3T_03929 RO3T_16444 RO3T_08217 RO3T_08120 RO3T_07248 RO3T_13519 SCRT_02954 SCRT_03160 PTSG_08119T0 PTSG_10057T0 SPOG_01059T0 SPOG_04374T0 SPOG_02999T0 SJAG_00302T0 SJAG_03543T0 SJAG_00335T0 SOCG_00966T0 SOCG_06294T0 SOCG_06166T0 SPB_C1105.11c SPB_C8D2.04 SARC_10179T0 SARC_11750T0 AMSG_07316T0 AMSG_10153T0 AMSG_12164T0 VDAG_10035T0 NCU_01635T0 MAPG_02522T0 MGG_01159T0 GGTG_10362T0 FVEG_11374T0 FOXG_13952T0 FGSG_04290T0 CHGT_10296 PADG_00873T0 PABG_02444T0 PTRT_11558 LELT_03031 TRV_03609 PTTG_09149T0 SPA_C1834.04 AOZ_12495 NFIA_011720 ATET_00586 PAAG_07099T0 HCAG_06701T0 HCBG_03890T0 BDBG_03002T0 BDCG_01024T0 BDDG_02989T0 URET_07214 CPSG_02567T0 CPAT_09073 CIMG_03388T0 CIST_00263 CIRT_07281 CIHT_00464 SS1G_09608T0 BC1T_12806 CLUT_01405 PGTG_11296T0 BDET_05770 UM0_3916 TESG_02676T0 TERG_03123T0 TEQG_08132T0 MGYG_08068T0 MCYG_04837T0 MONB_20088T0 CNAG_04828T0 LACB_294559 CC1G_08799T0 ARB_05193 AMAG_14774T0 PTTG_04741T0 PGTG_00393T0 PTTG_06580T0 ANID_00733T0 LACB_191988 CALB_19.6791 CTRT_05645 CAWT_03017 CPAG_02212.1 DEHA_F02860g.1 CLUT_05258 PGUT_02258 UM0_2709 LACB_170733 SOCG_06165T0 ACLA_021650 AFU1_13790 AFL2_03396
moggtmp1114: MGG_15493T0 MGG_15943T0 MGG_18132T0 MGG_18131T0 MGG_18129T0 MGG_18086T0 MGG_18085T0 MGG_18084T0 MGG_18083T0 MGG_18081T0 MGG_18080T0 MGG_18069T0 MGG_18059T0 MGG_18058T0 MGG_18038T0 MGG_17852T0 MGG_17819T0 MGG_17769T0 MGG_17604T0 MGG_17600T0 MGG_17599T0 MGG_17598T0 MGG_17589T0 MGG_17585T0 MGG_17561T0 MGG_17560T0 MGG_17559T0 MGG_17549T0 MGG_17545T0 MGG_17501T0 MGG_17328T0 MGG_17327T0 MGG_17268T0 MGG_17262T0 MGG_17261T0 MGG_17243T0 MGG_17242T0 MGG_17238T0 MGG_17065T0 MGG_17008T0 MGG_17004T0 MGG_16988T0 MGG_16987T0 MGG_16986T0 MGG_16985T0 MGG_16980T0 MGG_16907T0 MGG_16885T0 MGG_16809T0 MGG_16808T0 MGG_16785T0 MGG_16783T0 MGG_16776T0 MGG_16695T0 MGG_16694T0 MGG_16685T0 MGG_16684T0 MGG_16682T0 MGG_16677T0 MGG_16676T0 MGG_16675T0 MGG_16674T0 MGG_16673T0 MGG_16614T0 MGG_16613T0 MGG_16599T0 MGG_16598T0 MGG_16569T0 MGG_16568T0 MGG_16567T0 MGG_16563T0 MGG_16499T0 MGG_16498T0 MGG_16478T0 MGG_16470T0 MGG_16469T0 MGG_16407T0 MGG_16405T0 MGG_16401T0 MGG_16370T0 MGG_16369T0 MGG_16314T0 MGG_16312T0 MGG_16310T0 MGG_16309T0 MGG_16284T0 MGG_16283T0 MGG_16281T0 MGG_16280T0 MGG_16074T0 MGG_16068T0 MGG_16067T0 MGG_15948T0 MGG_15945T0 MGG_15944T0 MGG_15942T0 MGG_15941T0 MGG_15940T0 MGG_15806T0 MGG_15763T0 MGG_15717T0 MGG_15716T0 MGG_15715T0 MGG_15714T0 MGG_15512T0 MGG_18103T0 MGG_16384T0 MGG_15947T0 MGG_15511T0 MGG_17867T0 MGG_16597T0 MGG_16050T0 MGG_16602T0 MGG_15500T0 MGG_16073T0 MGG_17775T0 MGG_16683T0 MGG_16285T0 MGG_16699T0 MGG_17285T0 MGG_16497T0 MGG_17006T0
moggtmp1115: AMAG_03160T0 AMAG_10425T0 AOZ_103420 AOZ_103443 AOZ_5956 AOZ_5015 ATET_00902 ATET_00941 ATET_06855 BDDG_07919T0 BDDG_08103T0 BDCG_00309T0 BDCG_09067T0 BDBG_00419T0 BDBG_04811T0 PGUT_01663 PGUT_05204 PGUT_02976 PGUT_05795 PGUT_05684 PGUT_05796 CNAG_01763T0 CNAG_06873T0 CNAG_01764T0 CNAG_06872T0 CNAG_02464T0 FGSG_04902T0 FGSG_10203T0 FOXG_05202T0 FOXG_05720T0 FOXG_10118T0 FVEG_02933T0 FVEG_03586T0 AFL2_00041 AFL2_11963 AFL2_11987 AFL2_00931 SCRT_03376 SCRT_03817 SPA_C11D3.14c SPA_C11D3.15 SARC_07503T0 SARC_07503T1 ANID_03972T0 ANID_05652T0 ANID_08779T0 VDBG_00567T0 VDBG_00719T0 EGW1_P1.2190 EGW1_P3000928 EGW1_P9.925 EGW1_P19000206 EGW1_M30039 MVEG_07307T0 BDET_02765 RO3T_09745 URET_00895 CAOG_05360T0 PADG_05191T0 BC1T_06968 NCU_04569T0 MCYG_00248T0 PAAG_07498T0 HCEG_01741T0 HCDG_02212T0 HCBG_02598T0 CPSG_02256T0 CIMG_00961T0 CIRT_01013 TEQG_02641T0 TERG_00681T0 MGYG_00821T0 SS1G_10595T0 SPOG_02033T0 SOCG_00470T0 PTRT_11511 ARB_07671 TRV_07520 MAPG_05414T0 MGG_00771T0 NFIA_060210 GGTG_00041T0 CPAT_01920 SNOT_09512 TESG_02201T0 MONB_15677T0 VDAG_00175T0 SJAG_01995T0 PABG_07228T0 PTSG_02507T0 LELT_01096 CPAG_00144.1 CTRT_01340 AMSG_07983T0 CALB_19.5804 CAWT_04066 CIST_08164 DEHA_A03113g.1 CIHT_10367 CLUT_02283 HCAG_05363T0 UM0_0080 CC1G_02687T0 LACB_318395 CC1G_06472T0 PGTG_01119T0 PGTG_18301T0 UM0_3902 CHGT_00534 PTTG_07405T0 HCBG_02204T0 HCEG_01330T0 CIHT_10366 PGUT_05683 PTTG_01052T0 LACB_302235 CLUT_02286 HCDG_01476T0 LACB_301917 ACLA_087440 AFU6_14330
moggtmp1116: AMAG_07854T0 AMAG_09637T0 RO3T_05135 RO3T_11061 EGW1_M1000010 VDBG_03238T0 VDAG_02145T0 MVEG_03245T0 PTRT_11877 FGSG_04223T0 LELT_03019 EGW1_M13000088 NFIA_107950 VDAG_09651T0 SS1G_10068T0 MGYG_04043T0 MCYG_02036T0 TERG_04378T0 GGTG_05647T0 TESG_06807T0 MGG_07938T0 RO3T_12513 PTTG_08772T0 LACB_291410 UM0_3993 MONB_32881T0 PGTG_08701T0 SARC_11773T0 FVEG_10413T0 FOXG_11406T0 HCBG_04373T0 HCEG_00955T0 HCDG_01225T0 SNOT_13518 EGW1_M3000488 NFIA_015880 SS1G_06748T0 SNOT_06853 PAAG_02806T0 TERG_07352T0 TRV_01564 TESG_07778T0 TEQG_05446T0 PADG_01835T0 PABG_03275T0 MGYG_06683T0 MCYG_06252T0 HCBG_03317T0 URET_03469 HCEG_02285T0 HCDG_06114T0 SPOG_00976T0 SOCG_01045T0 SPA_C26F1.07 SJAG_05822T0 SPB_C8E4.04 AOZ_9031 ATET_06997 CAOG_02058T0 AOZ_12869 ATET_04185 ARB_00450 BDCG_05550T0 BDBG_05913T0 BDDG_06820T0 CPSG_04692T0 CPAT_07848 CIMG_10264T0 CIHT_08635 CIRT_09803 AOZ_23264 NFIA_055980 ATET_02504 FOXG_14656T0 BDBG_00706T0 BDCG_06320T0 BDDG_05490T0 FVEG_13481T0 PTRT_06560 PADG_03268T0 PABG_00813T0 VDAG_03683T0 VDBG_01436T0 CC1G_06822T0 CNAG_03983T0 HCAG_07199T0 PAAG_03765T0 AOZ_23749 ATET_05382 BC1T_12514 ARB_00811 SNOT_02188 FOXG_16496T0 NFIA_067960 FVEG_13730T0 PTSG_06587T0 BC1T_00991 PTSG_07601T0 AMSG_09570T0 CPAG_04213.1 PGUT_02290 CIST_09742 ACLA_025770 AFU1_09750 AFL2_03733 ANID_10499T0 AFU3_09190 FGSG_03517T0 FGSG_12483T0 ACLA_083990 AFU6_10260 ANID_07193T0 AFL2_04136 AFL2_04560 ANID_04829T0 AFL2_10613 ANID_01679T0 AFU4_08230 VDBG_02764T0 VDBG_07786T0
moggtmp1117: AOZ_103097 AOZ_138202 AOZ_23490 CC1G_00710T0 CC1G_00720T0 CC1G_08219T0 CC1G_05953T0 CC1G_11127T0 CC1G_05929T0 CC1G_12050T0 CC1G_09470T0 CC1G_12757T0 CC1G_08380T0 CC1G_03956T0 CC1G_09901T0 CC1G_09466T0 CC1G_11247T0 CC1G_09040T0 CC1G_09537T0 CC1G_05937T0 CC1G_02654T0 CC1G_05926T0 CC1G_07503T0 CC1G_14773T0 CC1G_07517T0 CC1G_12362T0 CC1G_06049T0 CC1G_12236T0 CC1G_05931T0 CC1G_07525T0 CC1G_05952T0 CC1G_05436T0 CC1G_05943T0 CC1G_07532T0 CC1G_11599T0 CC1G_03977T0 CC1G_05910T0 CC1G_15429T0 CC1G_06045T0 CC1G_08519T0 CC1G_03974T0 CC1G_05948T0 CC1G_11473T0 CC1G_12448T0 CC1G_07526T0 CC1G_07523T0 CC1G_05932T0 CC1G_12387T0 CC1G_12386T0 CC1G_07524T0 CC1G_03967T0 CC1G_08370T0 CC1G_09539T0 CC1G_11243T0 CC1G_05909T0 CC1G_15324T0 CC1G_06046T0 CC1G_11248T0 CC1G_14281T0 CC1G_10703T0 CC1G_10723T0 CC1G_02356T0 CC1G_14087T0 CC1G_14774T0 CC1G_14088T0 CC1G_05949T0 CC1G_10700T0 CC1G_10701T0 MCYG_00414T0 MCYG_08134T0 AFL2_08821 AFL2_12358 AMSG_02917T0 EGW1_P9000247 URET_04615 HCEG_06222T0 HCBG_06471T0 ARB_03025 TERG_05064T0 ATET_03496 GGTG_12340T0 NCU_05316T0 NFIA_077420 FOXG_14930T0 CHGT_03752 NFIA_072380 PTRT_09330 SNOT_13813 BC1T_05548 VDAG_10059T0 EGW1_P6.75 FVEG_08346T0 MAPG_07283T0 PADG_06137T0 PAAG_05855T0 PABG_05799T0 SS1G_01503T0 TRV_04932 MCYG_03199T0 TEQG_07496T0 ATET_04381 TESG_08189T0 BC1T_04271 SS1G_10749T0 CHGT_09980 FGSG_08155T0 FOXG_08853T0 VDBG_08167T0 NFIA_113130 TESG_05496T0 NFIA_001120 SNOT_12560 FVEG_13348T0 NFIA_033090 AFU7_00530 AFU5_14580 ACLA_088810 VDBG_10131T0 ANID_01130T0 AFU1_00300
moggtmp1118: AOZ_103152 AOZ_5397 BDET_03800 BDET_03801 CHGT_00364 CHGT_04778 CC1G_10314T0 CC1G_15593T0 CNAG_01156T0 CNAG_06813T0 CNAG_01283T0 CNAG_05148T0 AFL2_00387 AFL2_12223 LACB_175349 LACB_248300 LACB_250899 PGTG_07512T0 PGTG_12519T0 PTTG_06684T0 UM0_5784 ATET_07548 NFIA_079710 BDCG_04234T0 BDDG_04507T0 BDBG_01227T0 PAAG_04137T0 PADG_07400T0 PABG_03944T0 VDAG_02149T0 PTRT_01939 MGG_10853T0 FVEG_11676T0 MAPG_09398T0 VDBG_03243T0 TRV_00152 MCYG_05263T0 ARB_04279 MGYG_06306T0 TESG_03943T0 TERG_06440T0 SS1G_03555T0 TEQG_04735T0 CNAG_07554T0 AOZ_9381 ATET_03069 NFIA_019170 EGW1_P10.32 BDDG_03019T0 PAAG_01791T0 BDCG_00548T0 PADG_00473T0 PABG_02075T0 BDBG_04995T0 HCEG_00407T0 HCDG_00667T0 CPSG_03364T0 CPAT_09600 HCAG_00219T0 CIHT_07584 CIMG_03910T0 CIST_01986 CIRT_07845 HCBG_06967T0 MCYG_00907T0 URET_02027 TERG_00457T0 TEQG_01458T0 TESG_02359T0 MGYG_01069T0 SS1G_00068T0 VDAG_10224T0 TRV_06713 BC1T_11722 FGSG_07290T0 VDBG_08944T0 NCU_06430T0 FOXG_02123T0 ARB_05631 GGTG_03876T0 MGG_06275T0 PTRT_00248 SNOT_11816 CHGT_05692 FVEG_05286T0 PGTG_16484T0 PTTG_08354T0 BC1T_05387 FOXG_12914T0 NCU_02336T0 FGSG_10966T0 SS1G_11272T0 PTTG_02989T0 FVEG_02938T0 FOXG_05195T0 FGSG_10275T0 CPSG_07266T0 CIST_00753 CIRT_03536 MGYG_07576T0 TERG_05927T0 TEQG_07258T0 MCYG_02259T0 PGTG_09220T0 CIHT_01144 CIMG_06703T0 CPAT_04091 TESG_03992T0 TRV_02241 PGTG_01680T0 ARB_01122 PTTG_01499T0 ACLA_029060 AFU1_05590 AFL2_10301 ANID_04084T0 AFU4_14360 AFU5_07560 PGTG_12969T0 PTTG_05423T0
moggtmp1119: AOZ_308002 AOZ_701373 AOZ_701508 CIHT_10162 CIHT_10163 AFL2_00017 AFL2_06004 AFL2_06130 MONB_20739T0 MONB_32407T0 AMSG_04290T0 AMSG_04290T1 MAPG_02900T0 AMAG_05230T0 BDET_01427 MVEG_02542T0 MGG_06011T0 GGTG_09907T0 NCU_06652T0 BDDG_05480T0 CPSG_04932T0 CIMG_00198T0 CIRT_00174 FGSG_10200T0 FOXG_05205T0 HCEG_00965T0 FVEG_02930T0 ANID_07632T0 SNOT_10471 BDBG_00719T0 BDCG_06308T0 URET_00297 MCYG_07804T0 CHGT_00722 SS1G_10135T0 CNAG_06168T0 TERG_01858T0 TESG_03396T0 TEQG_00272T0 CC1G_00131T0 NFIA_033340 HCBG_04383T0 CAWT_02284 CALB_19.7600 DEHA_G06457g.1 HCDG_01234T0 CAOG_07339T0 PADG_03276T0 SPC_C13B11.04c ATET_08139 PTRT_09900 MGYG_04957T0 LACB_292173 ARB_06379 TRV_07407 PGTG_05657T0 SCRT_00661 SOCG_00653T0 VDAG_00207T0 SJAG_01457T0 SPOG_01844T0 SPB_C1539.07c HCAG_07206T0 PTTG_07265T0 SARC_09971T0 PTSG_06707T0 PABG_00820T0 UM0_6244 CPAG_01557.1 PGUT_02909 LELT_05277 CTRT_05836 CLUT_05794 PAAG_03774T0 CPAT_02719 CIST_02900 EGW1_M1000619 BC1T_06056 FGSG_11387T0 NFIA_041760 NCU_02850T0 FOXG_13472T0 FVEG_13928T0 URET_02810 SNOT_13207 AOZ_102329 FVEG_13837T0 PADG_05031T0 PABG_07631T0 PAAG_05227T0 NFIA_002890 EGW1_P9.254 ATET_05765 CHGT_02068 CIMG_08906T0 CPSG_05381T0 CPAT_04800 CIRT_06796 CIHT_04647 CIST_10006 VDBG_00595T0 FVEG_10966T0 SNOT_12231 ATET_06518 SS1G_02164T0 CHGT_02315 AMAG_16127T0 NFIA_002670 ACLA_007800 ANID_05434T0 AFL2_09747 FOXG_17038T0 ACLA_062660 AFU3_01780 ANID_08356T0 ACLA_094350 AFU2_01040 AMSG_05903T0 ANID_06808T0 ANID_11807T0
moggtmp1120: AMSG_00235T0 AMSG_10922T0 AMSG_09607T0 AMSG_08817T0 AMSG_06110T0 AMSG_06689T0 AMSG_04280T0 AMSG_05045T0 AMSG_10801T0 AMSG_09702T0 AMSG_02378T0 AMSG_02376T0 AMSG_04825T0 AMSG_04563T0 AMSG_06199T0 AMSG_02964T0 AMSG_00437T0 AMSG_02728T0 AMSG_11725T0 AMSG_10376T0 AMSG_11847T0 AMSG_12368T0 AMSG_10453T0 AMSG_01914T0 AMSG_11599T0 AMSG_02581T0 AMSG_08155T0 AMSG_11426T0 AMSG_10810T0 AMSG_07789T0 AMSG_02864T0 AMSG_04878T0 AMSG_09763T0 AMSG_02726T0 AMSG_10364T0 AMSG_00498T0 AMSG_08413T0 AMSG_08151T0 AMSG_10897T0 AMSG_03010T0 AMSG_10528T0 AMSG_12348T0 AMSG_09217T0 AMSG_04254T0 AMSG_03862T0 AMSG_12367T0 AMSG_04636T0 AMSG_06767T0 AMSG_10527T0 AMSG_10959T0 AMSG_10743T0 AMSG_01945T0 AMSG_10377T0 AMSG_11800T0 AMSG_08916T0 AMSG_04740T0 AMSG_10526T0 AMSG_07703T0 AMSG_07578T0 AMSG_00593T0 AMSG_08350T0 AMSG_06342T0 AMSG_11879T0 AMSG_07318T0 AMSG_08798T0 AMSG_11819T0 AMSG_12370T0 AMSG_04131T0 AMSG_10925T0 AMSG_01789T0 AMSG_11536T0 AMSG_04305T0 AMSG_12111T0 AMSG_10216T0 AMSG_00594T0 AMSG_03398T0 AMSG_11542T0 AMSG_07456T0 AMSG_01971T0 AMSG_00962T0 AMSG_12362T0 AMSG_05459T0 AMSG_08515T0 AMSG_12369T0 AMSG_04442T0 AMSG_05341T0 AMSG_12410T0 AMSG_10681T0 AMSG_04928T0 AMSG_01913T0 AMSG_02377T0 AMSG_06306T0 AMSG_05458T0 AMSG_11951T0 AMSG_11685T0 AMSG_11227T0 AMSG_02943T0 AMSG_12303T0 AMSG_11994T0 AMSG_10669T0 AMSG_11139T0 AMSG_12401T0 AMSG_11600T0 AMSG_08429T0 AMSG_12371T0 AMSG_07775T0 AMSG_12340T0 AMSG_11037T0 AMSG_06186T0 AMSG_11247T0 AMSG_07557T0 AMSG_08491T0 AMSG_08573T0 AMSG_08763T0 AMSG_11491T0 AMSG_00023T0 AMSG_11824T0 AMSG_10703T0 SARC_07095T0 PTSG_11950T0
moggtmp1121: AMAG_12305T0 AMAG_05727T0 AMAG_12308T0 AMAG_12303T0 AMAG_10073T0 AMAG_12304T0 AMAG_12314T0 AMAG_05719T0 AMAG_05726T0 AMAG_06695T0 AMAG_12628T0 AMAG_17501T0 AMAG_07078T0 AMAG_12859T0 AMAG_05724T0 AMAG_07973T0 BDET_00858 BDET_00862 BDET_00861 BDET_00860 BDET_00859 CTRT_04189 CTRT_04557 CTRT_05559 CTRT_05560 CHGT_10734 DEHA_B00198g.1 DEHA_E10450g.1 LELT_00813 LELT_03268 LELT_04091 MVEG_00536T0 MVEG_02585T0 MVEG_09945T0 MVEG_01659T0 MVEG_08760T0 MVEG_02583T0 MVEG_02584T0 MVEG_05866T0 MVEG_10285T0 MVEG_10225T0 RO3T_01294 RO3T_07423 RO3T_10713 RO3T_14522 RO3T_14526 RO3T_06836 RO3T_14691 RO3T_02186 RO3T_01789 RO3T_09366 CALB_19.6209 CAWT_00718 CPAG_01891.1 SNOT_14978 EGW1_P1.2400 AOZ_9427 ATET_03111 EGW1_P1.433 NFIA_104010 PABG_00563T0 CIMG_07092T0 CIST_03545 CIRT_03960 CIHT_05049 CPAT_04483 CPSG_01157T0 BDCG_03208T0 BDDG_02453T0 PADG_02987T0 BDBG_02351T0 HCBG_04056T0 MGYG_08601T0 MCYG_01439T0 TERG_02912T0 TESG_06615T0 URET_05805 ARB_08054 TEQG_05726T0 TRV_04369 HCAG_06136T0 PTRT_00956 PAAG_03112T0 SS1G_06698T0 BC1T_12135 MAPG_08274T0 GGTG_01252T0 NCU_09811T0 VDBG_09205T0 VDAG_07361T0 MGG_05739T0 SCRT_03811 PGUT_00483 CLUT_05608 CLUT_04132 AOZ_701296 FGSG_09376T0 FOXG_06054T0 FVEG_03922T0 UM0_0103 CALB_19.4337 CAWT_04689 SCRT_03259 DEHA_F26191g.1 BC1T_03349 EGW1_P10.688 CPAG_02524.1 LELT_04086 CLUT_05168 PGUT_05418 EGW1_P12.706 CHGT_00764 ACLA_051260 AFU4_12260 AFL2_10263 ANID_03658T0 AFU8_06610 AFL2_05930 AMSG_11412T0
moggtmp1122: AMAG_03176T0 RO3T_04452 RO3T_11157 MVEG_05487T0 LACB_247367 PGTG_13184T0 UM0_4813 FOXG_01175T0 GGTG_08320T0 MAPG_07095T0 FVEG_00341T0 SS1G_06025T0 CHGT_01944 NCU_03220T0 VDAG_01044T0 PTRT_07954 FGSG_00284T0 MCYG_07252T0 TESG_04199T0 BC1T_00398 TRV_03747 TERG_01648T0 TEQG_07971T0 ARB_00999 MGYG_04751T0 BDCG_03816T0 BDDG_00069T0 NFIA_052170 BDBG_01740T0 AOZ_3023 HCEG_01980T0 HCBG_00002T0 PAAG_00879T0 ANID_05776T0 SNOT_04421 URET_07840 CPAT_04664 CIHT_06432 PADG_03956T0 CIMG_07278T0 CPSG_08794T0 SCRT_00760 HCDG_02570T0 VDBG_04537T0 CIST_05473 CIRT_00657 LELT_03969 HCAG_10423T0 DEHA_G22110g.1 CPAG_00497.1 CLUT_01806 CAWT_04861 CTRT_06104 CALB_19.3983 PGUT_03021 EGW1_M30517 CNAG_07625T0 EGW1_P1.1127 NFIA_103370 URET_00629 PABG_03024T0 PADG_01552T0 MGYG_01644T0 TESG_06592T0 TERG_07508T0 MCYG_01095T0 TRV_06667 MGG_03741T0 HCBG_04169T0 VDBG_03818T0 HCAG_07009T0 PTTG_09052T0 AOZ_6603 ATET_08537 NFIA_016510 CPSG_01227T0 CPAT_04553 CIMG_07155T0 CIHT_05120 CIRT_04033 BDDG_02602T0 URET_05746 HCBG_05358T0 BDBG_03918T0 HCEG_08014T0 BDCG_01985T0 HCDG_08316T0 MCYG_08488T0 TERG_02891T0 PAAG_00355T0 TESG_01527T0 TEQG_05746T0 MGYG_08639T0 TRV_04347 ARB_08032 PADG_02319T0 VDBG_06059T0 CC1G_03891T0 AOZ_9290 ATET_03180 BDBG_02233T0 BDCG_03336T0 BDDG_00561T0 CPSG_09236T0 CPAT_02258 CIMG_00626T0 CIHT_07357 ARB_00126 BC1T_01497 ACLA_026340 AFU1_09130 AFL2_01494 ACLA_051980 AFU4_12980 AFL2_10382 ANID_03582T0 ACLA_088300 AFU6_06520 AFL2_02916
moggtmp1123: AMAG_07171T0 AMAG_08081T0 AMAG_08082T0 AMAG_07172T0 AMAG_11413T0 AMAG_11437T0 AMAG_13895T0 AMAG_13896T0 AMAG_11156T0 AMAG_11144T0 AMAG_11439T0 AMAG_11438T0 AMAG_11414T0 AMAG_16464T0 AMAG_19554T0 AMAG_13898T0 BDET_02017 BDET_02018 ACLA_043510 ACLA_090250 LACB_315739 LACB_315758 NFIA_062490 NFIA_081070 RO3T_00210 RO3T_04956 RO3T_05133 RO3T_05126 RO3T_10121 SARC_05938T0 SARC_05938T1 SARC_09074T0 SARC_09074T1 EGW1_M14000128 NFIA_096320 PTRT_06060 SS1G_09872T0 SNOT_07606 FGSG_11303T0 FVEG_11844T0 NCU_09419T0 TESG_05544T0 AOZ_3217 ATET_05929 EGW1_P4.269 MGYG_00041T0 TRV_04238 ARB_01523 PADG_03616T0 PABG_01783T0 PAAG_01207T0 TEQG_02773T0 URET_01117 TERG_02989T0 MGG_04469T0 MCYG_04956T0 SNOT_12393 PTRT_06574 GGTG_03679T0 VDAG_08752T0 CHGT_00771 BC1T_11822 TESG_02549T0 FOXG_04464T0 FGSG_02118T0 FVEG_01179T0 VDBG_04465T0 MVEG_06549T0 AOZ_10751 BDBG_09214T0 BDDG_08986T0 BDCG_07097T0 ATET_03033 CHGT_08360 UM0_5664 CAOG_03091T0 AOZ_23192 BC1T_12765 SS1G_13909T0 CHGT_00898 CC1G_03738T0 CNAG_05842T0 LACB_300904 SS1G_04780T0 CC1G_09160T0 CC1G_02050T0 TERG_06785T0 FOXG_00341T0 BC1T_02747 LACB_304063 HCBG_01347T0 TRV_02344 MCYG_05604T0 ANID_01884T0 ARB_05308 CC1G_02813T0 VDBG_08575T0 FGSG_01048T0 EGW1_P1.329 UM0_4189 MGG_14217T0 MAPG_01157T0 FOXG_13409T0 TEQG_00625T0 TERG_01485T0 CC1G_06814T0 PTTG_07565T0 AFU3_14760 AFU2_04290 ACLA_062310 AFL2_02761 AFU8_02610 AFU1_17725 LACB_315756 AFL2_04072 AMSG_08841T0 AFL2_11890 AFU4_14790
moggtmp1124: BDET_03716 BDET_03764 BDET_03730 AMAG_08406T0 AMAG_16982T0 CC1G_02571T0 CC1G_12716T0 MVEG_03218T0 MVEG_07762T0 MVEG_07763T0 MVEG_03219T0 PGTG_03684T0 PGTG_20388T0 RO3T_01607 RO3T_16201 RO3T_04743 RO3T_06819 RO3T_04739 RO3T_04738 RO3T_04890 RO3T_04737 RO3T_04889 AOZ_4241 EGW1_P9.834 NFIA_106110 ATET_00749 FVEG_06822T0 TERG_03602T0 TRV_06369 TESG_01294T0 VDBG_05793T0 FOXG_09221T0 VDAG_07727T0 FGSG_05663T0 AOZ_23239 EGW1_P40197 NFIA_056210 ATET_02485 MCYG_02905T0 CPSG_02975T0 CPAT_03007 CIMG_09718T0 CIRT_02390 CIHT_07509 CIST_08839 TRV_00605 ARB_02727 TERG_08269T0 TESG_03118T0 URET_04650 MGYG_00074T0 PTRT_08489 BC1T_06509 TEQG_06981T0 MGG_12939T0 PADG_05017T0 SNOT_08349 PAAG_05178T0 CHGT_02903 SS1G_00642T0 GGTG_10077T0 FGSG_06549T0 HCBG_06325T0 HCEG_06070T0 BDCG_04587T0 BDDG_02350T0 HCAG_00324T0 PABG_04616T0 BDBG_01572T0 FVEG_10333T0 NCU_10651T0 HCDG_04619T0 FOXG_02409T0 VDAG_09680T0 VDBG_07814T0 MAPG_01351T0 CC1G_09057T0 LACB_293318 MCYG_04253T0 MGYG_02352T0 PTTG_00916T0 BC1T_03291 MGG_09159T0 SS1G_06749T0 PTRT_03061 FOXG_11488T0 MAPG_08195T0 GGTG_01172T0 PTRT_03665 SNOT_09529 FOXG_07524T0 BC1T_00895 LACB_308312 FGSG_05847T0 FVEG_04457T0 MGG_14966T0 GGTG_03434T0 SNOT_07620 VDBG_07816T0 VDAG_09682T0 CHGT_05492 ARB_04768 TEQG_08045T0 CC1G_11897T0 EGW1_P17000037 FGSG_04146T0 FVEG_05596T0 ACLA_049160 AFU4_09940 ANID_01852T0 AFL2_01818 ACLA_084100 AFU6_10430 ANID_10309T0 AFL2_04117 MGG_05023T0 PTTG_08287T0 PTRT_11415
moggtmp1125: LACB_250673 LACB_318359 ANID_07898T0 ANID_08366T0 EGW1_P4000628 NFIA_005500 PABG_05767T0 PAAG_05884T0 PADG_06107T0 UM0_1435 MAPG_06810T0 AOZ_1395 CPAT_04472 CIRT_03948 CIHT_05038 CPSG_01146T0 CIMG_07083T0 NCU_05089T0 NFIA_072340 CHGT_03594 ATET_10092 PTRT_08239 URET_02859 SNOT_02492 EGW1_P4.1203 HCBG_01114T0 HCAG_03916T0 HCEG_05866T0 GGTG_03508T0 VDBG_03514T0 FGSG_08229T0 AOZ_3813 NFIA_019570 ATET_02585 URET_06673 CIMG_04876T0 CIRT_04730 CPSG_07854T0 CPAT_06735 CIHT_08867 MCYG_06013T0 MGYG_05951T0 TESG_07373T0 TEQG_04431T0 PABG_01420T0 TERG_06093T0 ARB_04607 BDCG_01462T0 BDBG_09024T0 BDDG_06258T0 TRV_00889 PADG_04021T0 SS1G_08123T0 BC1T_04502 CIST_01335 MGG_10702T0 PAAG_00811T0 LACB_300117 CC1G_08311T0 AOZ_12095 FOXG_04526T0 FVEG_13370T0 FOXG_14528T0 ARB_03475 MGG_01568T0 AOZ_102026 EGW1_P16.617 ATET_08712 NFIA_113440 TERG_01053T0 CHGT_03492 TEQG_00833T0 TESG_08085T0 CIMG_00152T0 CIRT_00119 CPSG_04877T0 CPAT_02771 GGTG_01614T0 VDAG_09873T0 LACB_152320 CC1G_09502T0 BDDG_00910T0 HCDG_06597T0 BDCG_02563T0 BDBG_05689T0 CHGT_01346 NFIA_021880 TRV_06689 CHGT_08604 SNOT_08288 CIST_03534 CIHT_06213 CIST_05219 MAPG_01298T0 EGW1_P16.418 TERG_03250T0 LACB_248030 MCYG_03348T0 TESG_02777T0 TEQG_02422T0 TRV_06129 ARB_05083 MGYG_08204T0 ACLA_029470 AFU1_05170 ANID_02746T0 AFL2_02206 ACLA_061170 AFU3_03320 ACLA_066960 ANID_11092T0 AFU7_00780 AFL2_09478 AFU4_02750 ACLA_077550 AFL2_03030 AFL2_09049 ANID_00528T0
moggtmp1126: AMAG_03052T0 AMAG_10329T0 AMAG_03053T1 AMAG_03053T0 AMAG_10330T0 AMAG_09407T0 AMAG_05976T0 AMAG_14105T1 AMAG_14105T0 AMAG_13010T0 BDDG_01022T0 BDDG_01602T0 BDBG_06993T0 BDBG_08795T0 BC1T_13246 BC1T_15689 CHGT_04889 CHGT_09219 CC1G_01566T0 CC1G_01568T0 CC1G_06115T0 FGSG_03363T0 FGSG_08543T0 FVEG_00326T0 FVEG_02227T0 FVEG_12816T0 HCBG_07998T0 HCBG_08738T0 HCDG_02417T0 HCDG_05732T0 HCEG_07663T0 HCEG_09396T0 HCAG_08180T0 HCAG_08638T0 MGG_01551T0 MGG_04956T0 MVEG_00224T0 MVEG_01962T0 NCU_03929T0 NCU_04380T0 PAAG_01336T0 PAAG_03481T0 PABG_02037T0 PABG_06823T0 PADG_00434T0 PADG_06345T0 PGTG_17404T1 PGTG_17842T1 PGTG_17842T0 PGTG_17404T0 RO3T_04607 RO3T_05461 RO3T_05367 RO3T_15979 SCRT_01698 SCRT_02142 SCRT_05189 SPOG_02957T0 SPOG_05636T0 SJAG_03471T0 SJAG_03909T0 SOCG_03221T0 SOCG_03343T0 SPB_C18H10.02 SPB_P4H10.11c SS1G_09944T0 SS1G_12315T0 SARC_03453T0 SARC_10738T0 SARC_10065T0 SARC_12846T0 SARC_15231T0 VDAG_00401T0 VDAG_05523T0 MGYG_08104T0 ARB_05167 TRV_01843 MCYG_04559T0 PTRT_11194 ANID_06014T0 SNOT_13642 CNAG_04485T0 URET_02149 AOZ_11642 CIMG_07819T0 CIRT_05871 NFIA_085350 MAPG_00494T0 CPSG_09854T0 GGTG_04078T0 TESG_08167T0 UM0_3737 ATET_04429 VDBG_07953T0 CPAT_05750 CTRT_05829 CLUT_05788 CAWT_02276 CALB_19.7592 DEHA_G06611g.1 CIST_06607 TERG_03158T0 CIHT_09078 PTTG_06017T0 CPAG_01565.1 BDCG_07184T0 LELT_05281 VDBG_00792T0 LACB_319094 PGUT_02895 BDET_00503 TEQG_08519T0 AMSG_04841T0 TERG_03159T0 ACLA_068990 AFU2_09910 AFL2_05391
moggtmp1127: EGW1_M22000003 EGW1_P14.257 EGW1_P4.29 AOZ_5961 AOZ_701530 AOZ_10048 AOZ_102545 AOZ_26009 AOZ_23444 ATET_00145 ATET_07500 ATET_08451 ATET_02434 ATET_06206 BC1T_01752 BC1T_06876 BC1T_14497 BC1T_08227 CHGT_00542 CHGT_08141 CIHT_00206 CIHT_04161 CIHT_04904 ARB_00538 ARB_07994 ARB_04713 CIST_00518 CIST_07162 FGSG_02324T0 FGSG_09182T0 FGSG_02395T0 FOXG_04757T0 FOXG_05816T0 FVEG_03379T0 FVEG_03695T0 GGTG_00407T0 GGTG_13042T0 ACLA_043310 ACLA_076490 AFL2_00935 AFL2_09923 AFL2_11312 AFL2_07228 AFL2_06151 MGG_00241T0 MGG_07219T0 MGG_08281T0 MGG_00428T0 MGG_18133T0 MCYG_03598T0 MCYG_04442T0 MCYG_05054T0 MCYG_08535T0 AFL2_04285 MGYG_06588T0 MGYG_08684T0 NFIA_045430 NFIA_101660 NFIA_101810 NFIA_112240 NFIA_093000 SNOT_08274 SNOT_11981 SNOT_08614 SNOT_15829 PTRT_02708 PTRT_03323 AFU4_00210 AFU4_14560 ANID_00150T0 ANID_06000T0 ANID_07071T0 ANID_08209T0 ANID_07825T0 ANID_07909T0 SS1G_05681T0 SS1G_13322T0 SS1G_11789T0 TEQG_05186T0 TEQG_05787T0 TEQG_05346T0 TERG_02850T0 TERG_08357T0 TESG_01568T0 TESG_04133T0 TESG_06702T0 TRV_00386 TRV_04611 VDAG_00190T0 NCU_03584T0 MAPG_07456T0 VDBG_00580T0 URET_02294 CIMG_08569T0 CPSG_05648T0 CIRT_06527 CPAT_05069 AOZ_23877 LACB_244979 FGSG_03964T0 PTRT_09655 ATET_07379 CC1G_05377T0 CIHT_09531 CIST_07739 PTRT_04385 UM0_6418 MAPG_07045T0 CIST_07740 CIHT_09532 MAPG_07046T0 AFU3_02570 AFU8_02350 AFU7_00160 AFU2_17600 AFL2_04689 TEQG_05187T0
moggtmp1128: AMAG_08572T0 AMAG_09996T0 MVEG_00541T0 MVEG_03343T0 RO3T_00048 RO3T_14503 RO3T_06057 AMSG_06071T0 AMSG_06071T1 CIST_05296 EGW1_P18.155 NFIA_098010 HCBG_01885T0 PAAG_04814T0 HCDG_07031T0 HCEG_03926T0 HCAG_02807T0 PADG_02555T0 PTRT_08115 SNOT_16535 TERG_02037T0 TRV_04426 TESG_03567T0 TEQG_00100T0 MCYG_07595T0 MGYG_05139T0 SS1G_07878T0 MGG_11418T0 NCU_11552T0 MAPG_00555T0 GGTG_04162T0 VDBG_06133T0 AOZ_20411 EGW1_P2.2569 NFIA_069440 FGSG_11878T0 LACB_147552 ATET_04761 CIMG_04306T0 CIRT_04125 CPSG_09660T0 CPAT_06140 BDBG_04201T0 BDDG_07390T0 CIHT_07676 BC1T_07808 CHGT_05893 BDCG_07978T0 PGTG_08850T0 CPAG_01336.1 PTTG_07144T0 FVEG_01121T0 FOXG_00396T0 BDET_02611 GGTG_10229T0 MAPG_03194T0 HCAG_01908T0 HCBG_03744T0 BDDG_01312T0 VDAG_03291T0 BDCG_08574T0 BDBG_00103T0 MONB_22541T0 MCYG_07550T0 PTRT_07929 MGYG_05193T0 CIST_02599 CIMG_02333T0 CIRT_09134 CIHT_07257 CPSG_00179T0 CPAT_00529 PTSG_07360T0 BC1T_12782 CALB_19.6090 CAWT_01349 CTRT_04290 LELT_01457 DEHA_A13563g.1 CLUT_03443 SPOG_05746T0 CAOG_07342T0 CHGT_00835 CC1G_00465T0 CNAG_07362T0 SCRT_00861 ARB_06556 ARB_06599 TESG_03608T0 TEQG_00057T0 TERG_02081T0 TRV_04804 VDBG_04846T0 VDAG_04386T0 MGG_01268T0 NCU_03092T0 PADG_00044T0 URET_01417 PABG_03778T0 PAAG_01733T0 HCEG_02706T0 HCDG_03885T0 SNOT_15247 SJAG_00259T0 SS1G_13924T0 SPA_C140.02 UM0_6193 MONB_35252T0 SARC_09560T0 ACLA_035670 AFU3_07710 AFL2_10910 ACLA_058690 AFU8_05260 ANID_01517T0 PTTG_00890T0 ANID_04865T0
moggtmp1129: CPAG_05362.1 CPAG_05364.1 CPAG_05363.1 CNAG_01947T0 RO3T_01451 RO3T_01845 AOZ_12287 ATET_02405 MCYG_02910T0 TESG_03123T0 TEQG_06976T0 TERG_08264T0 NFIA_090670 ARB_02722 MGYG_00078T0 TRV_00610 SS1G_08799T0 VDAG_03582T0 NCU_09041T0 VDBG_02657T0 PTRT_10858 GGTG_08738T0 MAPG_05046T0 SNOT_15488 FVEG_03510T0 FGSG_04826T0 CAWT_03189 CALB_19.2897 CC1G_15600T0 AOZ_20558 NFIA_077930 ATET_06511 EGW1_M50259 FVEG_02746T0 FGSG_10025T0 NCU_03803T0 MGG_07455T0 FOXG_07815T0 CLUT_03744 PGUT_05466 CPAG_05365.1 SPA_C8E11.10 AOZ_103206 BDBG_01254T0 BDCG_04262T0 BDDG_05984T0 PADG_07435T0 PABG_03971T0 PAAG_04181T0 BC1T_05545 SS1G_01500T0 CHGT_07255 HCBG_06609T0 HCEG_06360T0 HCDG_04907T0 HCAG_00626T0 CIMG_06663T0 CIRT_03494 CPSG_07225T0 CIHT_01093 CPAT_04054 URET_03776 DEHA_E09493g.1 LELT_05725 CTRT_03800 CALB_19.2896 CAWT_03188 SOCG_05507T0 SPOG_05132T0 CIST_00705 AOZ_103359 ATET_03426 EGW1_P3000402 NFIA_059700 DEHA_E25773g.1 PGUT_05385 SPA_C22A12.17c PTTG_06111T0 AOZ_701415 SOCG_02775T0 SPOG_00611T0 ATET_02674 EGW1_P3000340 PGUT_05388 ATET_02677 EGW1_P3.831 LACB_256071 FVEG_04737T0 BC1T_14365 CTRT_03801 SOCG_02214T0 LELT_05727 FGSG_06104T0 PGTG_01366T0 UM0_5716 DEHA_F01177g.1 ACLA_011160 AFU5_09400 AFL2_10781 ANID_08819T0 FOXG_05383T0 ACLA_074390 AFU2_15430 AFL2_03206 ANID_07590T0 ACLA_087030 AFU6_13830 ANID_03312T0 AFL2_12039 AFL2_06036 ANID_08113T0 AFL2_06040 SPOG_02375T0 AFL2_12179 AFL2_12542 SJAG_05033T0 ANID_08110T0
moggtmp1130: AMAG_07655T0 AMAG_09849T0 AMAG_13790T0 AMAG_13535T0 AMAG_13532T0 AMAG_13537T0 AMAG_13792T0 AOZ_3218 AOZ_5481 AMAG_13791T0 PGUT_00219 CC1G_03496T0 CC1G_07691T0 FGSG_00074T0 FGSG_06528T0 ACLA_008140 ACLA_090220 AFL2_00482 AFL2_02760 MVEG_00368T0 MVEG_00376T0 MVEG_03540T0 MVEG_03539T0 MVEG_00375T0 NFIA_027710 NFIA_081100 RO3T_06401 RO3T_14318 RO3T_07049 RO3T_09038 RO3T_09037 RO3T_09044 ANID_01882T0 ANID_06753T0 EGW1_P19.303 EGW1_P5000666 EGW1_P2.1659 FVEG_01376T0 FGSG_11914T0 SPB_C23G7.10c VDAG_03072T0 PAAG_08159T0 CPAT_01539 CPSG_01872T0 AOZ_12675 CIMG_01315T0 CIRT_01400 CIHT_01555 PABG_07387T0 URET_01242 ANID_00330T0 PADG_08460T0 NFIA_040660 ATET_09775 CTRT_00660 CPAG_05176.1 HCAG_05723T0 HCEG_08535T0 HCDG_04102T0 HCBG_03022T0 TEQG_06737T0 TRV_04745 TERG_00073T0 MGYG_01431T0 MCYG_00531T0 SNOT_12477 LACB_291181 SS1G_13455T0 FOXG_02432T0 FVEG_05618T0 VDBG_02694T0 VDAG_03613T0 SJAG_05015T0 UM0_0046 TESG_06305T0 EGW1_M7000257 FOXG_00141T0 NCU_07452T0 SS1G_03921T0 ATET_05930 CIST_05114 BDCG_07748T0 BDDG_05734T0 ARB_01946 CHGT_10088 PTRT_06600 BC1T_02563 CNAG_00154T0 CALB_19.3131 CAWT_03151 LELT_03133 BDBG_03432T0 PTRT_11393 AOZ_23443 FGSG_08077T0 AOZ_26046 FVEG_11755T0 GGTG_10136T0 MAPG_03097T0 MGG_04569T0 CHGT_01032 BDET_00863 BC1T_06428 CC1G_01818T0 EGW1_P1000292 DEHA_C05192g.1 FOXG_08385T0 SOCG_02637T0 ACLA_003800 AFU5_01450 AFL2_03551 AFU7_06420 AFU2_04320 FVEG_06291T0 AFL2_04284 AFL2_07193
moggtmp1131: EGW1_P4000066 EGW1_P9.47 AOZ_11086 AOZ_5063 AOZ_12442 AOZ_5475 ATET_01496 ATET_10273 ATET_10289 ATET_03898 ATET_07788 ATET_10250 BC1T_07102 BC1T_10796 BC1T_12475 BC1T_13379 FGSG_01530T0 FGSG_11588T0 FGSG_05514T0 FGSG_01836T0 FGSG_11188T0 FGSG_11587T0 FGSG_12643T0 FGSG_11560T0 FOXG_06509T0 FOXG_16341T0 FOXG_07315T0 FOXG_06755T0 FOXG_07189T0 FOXG_08871T0 FOXG_09845T0 FOXG_17429T0 FOXG_10158T0 FOXG_13017T0 AFL2_00084 AFL2_04884 AFL2_00464 MGG_03643T0 MGG_08919T0 MGG_08954T0 MGG_08954T1 MAPG_08745T0 MAPG_09134T0 SNOT_02306 SNOT_11321 SNOT_11780 VDBG_01118T0 VDBG_01369T0 VDBG_04484T0 VDBG_03502T0 VDBG_09584T0 VDBG_03842T0 VDBG_06851T0 VDAG_00729T0 VDAG_08710T0 VDAG_07878T0 VDAG_01069T0 VDAG_09883T0 EGW1_P3000359 SARC_12283T0 NFIA_025850 FVEG_00073T0 SS1G_09252T0 PTRT_04625 GGTG_08281T0 PABG_06075T0 PADG_06633T0 AOZ_1106 NFIA_099420 CIST_06823 CIMG_03067T0 CIRT_06917 CIHT_00091 CPSG_04283T0 CPAT_08730 BDDG_03546T0 BDCG_04781T0 SS1G_05901T0 BDBG_07555T0 HCBG_02788T0 NCU_07473T0 CHGT_01049 URET_02889 PAAG_05285T0 PTRT_00109 FVEG_07011T0 CHGT_03247 FVEG_11746T0 CC1G_09198T0 VDAG_05914T0 GGTG_13430T0 FOXG_09379T0 MAPG_07139T0 NCU_00281T0 SS1G_04910T0 FOXG_11183T0 FVEG_09609T0 MAPG_08323T0 SS1G_13524T0 GGTG_01791T0 CNAG_03133T0 ACLA_004230 HCEG_08982T0 FVEG_08356T0 FVEG_02568T0 FOXG_14289T0 FVEG_09610T0 SNOT_13697 ACLA_059610 AFU8_06750 ANID_01607T0 AFU7_04880 ANID_00487T0 AFL2_03349 AFL2_07342 PGTG_00881T0
moggtmp1132: AOZ_102589 AOZ_124036 BDET_02158 BDET_02165 CALB_19.4211 CALB_19.4212 CALB_19.4215 CALB_19.4213 CALB_19.943 CAWT_04440 CAWT_05312 CAWT_05314 CAWT_05310 PGUT_02941 PGUT_03360 CPAG_02162.1 CPAG_03729.1 CPAG_03730.1 CTRT_02995 CTRT_02996 CTRT_05266 CC1G_00690T0 CC1G_06019T0 CC1G_05998T0 CC1G_02449T0 CC1G_02533T0 CC1G_09614T0 CC1G_05972T0 CC1G_05965T0 CC1G_09609T0 CC1G_09611T0 CC1G_09263T0 CNAG_02958T0 CNAG_07865T0 CNAG_06241T0 DEHA_E13332g.1 DEHA_G05720g.1 ACLA_001340 ACLA_062550 FGSG_02142T0 FGSG_05159T0 FOXG_02846T0 FOXG_07915T0 FOXG_04488T0 FVEG_01690T0 FVEG_04838T0 FVEG_07601T0 LACB_399752 LACB_399755 LELT_03709 LELT_04639 LELT_04638 AFL2_08008 AFL2_09962 MVEG_02572T0 MVEG_10014T0 PTTG_01752T0 PTTG_06295T0 SCRT_01950 SCRT_05507 VDBG_03467T0 VDBG_09077T0 VDAG_07226T0 VDAG_09919T0 EGW1_P1.309 EGW1_P6000422 HCBG_08886T0 HCDG_05134T0 HCEG_07498T0 SS1G_01627T0 NFIA_038330 PTRT_10369 NCU_03498T0 MCYG_00058T0 TRV_07253 TEQG_08008T0 TESG_03209T0 MGYG_07154T0 TERG_08091T0 UM0_0105 CIMG_00517T0 CIRT_00527 BDBG_06775T0 BDDG_01877T0 BDCG_05848T0 CPAT_02384 ATET_08032 BC1T_02441 ARB_02127 SNOT_02287 CLUT_01565 MGG_02156T0 CHGT_08215 SJAG_06469T0 SPA_C1F7.08 SOCG_02962T0 SPOG_02564T0 MAPG_07458T0 PGTG_13058T0 GGTG_00404T0 CIST_08950 CIHT_00125 CIRT_06950 CIMG_03096T0 RO3T_03471 SARC_11277T0 VDBG_00579T0 CPSG_04311T0 CLUT_05225 CHGT_00543 NCU_04593T0 VDAG_00189T0 MGG_07220T0 CPAT_08759 AFU5_03790 AFU2_17540
moggtmp1133: BDDG_02047T0 BDDG_02171T0 BDDG_03235T0 BDDG_02857T0 BDDG_02525T0 BDDG_10007T0 BDDG_09362T0 BDCG_00899T0 BDCG_03134T0 BDCG_07613T0 BDCG_01625T0 BDCG_02953T0 BDCG_06536T0 BDCG_04879T0 BDBG_02421T0 BDBG_03124T0 BDBG_04561T0 BDBG_02588T0 BDBG_05113T0 BDBG_07455T0 BDBG_03296T0 CIRT_04035 CIRT_04941 CIRT_05663 CIMG_05059T0 CIMG_07606T0 CIMG_08748T0 CIMG_13738T0 CIMG_07157T0 CIMG_06676T0 CIMG_08253T0 CIMG_12961T0 CPAT_04068 CPAT_08018 CPAT_04554 CPSG_01229T0 CPSG_07241T0 FOXG_12454T0 FOXG_14083T0 HCBG_00805T0 HCBG_03567T0 HCBG_07262T0 HCDG_03092T0 HCDG_09331T0 HCEG_04567T0 HCEG_06063T0 MCYG_02830T0 MCYG_08289T0 MGYG_00914T0 MGYG_04298T0 MGYG_06244T0 MGYG_04973T0 PAAG_00470T0 PAAG_04150T0 PAAG_01445T0 PAAG_03671T0 PAAG_01270T0 PAAG_06665T0 PAAG_08997T0 PAAG_04047T0 PAAG_05502T0 PAAG_08067T0 PABG_00624T0 PABG_06995T0 PABG_04254T0 PABG_02679T0 PABG_04686T0 PABG_01754T0 PABG_07456T0 PABG_00733T0 PABG_03636T0 PABG_01840T0 PADG_00198T0 PADG_03177T0 PADG_03057T0 PADG_01122T0 PADG_05311T0 PADG_04622T0 PADG_03553T0 PADG_03649T0 SS1G_09355T0 SS1G_12423T0 SS1G_14212T0 ATET_09985 MCYG_08170T0 FGSG_01751T0 MAPG_11134T0 CIST_00721 CIRT_03506 CIHT_01111 TERG_02665T0 PAAG_04210T0 GGTG_10422T0 NCU_11782T0 CIHT_03776 TRV_05492 CIST_01549 CPAT_06937 TEQG_05997T0 TESG_05139T0 CPSG_08573T0 CPSG_01413T0 CPAT_05291 CIHT_07872 HCAG_06578T0 BDDG_09363T0 BDCG_08424T0 CIST_05755 HCAG_09623T0 CIST_03623 SS1G_10422T0 FGSG_03499T0 ARB_03490 MCYG_02094T0 FVEG_13701T0 PABG_03535T0
moggtmp1134: AMAG_00138T0 AMAG_10711T0 AMAG_00141T0 AMAG_10704T0 MVEG_02233T0 MVEG_03610T0 NFIA_093940 NFIA_109310 BDET_05265 SARC_00518T0 CAOG_07874T0 SJAG_06636T0 SPB_C14C8.03 EGW1_P130294 ANID_04404T0 ATET_05540 URET_05565 SPOG_01406T0 CIMG_04126T0 CIRT_08080 GGTG_00654T0 CIST_03011 SOCG_02595T0 CPAT_09817 CPSG_03141T0 MGG_00966T0 PABG_07533T0 PADG_08265T0 PAAG_07566T0 BDBG_06837T0 BDCG_02379T0 MCYG_01318T0 PGTG_16374T0 HCEG_01444T0 HCBG_02311T0 MAPG_05567T0 TESG_01513T0 TEQG_06880T0 MGYG_01859T0 NCU_04306T0 BC1T_04189 SS1G_10653T0 VDAG_01842T0 FVEG_03050T0 FOXG_05085T0 VDBG_01708T0 PTRT_04371 FGSG_10320T0 LACB_242662 CHGT_07046 TERG_04592T0 BDDG_07894T0 SNOT_04925 CNAG_03289T0 TRV_05431 PGUT_05790 DEHA_C04444g.1 HCDG_01586T0 CLUT_02040 CAWT_04971 CALB_19.1214 CPAG_00808.1 LELT_04878 CTRT_02746 HCAG_08694T0 PTSG_10033T0 AMSG_05666T0 ARB_00145 CIHT_05857 PTTG_08849T0 MONB_37121T0 CC1G_13721T0 UM0_6034 AOZ_120238 FOXG_02399T0 FGSG_06560T0 FVEG_05580T0 CHGT_09057 VDAG_00770T0 NFIA_034070 HCDG_06216T0 HCEG_04501T0 HCBG_08078T0 TERG_07525T0 BDDG_06615T0 RO3T_03852 SCRT_03050 ATET_10146 SS1G_13185T0 TEQG_02049T0 MCYG_01113T0 MGYG_01664T0 TESG_07578T0 PTRT_01376 BDBG_07768T0 BDCG_05228T0 TRV_01647 URET_04904 SNOT_10210 CIST_00998 CIRT_01899 CIMG_01755T0 PAAG_07704T0 CIHT_04679 HCAG_05619T0 VDBG_01165T0 ARB_02691 ACLA_046220 AFU4_06930 AFL2_04707 AFU8_00410 ACLA_062640 AFU2_01750 ANID_00369T0 AFL2_08253
moggtmp1135: CALB_19.1978 CALB_19.1979 CALB_19.1980 CAWT_04480 CAWT_04481 CAWT_04482 CTRT_05344 CTRT_05345 AMAG_17378T0 AMAG_17385T0 FVEG_01756T0 FVEG_13225T0 LACB_297155 LACB_318363 LELT_02346 LELT_05782 LELT_04117 LELT_04118 MVEG_02647T0 MVEG_06657T0 MVEG_11749T0 MVEG_06645T0 SPOG_00887T0 SPOG_03676T0 SPOG_01604T0 SJAG_00232T0 SJAG_05325T0 SJAG_03644T0 SOCG_01135T0 SOCG_04583T0 SOCG_01892T0 EGW1_P7.1002 SS1G_09313T0 FVEG_10125T0 LACB_243483 SCRT_05487 PGUT_01798 AOZ_3167 ATET_05890 NFIA_053420 PABG_07427T0 MGYG_01486T0 TESG_04247T0 ARB_02967 CIMG_01268T0 CIRT_01349 CIHT_01504 CPSG_01929T0 CPAT_01589 PADG_08509T0 TERG_00008T0 CIST_05169 MCYG_00473T0 URET_01199 BDBG_04369T0 BDCG_07797T0 PAAG_08208T0 EGW1_P22.68 BDDG_05781T0 HCAG_05678T0 TEQG_03695T0 TRV_03715 PTRT_06489 SS1G_02429T0 HCEG_08477T0 HCDG_04046T0 HCBG_03075T0 SNOT_12435 FOXG_09694T0 BC1T_05945 FVEG_08777T0 NCU_04809T0 GGTG_01185T0 MAPG_08210T0 PGUT_00704 MGG_00464T0 DEHA_D11836g.1 CPAG_02539.1 CLUT_01310 CHGT_08935 CC1G_14403T0 PGTG_09404T0 CNAG_01055T0 SPB_C1271.09 UM0_1868 FGSG_12396T0 AOZ_3787 EGW1_P2.493 FOXG_04605T0 FVEG_07746T0 FGSG_04957T0 MGG_10287T0 ATET_00958 GGTG_07468T0 SNOT_16417 RO3T_07415 CLUT_00507 DEHA_B13343g.1 CPAG_02460.1 CAWT_04395 CALB_19.34 CTRT_01909 AOZ_20236 BC1T_04607 EGW1_P1000021 MGG_07980T0 BC1T_02380 PTTG_04576T0 ANID_05549T0 ACLA_081900 AFU6_07750 AFL2_02796 AFL2_02232 AFL2_11058 ANID_02864T0
moggtmp1136: CALB_19.23 CALB_19.6595 CPAG_02833.1 CPAG_02834.1 CC1G_05405T0 CC1G_06708T0 CC1G_06698T0 CNAG_02493T0 CNAG_03169T0 LACB_230823 LACB_312563 LELT_01891 LELT_01892 LELT_01893 SJAG_00587T0 SJAG_02581T0 CALB_19.24 CAWT_04387 SPOG_03637T0 PGUT_02285 SOCG_04612T0 CLUT_01429 NCU_04218T0 SPA_C17G6.02c UM0_2171 AOZ_102184 NFIA_040920 SS1G_14304T0 SNOT_09083 CHGT_07988 BC1T_10778 CPSG_02834T0 CPAT_03149 CIMG_05758T0 CIRT_02532 CIST_06093 CIHT_09409 FOXG_08931T0 MGYG_00373T0 URET_04540 TERG_06690T0 FGSG_06656T0 PTRT_01943 VDBG_01013T0 TRV_07642 ARB_02932 BDDG_07505T0 MCYG_05512T0 HCEG_03986T0 HCDG_07085T0 FVEG_05461T0 VDAG_00625T0 TEQG_00533T0 BDBG_06870T0 BDCG_02339T0 TESG_06880T0 HCAG_02868T0 HCBG_01945T0 PAAG_04872T0 PABG_00210T0 PADG_02611T0 CTRT_01774 CAWT_04386 SCRT_01451 PGUT_00781 DEHA_F02134g.1 EGW1_P3000267 MGYG_02606T0 HCAG_03247T0 GGTG_04255T0 PGUT_00527 FOXG_02285T0 FVEG_02366T0 BDDG_07066T0 HCEG_08348T0 HCBG_05698T0 HCDG_09022T0 CPSG_00969T0 CIMG_06126T0 CPAT_03495 TRV_07094 TERG_01154T0 MCYG_03221T0 CIRT_02902 TESG_00973T0 SS1G_03409T0 TEQG_06086T0 FGSG_08570T0 URET_04273 FOXG_03384T0 VDAG_01896T0 SNOT_13068 VDBG_01656T0 MAPG_12148T0 CTRT_04199 BDCG_07913T0 BDBG_04146T0 BC1T_07844 LELT_00805 PGUT_02287 CTRT_01775 CALB_19.6224 CPAG_01882.1 PGUT_02288 FOXG_05655T0 CIHT_02583 ARB_07515 FVEG_02256T0 FOXG_03499T0 AFU3_10770 AFU5_01230 AFL2_09621 ANID_02651T0 ANID_02669T0 SJAG_00589T0
moggtmp1137: LACB_298211 LACB_298212 LACB_299006 PGTG_06341T0 PGTG_14871T0 PGTG_14890T0 PTTG_00437T0 PTTG_06760T0 EGW1_P1000636 EGW1_P12.166 AOZ_4260 CPAT_08799 CPSG_04352T0 CIRT_06994 CIMG_03136T0 TESG_04821T0 ARB_01819 TERG_07015T0 TRV_06426 MGYG_07072T0 MCYG_06574T0 VDBG_01233T0 VDAG_08029T0 TEQG_04922T0 MGG_00018T0 PABG_07003T0 HCEG_04205T0 HCAG_03551T0 PADG_06517T0 HCBG_08496T0 BDCG_06518T0 BDDG_09702T0 SNOT_03037 BDBG_05095T0 PTRT_09103 URET_06186 PAAG_03306T0 CIST_04491 CIHT_00173 HCDG_08023T0 SS1G_04300T0 CNAG_06758T0 UM0_5034 AOZ_5226 ATET_08908 NFIA_099480 FGSG_03231T0 FVEG_08481T0 FOXG_10020T0 SNOT_09569 GGTG_12220T0 MAPG_09658T0 CC1G_04071T0 MAPG_04448T0 GGTG_05684T0 MGG_06794T0 TEQG_01686T0 URET_07198 CIHT_04865 TRV_05181 MCYG_08344T0 TERG_02616T0 MGYG_05752T0 TESG_01982T0 CPSG_05830T0 CIMG_05535T0 CIRT_05355 CPAT_07318 EGW1_P1.2357 FGSG_07632T0 MGG_04850T0 VDBG_01667T0 VDAG_01883T0 NCU_04418T0 BDCG_04218T0 PABG_03930T0 PADG_07383T0 TERG_05309T0 PAAG_04120T0 TESG_04957T0 CPAT_01133 SNOT_04452 BDDG_04525T0 TRV_02477 SS1G_07958T0 BDBG_01212T0 FOXG_04027T0 TRV_02478 VDAG_03465T0 VDBG_06311T0 BC1T_12220 FGSG_00593T0 CIHT_05783 FVEG_13975T0 CIRT_01829 CIST_01072 CIMG_01692T0 ARB_02537 MGYG_07789T0 MCYG_03860T0 TEQG_03276T0 FOXG_00457T0 FVEG_01056T0 SNOT_14372 ARB_03247 ARB_03248 MGG_14548T0 FOXG_05653T0 ACLA_087750 AFU8_06760 ANID_10862T0 AFL2_00232 MVEG_02852T0 AFL2_01800 SNOT_11824
moggtmp1138: AMAG_00467T0 AMAG_01983T0 AMAG_00648T0 AMAG_02159T0 ATET_06288 ATET_06308 CALB_19.1652 CALB_19.5723 CALB_19.1655 CAWT_02521 CAWT_02524 CAWT_05014 PGUT_00645 PGUT_00646 PGUT_01193 CLUT_00156 CLUT_00697 CLUT_00696 CPAG_00224.1 CPAG_00225.1 CPAG_00226.1 CPAG_02841.1 CTRT_02374 CTRT_02377 CTRT_02721 CIRT_02023 CIRT_03967 CIST_03551 CIST_07283 CIMG_10832T0 CIMG_13106T0 CPAT_00928 CPAT_04489 CPSG_01163T0 CPSG_06619T0 DEHA_C01155g.1 DEHA_D18722g.1 DEHA_D18667g.1 LELT_02916 LELT_02931 MVEG_02504T0 MVEG_09862T0 MVEG_08517T0 MVEG_02747T0 MVEG_08696T0 MVEG_05592T0 MVEG_06612T0 PAAG_03116T0 PAAG_07422T0 PADG_02991T0 PADG_05120T0 RO3T_05400 RO3T_07618 RO3T_07432 RO3T_10133 RO3T_07772 URET_05801 URET_06826 AMSG_02419T0 CC1G_15249T0 FGSG_02287T0 ARB_08051 TERG_02909T0 HCEG_00623T0 HCDG_00893T0 FOXG_03887T0 HCBG_04051T0 MCYG_01436T0 PTRT_04336 FVEG_11982T0 BDBG_02355T0 BDCG_03204T0 BDDG_02457T0 PGTG_06197T0 AOZ_5479 ANID_06752T0 PTSG_00839T0 PTTG_03288T0 HCAG_06141T0 PTTG_09705T0 PGTG_00655T0 UM0_4324 BDET_06363 CNAG_07747T0 SCRT_01192 CAOG_00726T0 UM0_2208 SS1G_10238T0 CIHT_05055 TEQG_05729T0 BC1T_08482 NFIA_027340 MGYG_08604T0 TRV_04366 LACB_319093 EGW1_P5.1444 PABG_00567T0 TESG_06612T0 MONB_29702T0 SNOT_05259 PABG_07156T0 SNOT_05063 BDDG_07251T0 BDCG_09023T0 BDBG_00463T0 CIHT_08139 UM0_1966 ACLA_007790 AFL2_00480 AFU7_06090 ANID_06765T0 AFL2_06552 AFU7_06100 AMSG_00118T0
moggtmp1139: AMAG_00999T0 AMAG_02510T0 AMAG_01001T0 AMAG_02512T0 AMAG_03148T0 AMAG_10420T0 CAOG_02490T0 CAOG_07847T0 CC1G_01085T0 CC1G_02557T0 CC1G_03059T0 CC1G_02558T0 CNAG_02805T0 CNAG_05144T0 FOXG_06550T0 FOXG_07276T0 FOXG_06712T0 MVEG_03111T0 MVEG_05966T0 PGTG_00098T0 PGTG_07128T0 MGYG_06835T0 MCYG_06382T0 TESG_05209T0 TERG_07222T0 ARB_02311 URET_05290 LACB_299838 CC1G_01121T0 UM0_0201 CHGT_09778 NCU_08133T0 PTRT_00259 ANID_01805T0 MGG_18017T0 GGTG_11833T0 SARC_03682T0 SPOG_03038T0 SS1G_00146T0 EGW1_P14.637 BC1T_06153 AOZ_4096 TEQG_03752T0 SCRT_03174 PTTG_03906T0 BDBG_04575T0 BDCG_01640T0 BDDG_02029T0 CIST_01254 CPSG_01634T0 CPAT_01307 CIMG_01537T0 CIRT_01650 CIHT_06781 EGW1_P10.890 NCU_04778T0 GGTG_01207T0 MGG_04611T0 SOCG_06333T0 SPB_P8B7.05c SJAG_06611T0 MAPG_08230T0 RO3T_10750 ATET_03956 NFIA_105170 BDBG_03463T0 BDCG_08153T0 BDDG_09674T0 HCEG_02408T0 HCDG_05989T0 HCBG_03442T0 HCAG_01589T0 PADG_01697T0 PAAG_02673T0 TRV_05061 PABG_03153T0 CHGT_08944 PTRT_01488 SNOT_06670 MAPG_02096T0 VDBG_02912T0 FVEG_11109T0 MVEG_10251T0 FGSG_04558T0 BDET_05623 CPAG_00208.1 LELT_02086 CTRT_02180 VDAG_07467T0 CLUT_00372 CAWT_02463 CALB_19.1721 PGUT_01904 DEHA_A12859g.1 LACB_292325 FOXG_13677T0 PABG_06289T0 SNOT_11833 PAAG_05716T0 PADG_07674T0 NFIA_099180 HCDG_03046T0 HCBG_00563T0 HCEG_05301T0 HCAG_10553T0 VDAG_03820T0 VDBG_09314T0 ACLA_007930 AFU8_06550 ACLA_050340 AFU4_11250 AFL2_01941 ANID_05611T0
moggtmp1140: AOZ_11352 AOZ_20507 CC1G_07508T0 CC1G_09354T0 CC1G_07519T0 CC1G_09496T0 CC1G_09840T0 CC1G_09841T0 CC1G_10738T0 LACB_298947 LACB_314483 ANID_06778T0 ANID_07137T0 EGW1_M7000261 NCU_02238T0 NFIA_029660 ATET_02189 EGW1_P8.226 HCAG_04917T0 HCEG_09250T0 HCDG_01713T0 BDCG_06952T0 BDDG_04081T0 BDBG_07953T0 URET_03996 PAAG_08473T0 PABG_00028T0 PADG_02419T0 HCBG_05820T0 MCYG_02020T0 CIMG_06409T0 CPSG_00664T0 CPAT_03792 MGYG_04065T0 TESG_06826T0 TEQG_06146T0 CIRT_03218 TRV_07487 SNOT_11478 ARB_00827 PTRT_04477 FGSG_02070T0 MAPG_03781T0 CPAT_08172 CIMG_12303T0 CIRT_08482 CPSG_03741T0 URET_05238 GGTG_05447T0 FOXG_04409T0 MGG_03298T0 TERG_04399T0 FVEG_07529T0 VDAG_07191T0 CIST_01840 CIHT_05724 VDBG_09185T0 CHGT_09677 AOZ_26154 ATET_03649 VDAG_09848T0 VDBG_03536T0 MGG_13016T0 BDDG_02266T0 PADG_01684T0 HCAG_01598T0 HCEG_02420T0 HCDG_05977T0 PABG_03143T0 URET_05070 MCYG_03639T0 TESG_05497T0 MGYG_03236T0 TERG_05065T0 TEQG_01347T0 PTRT_02351 PAAG_02661T0 TRV_04933 PAAG_05358T0 BDDG_08911T0 PADG_06701T0 PABG_06013T0 BDCG_04858T0 BDCG_08165T0 SNOT_08094 CIMG_01635T0 CIST_01140 CIRT_01763 CIHT_06041 CPSG_01531T0 CPAT_01199 FVEG_05710T0 FOXG_02523T0 LACB_184655 FGSG_03872T0 BDBG_03475T0 BDBG_07476T0 URET_05358 PADG_08430T0 PABG_07358T0 ARB_03026 SNOT_07287 ACLA_054690 AFU4_03750 AFL2_05139 AFU8_04470 SNOT_10870 AFL2_10823 SNOT_09677 EGW1_P1.1605 VDBG_09041T0 VDAG_07345T0 ANID_10662T0
moggtmp1141: AOZ_20357 AOZ_3205 AOZ_26842 ATET_02850 ATET_05917 BDDG_00013T0 BDDG_07172T0 BDCG_01818T0 BDCG_03876T0 BDBG_01678T0 BDBG_04743T0 AMAG_13331T0 AMAG_16809T0 CIRT_00593 CIRT_05516 ARB_00950 ARB_05314 CIMG_00573T0 CIMG_07469T0 CPAT_02325 CPAT_06094 CPSG_09076T0 CPSG_09786T0 CC1G_07605T0 CC1G_08364T0 FGSG_01000T0 FGSG_04092T0 FGSG_11024T0 ACLA_005420 ACLA_046180 FOXG_00394T0 FOXG_11545T0 HCBG_00405T0 HCBG_09081T0 HCDG_02880T0 HCDG_09186T0 HCEG_05132T0 HCEG_09351T0 HCAG_04048T0 HCAG_04481T0 MGG_04432T0 MGG_04628T0 AFL2_02771 AFL2_10953 AFL2_06478 MCYG_07010T0 MCYG_07307T0 MGYG_04803T0 MGYG_07916T0 NFIA_024690 NFIA_109350 PTRT_08691 PTRT_09430 RO3T_11789 RO3T_16594 ANID_01901T0 ANID_08283T0 TEQG_00435T0 TEQG_02768T0 TERG_01703T0 TERG_02984T0 TESG_02544T0 TESG_04364T0 TRV_00734 TRV_06889 CIHT_02441 FVEG_10277T0 CIST_09138 BC1T_11853 SS1G_04805T0 PAAG_00827T0 PABG_01406T0 URET_07804 NCU_02624T0 FVEG_01123T0 GGTG_10296T0 PADG_04003T0 MAPG_03263T0 CHGT_01652 SNOT_03702 SPA_C13A11.02c SJAG_03750T0 VDBG_04839T0 SPOG_04056T0 SOCG_01956T0 PGUT_03415 MVEG_02643T0 PGTG_07202T0 CAOG_05595T0 LELT_03738 CLUT_04932 DEHA_E20383g.1 CPAG_03310.1 SCRT_04713 CTRT_05283 CALB_19.922 CAWT_04460 CNAG_00040T0 LACB_234769 UM0_3662 VDAG_04380T0 PTTG_05595T0 BDET_01895 SARC_07091T0 MONB_38433T0 PTSG_08301T0 CIST_09276 CIHT_10027 AMSG_05342T0 AFU7_03740 AFU4_06890 FOXG_13138T0 FVEG_12391T0
moggtmp1142: AOZ_103481 AOZ_5446 ATET_00949 ATET_07919 CPAG_03459.1 CPAG_03590.1 CTRT_05160 CTRT_06168 CIRT_01947 CIRT_05247 CIMG_01801T0 CIMG_08054T0 CIMG_05441T0 CPAT_01004 CPAT_07214 CPAT_05498 CPSG_05936T0 CPSG_07460T0 CPSG_06545T0 DEHA_C06633g.1 DEHA_C06655g.1 DEHA_C06677g.1 DEHA_E25839g.1 ACLA_007520 ACLA_077520 ACLA_059890 FOXG_04943T0 FOXG_10444T0 FVEG_03193T0 FVEG_09098T0 AFL2_03031 AFL2_11936 LELT_02284 LELT_02286 MGG_03341T0 MGG_07157T0 MGYG_01169T0 MGYG_03591T0 NFIA_027070 NFIA_043640 NFIA_099590 PAAG_00512T0 PAAG_02009T0 PABG_02269T0 PABG_06773T0 PGTG_05491T0 PGTG_05495T0 PGTG_21168T0 PTTG_03319T0 PTTG_03322T0 AFU3_03700 AFU3_11790 SS1G_10125T0 ANID_03210T0 ANID_05323T0 ANID_10845T0 TERG_00348T0 TERG_08244T0 URET_02337 URET_05497 URET_06277 EGW1_P8000232 SNOT_02778 PTRT_02293 FGSG_10474T0 MAPG_04595T0 VDBG_03986T0 MCYG_04135T0 TERG_03719T0 TESG_07310T0 HCBG_01147T0 HCEG_05896T0 HCDG_06632T0 HCAG_03945T0 NCU_01494T0 TRV_00649 PADG_07197T0 TEQG_07923T0 VDAG_01215T0 GGTG_05506T0 PGUT_05324 CC1G_02630T0 LACB_248684 UM0_3034 CIHT_08916 ARB_00611 BDBG_05718T0 BDCG_02534T0 CHGT_10401 BC1T_08533 MAPG_08637T0 VDAG_06939T0 CNAG_03910T0 CIST_06737 CLUT_00890 PAAG_00064T0 PABG_05097T0 CAWT_02357 CALB_19.5447 VDBG_05288T0 SS1G_00986T0 GGTG_12938T0 AOZ_12097 CIRT_06124 CIST_02210 CIST_09419 MONB_08633T0 CIHT_01804 CIHT_05911 CC1G_04596T0 AFU7_05830 AFU4_01560 AFU8_06870
moggtmp1143: AOZ_120196 AOZ_23944 ATET_00724 ATET_10103 ATET_08279 ACLA_049350 ACLA_052920 ACLA_094070 LACB_395881 LACB_395886 MGG_10209T0 MGG_12595T0 NFIA_032970 NFIA_105920 SJAG_02435T0 SJAG_04789T0 ANID_02018T0 ANID_03402T0 ANID_03308T0 ANID_04507T0 AOZ_4498 EGW1_P11.621 NFIA_001710 ATET_03623 PAAG_06764T0 PABG_01054T0 PADG_04432T0 BDCG_01745T0 BDDG_07448T0 BDBG_04675T0 HCEG_05198T0 HCAG_04534T0 CIMG_04544T0 URET_01753 CIRT_04374 CIHT_06851 HCBG_00468T0 HCDG_02948T0 CPAT_06381 CPSG_06389T0 MGG_09640T0 NCU_08131T0 CHGT_02183 HCEG_02399T0 BDDG_09510T0 HCDG_05999T0 BDBG_08845T0 BDCG_08951T0 EGW1_P17000056 HCBG_03431T0 NCU_09805T0 BC1T_03893 SS1G_01776T0 CHGT_00742 CNAG_02189T0 SPA_C25H1.09 SOCG_00780T0 SPOG_01717T0 SNOT_13401 VDBG_07267T0 FVEG_12957T0 FOXG_16920T0 VDAG_05976T0 FGSG_03842T0 SPC_C757.12 PTRT_05042 CC1G_05144T0 PTSG_00083T0 MONB_14014T0 RO3T_02160 SPB_C16A3.13 SPOG_02478T0 SPC_C63.02c ATET_02515 SS1G_13472T0 SPA_C23D3.14c SJAG_05556T0 SOCG_04177T0 SPOG_00365T0 HCAG_01582T0 BC1T_00910 SS1G_00249T0 SPA_C27E2.01 SOCG_02880T0 SPC_C11E10.09c BC1T_06463 NFIA_088650 BC1T_07820 SS1G_03385T0 SJAG_00485T0 SJAG_06364T0 SPOG_03287T0 LACB_247310 CNAG_00122T0 CNAG_01940T0 CNAG_05264T0 AFU4_10130 AFL2_01841 AFU2_00710 AMSG_04296T0 ACLA_063440 AFU3_00900 AFL2_01594 AFU2_03230 ACLA_072270 AFU2_13460 ANID_06324T0 ACLA_091300 SOCG_06191T0 SOCG_04780T0 SPOG_01021T0 SOCG_01004T0 ANID_03388T0
moggtmp1144: BDET_03615 BDET_03616 CALB_19.1339 CALB_19.2474 CAWT_00829 CAWT_05669 PGUT_05015 PGUT_05150 CLUT_00466 CLUT_02976 CPAG_02491.1 CPAG_03468.1 CIHT_07936 CIHT_08809 CIRT_09484 CIRT_10119 CIST_06452 CIST_07810 CIMG_02815T0 CIMG_09968T0 CPAT_00097 CPAT_07528 CPSG_08683T0 CPSG_10069T0 DEHA_C14069g.1 DEHA_D02937g.1 MCYG_05486T0 MCYG_07094T0 MGYG_03599T0 MGYG_06542T0 RO3T_00923 RO3T_09284 SARC_02998T0 SARC_04026T0 AMSG_04624T0 AMSG_07490T0 URET_03020 URET_06044 EGW1_P12000336 EGW1_P4000502 TESG_05174T0 CAOG_03561T0 HCBG_08038T0 MONB_38492T0 SCRT_02831 PTSG_05618T0 TEQG_00462T0 LACB_295014 SPOG_02633T0 SOCG_03030T0 UM0_1886 PABG_06849T0 PADG_06314T0 MGG_05663T0 SJAG_01868T0 GGTG_01357T0 MAPG_06590T0 VDAG_00500T0 AOZ_103332 NFIA_059500 ATET_03401 SS1G_12500T0 BDBG_08833T0 BDCG_02414T0 BDDG_01063T0 BC1T_03711 ARB_01491 TERG_08255T0 TRV_08055 SNOT_02053 FGSG_06895T0 PTRT_10461 NCU_00477T0 HCEG_04463T0 CHGT_03138 HCAG_08666T0 PAAG_03512T0 CTRT_05137 LELT_05162 SCRT_02194 SPA_C19G12.10c MVEG_11939T0 HCDG_06176T0 FVEG_14045T0 CC1G_09180T0 PGTG_02777T0 LACB_189535 CNAG_06640T0 TEQG_00507T0 FOXG_16811T0 PTTG_04843T0 VDAG_05758T0 FVEG_12878T0 CTRT_04821 CPAG_04994.1 LELT_01717 CALB_19.4135 CAWT_04532 CPAG_00838.1 CNAG_01879T0 UM0_4641 ARB_07161 AFU5_01200 FOXG_01925T0 FOXG_01924T0 TEQG_08489T0 VDBG_06699T0 ACLA_086840 AFU6_13540 AFL2_12064 ANID_05442T0 AFU5_14610 RO3T_13840
moggtmp1145: CC1G_02486T0 CC1G_11513T0 LACB_295019 LACB_335760 LACB_296884 LACB_302458 LACB_332238 LACB_334739 LACB_310835 LACB_306994 LACB_318235 LACB_330302 LACB_321719 LACB_329340 LACB_333206 LACB_334508 LACB_329867 LACB_330414 LACB_332685 MVEG_01487T1 MVEG_10419T0 MVEG_07131T0 MVEG_06576T0 MVEG_11790T0 MVEG_12295T0 MVEG_01487T0 PGTG_13721T0 PGTG_16118T0 PGTG_14291T0 PGTG_00410T0 PGTG_13368T0 PGTG_05230T0 PGTG_05854T0 PGTG_03044T0 PGTG_16846T0 PGTG_00531T0 PGTG_17027T0 PGTG_18026T0 PGTG_22743T0 PGTG_01708T0 PGTG_10243T0 PGTG_22211T0 PGTG_21074T0 PGTG_18875T0 PGTG_16241T0 PGTG_11811T0 PGTG_16795T0 PGTG_01551T0 PGTG_06543T0 PGTG_15083T0 PGTG_17216T0 PGTG_10865T0 PGTG_02254T0 PGTG_02930T0 PGTG_16706T0 PGTG_17611T0 PGTG_15498T0 PGTG_20014T0 PGTG_19416T0 PGTG_09348T0 PGTG_18167T0 PGTG_17896T0 PGTG_03419T0 PGTG_12052T0 PGTG_21692T0 PGTG_08602T0 PGTG_18705T0 PGTG_19555T0 PGTG_13098T0 PGTG_22621T0 PGTG_16601T0 PGTG_15356T0 PGTG_10255T0 PGTG_10956T0 PGTG_08979T0 PGTG_03274T0 PGTG_02264T0 PGTG_18880T0 PGTG_17398T0 PGTG_12942T0 PGTG_11176T0 PGTG_13743T0 PGTG_08027T0 PGTG_18209T0 PGTG_15772T0 PGTG_09434T0 PGTG_16489T0 PGTG_16843T0 PGTG_03056T0 PGTG_14620T0 PGTG_04526T0 PGTG_08539T0 PGTG_10986T0 PGTG_18239T0 PGTG_17411T0 PGTG_18719T0 PGTG_22657T0 PGTG_16559T0 PGTG_22611T0 PGTG_20685T0 PGTG_19924T0 PTTG_00357T0 PTTG_04019T0 PTTG_08781T0 PTTG_09885T0 PTTG_00832T0 PTTG_04083T0 PTTG_01728T0 PTTG_01792T0 PTTG_10132T0 PTTG_03683T0 PTTG_05872T0 PTTG_11025T0
moggtmp1146: AOZ_1509 AOZ_4067 ATET_03925 ATET_05802 BDET_02955 BDET_06385 BDDG_01788T0 BDDG_05604T0 BDCG_05930T0 BDCG_08922T0 BDBG_06687T0 BDBG_07228T0 BC1T_00654 BC1T_12168 AMAG_12975T0 AMAG_14134T0 CIRT_01703 CIRT_09633 ARB_00372 ARB_06419 CIST_01203 CIST_07484 CIMG_01582T0 CIMG_10105T0 CPAT_01260 CPAT_07676 CPSG_01587T0 CPSG_04524T0 FVEG_02233T0 FVEG_08514T0 GGTG_00065T0 GGTG_13840T0 HCBG_03395T0 HCBG_07668T0 HCDG_06034T0 HCDG_07577T0 ACLA_050620 ACLA_082200 HCEG_02365T0 HCEG_07078T0 MGG_01281T0 MGG_10005T0 AFL2_01969 AFL2_09154 MCYG_06335T0 MCYG_07749T0 MGYG_05003T0 MGYG_06778T0 NFIA_054120 NFIA_104660 SS1G_00451T0 SS1G_05318T0 ANID_03916T0 ANID_05589T0 TEQG_00229T0 TEQG_08336T0 TESG_03436T0 TESG_07073T0 TRV_01044 TRV_04664 URET_03589 URET_05304 VDAG_05602T0 VDAG_07738T0 PABG_05738T0 PADG_06076T0 PAAG_05915T0 TERG_01901T0 NCU_06005T0 SNOT_06196 FGSG_03247T0 EGW1_P17000186 CIHT_05975 VDBG_05804T0 HCAG_01549T0 CHGT_09115 PTRT_02655 CIHT_06381 FOXG_10000T0 HCAG_01202T0 RO3T_01110 CC1G_09006T0 LACB_187757 SARC_04552T0 PGTG_14522T0 CPAG_05572.1 LELT_03461 PGUT_01075 CTRT_00564 CLUT_01895 SCRT_04672 CAWT_01854 CALB_19.558 CNAG_01155T0 PTSG_09443T0 VDBG_08026T0 TERG_07273T0 MVEG_11312T0 UM0_4659 CAOG_02954T0 PTTG_01705T0 DEHA_G25696g.1 MONB_34332T0 MAPG_10146T0 FGSG_13343T0 AMSG_07321T0 RO3T_08162 RO3T_00847 MAPG_05394T0 AFU4_11540 AFU6_08470 RO3T_05260
moggtmp1147: AOZ_103114 AOZ_12546 AOZ_138175 AOZ_6495 ATET_01683 ATET_05173 CALB_19.6520 CALB_19.7158 CALB_19.6522 CAWT_05549 CAWT_05550 CAWT_05745 PGUT_04588 PGUT_04589 PGUT_04591 PGUT_05049 PGUT_05050 CPAG_04699.1 CPAG_04700.1 CPAG_04701.1 CPAG_04702.1 CPAG_04704.1 CTRT_04011 CTRT_05012 CTRT_05011 CC1G_00526T0 CC1G_11337T0 DEHA_D01727g.1 DEHA_F28699g.1 GGTG_02270T0 GGTG_03274T0 GGTG_03505T0 LELT_05046 LELT_05486 MAPG_01300T0 MAPG_01498T0 MAPG_06136T0 AFL2_01394 AFL2_08810 MVEG_03364T0 MVEG_04562T0 NCU_07609T0 NCU_09831T0 RO3T_07768 RO3T_12352 SPOG_01616T0 SPOG_03623T0 ANID_02196T0 ANID_02959T0 ANID_03066T0 VDAG_02216T0 VDAG_03346T0 EGW1_P7000410 NFIA_069210 PTRT_05431 FOXG_16794T0 FVEG_12821T0 AOZ_3352 EGW1_P1.2312 SS1G_04294T0 NCU_09039T0 CLUT_01915 DEHA_D11396g.1 FOXG_11045T0 FGSG_01662T0 CHGT_05442 SNOT_03865 SOCG_04624T0 BC1T_12214 VDAG_04129T0 CNAG_01499T0 ATET_00538 NFIA_012160 EGW1_P3.312 VDAG_07982T0 AOZ_20190 ATET_08228 VDBG_09260T0 VDAG_07417T0 FVEG_09756T0 UM0_1528 SCRT_05338 FOXG_09830T0 FVEG_08649T0 MGG_09130T0 LACB_242814 FGSG_07722T0 VDBG_03313T0 EGW1_P5.223 FOXG_02507T0 FVEG_05695T0 NFIA_008210 SS1G_01055T0 MAPG_11669T0 MGG_03118T0 BC1T_13810 PTRT_06403 ACLA_022080 AFU1_13350 AFL2_03441 AFL2_12260 AFU4_00120 ACLA_035880 AFU3_07950 ACLA_062580 AFL2_02632 ANID_04106T0 ANID_04107T0 AFL2_02473 AFL2_11100 AFU1_17160 ANID_04129T0
moggtmp1148: AMAG_00702T0 AMAG_02203T0 AMAG_01217T1 AMAG_01217T0 AMAG_05405T0 AOZ_1322 AOZ_23345 AOZ_12526 ATET_08856 ATET_09081 CNAG_02552T0 CNAG_06172T0 CNAG_07445T0 DEHA_B00605g.1 DEHA_F01155g.1 FOXG_11576T0 FOXG_11937T0 AFL2_03424 AFL2_07545 AFL2_04195 MVEG_02441T0 MVEG_09846T0 NFIA_003880 NFIA_004690 NFIA_012000 NFIA_060590 RO3T_05676 RO3T_13066 ANID_08551T0 ANID_08935T0 EGW1_P4.909 EGW1_P8.1073 PTSG_02446T0 CIMG_09601T0 CIRT_02500 CPSG_02868T0 CPAT_03115 MONB_20362T0 URET_04579 FVEG_02780T0 FOXG_05349T0 CAOG_05419T0 ATET_00552 FGSG_09998T0 CLUT_00170 HCBG_02974T0 SARC_07930T0 NCU_01328T0 BDBG_07868T0 GGTG_06234T0 MGG_02471T0 BDCG_06870T0 BDDG_03990T0 PADG_04604T0 PABG_04233T0 HCEG_09171T0 SS1G_10246T0 MAPG_03885T0 PAAG_04444T0 MCYG_02996T0 PTRT_05457 ANID_00688T0 UM0_4967 MGYG_00171T0 VDAG_00251T0 HCDG_01819T0 TERG_01359T0 TEQG_08270T0 PGUT_01282 DEHA_F04378g.1 LACB_315910 CHGT_02651 SCRT_02851 SJAG_03934T0 CC1G_03857T0 TRV_01332 SNOT_10083 CTRT_03172 SPOG_00047T0 SOCG_04741T0 CAWT_00593 CALB_19.5112 LELT_00374 SPB_C2G5.05 ARB_01764 CPAG_02066.1 CIHT_09902 TESG_07987T0 HCAG_05000T0 BDET_04580 VDBG_00638T0 VDBG_01162T0 VDAG_00766T0 MGG_09856T0 PTRT_10758 SNOT_09852 PGUT_01217 GGTG_03540T0 FGSG_04065T0 FVEG_10248T0 BC1T_00585 CIST_06059 PTTG_09784T0 BC1T_08475 MAPG_01274T0 PGTG_00656T0 CIST_06058 ACLA_021930 AFU1_13500 AFU3_02910 FVEG_09977T0
moggtmp1149: AMAG_01089T0 AMAG_05272T0 EGW1_M11000105 EGW1_P15.290 AOZ_11167 AOZ_9050 ATET_02141 ATET_04037 ACLA_010840 ACLA_063000 ACLA_041420 ACLA_055150 AFL2_03625 AFL2_10599 AFL2_04951 MVEG_03168T0 MVEG_11495T0 MVEG_07339T0 NFIA_002390 NFIA_030130 NFIA_079640 NFIA_063330 RO3T_02121 RO3T_06869 RO3T_02370 RO3T_13950 RO3T_13252 RO3T_13892 AFU3_01440 AFU3_13940 ANID_03479T0 ANID_08495T0 CC1G_07958T0 CAWT_05545 CALB_19.6527 PGUT_05821 SJAG_04957T0 CLUT_05929 SPOG_01751T0 SOCG_00746T0 LACB_309496 SPA_C7D4.12c CPAG_03496.1 CTRT_05169 SNOT_13690 DEHA_C03817g.1 LELT_05142 FGSG_13536T0 AOZ_166054 MCYG_06605T0 UM0_5777 SCRT_03564 CIHT_06123 PTRT_03073 BDET_01087 EGW1_P8000167 LACB_145192 SS1G_01045T0 PABG_01018T0 PAAG_04008T0 TESG_04541T0 TERG_00867T0 TRV_04727 MGYG_00667T0 FOXG_05995T0 FVEG_03862T0 HCEG_06967T0 VDAG_04965T0 HCDG_07472T0 HCBG_05148T0 URET_00180 VDBG_06424T0 GGTG_04834T0 TEQG_01009T0 NCU_00717T0 PADG_03494T0 PTTG_05692T0 PGTG_21149T0 MVEG_03436T0 CAOG_04364T0 AOZ_12757 BC1T_13801 CPAT_02861 CPSG_04788T0 CIMG_10463T0 BDDG_01679T0 BDCG_06036T0 BDBG_06580T0 ARB_01257 CIRT_00032 MGG_12697T0 CHGT_01273 CIST_09615 CNAG_01174T0 PTTG_01049T0 ATET_09090 ATET_09740 FGSG_05045T0 PTRT_06650 SNOT_12451 HCAG_09657T0 FVEG_06012T0 FOXG_08660T0 VDAG_03372T0 PGTG_17498T0 VDBG_06219T0 CC1G_00416T0 AFU5_07620 AFU4_03340 MAPG_10482T0 ANID_03143T0
moggtmp1150: AMAG_01269T0 AMAG_01269T1 AMAG_05459T0 MVEG_00329T0 MVEG_01922T0 NCU_02482T1 NCU_02482T2 NCU_02482T0 SCRT_03141 SCRT_05406 SARC_02563T0 SARC_04091T0 RO3T_06688 PTRT_03628 SNOT_01742 MCYG_06837T0 TERG_04125T0 TEQG_02928T0 TESG_00213T0 MGYG_03778T0 NFIA_037870 ATET_07990 CIMG_06294T0 CIST_03935 CIRT_03094 CIHT_00678 BDBG_05847T0 BDCG_05614T0 BDDG_09167T0 CPSG_00778T0 CPAT_03677 ANID_08275T0 URET_04090 HCBG_08809T0 CNAG_00061T0 HCEG_07416T0 HCDG_05056T0 PAAG_08075T0 HCAG_06981T0 PADG_08387T0 AOZ_102627 SPA_C6C3.04 MGG_07202T0 SOCG_04285T0 SPOG_00255T0 FVEG_09500T0 FOXG_11291T0 SJAG_01922T0 FGSG_01422T0 MAPG_08664T0 GGTG_12968T0 VDAG_03946T0 VDBG_03035T0 ARB_07076 NCU_01692T0 CHGT_10340 LACB_387122 PTSG_00885T0 TRV_04699 CAOG_02027T0 CAWT_01685 CALB_19.4393 SS1G_01625T0 CTRT_00747 DEHA_F21692g.1 LELT_00278 PGUT_00307 CPAG_02927.1 AMSG_07629T0 CLUT_03965 PABG_07317T0 PGTG_17180T0 CC1G_12964T0 PTTG_09412T0 UM0_1627 BDET_05762 BC1T_09151 EGW1_M6000119 NFIA_050100 TRV_06960 MCYG_03094T0 TERG_01272T0 TEQG_06553T0 MGYG_00259T0 TESG_00861T0 HCEG_09064T0 HCDG_01926T0 HCBG_02868T0 HCAG_05090T0 URET_03582 PAAG_04550T0 PADG_04710T0 PABG_04324T0 FOXG_01304T0 GGTG_04910T0 MAPG_10401T0 LACB_188044 AOZ_9568 ATET_07119 ARB_07628 CPSG_04533T0 CIMG_10114T0 CIRT_09642 CIHT_06390 BC1T_02443 ACLA_000930 AFU5_04230 AFL2_09999 ACLA_096950 AFU6_03590 AFL2_10152
moggtmp1151: AMAG_02649T0 AMAG_06383T0 MVEG_07100T0 MVEG_09387T0 RO3T_07366 RO3T_13406 CAOG_00853T0 CNAG_00519T0 GGTG_01710T0 AOZ_6107 ANID_03638T0 SS1G_08964T0 AMSG_09588T0 SJAG_06185T0 LACB_190564 ATET_05661 CC1G_12572T0 MCYG_05253T0 TERG_06429T0 TRV_06270 ARB_04289 CPSG_00459T0 CIMG_02610T0 CIRT_09960 CIHT_06942 PTSG_11590T0 DEHA_F09757g.1 CPAG_03624.1 MONB_32318T0 CTRT_04480 CALB_19.767 CAWT_00918 CPAT_07669 FVEG_06768T0 SPB_C27B12.03c LELT_01797 SARC_03599T0 CIST_04823 MGG_08832T0 MAPG_08360T0 BC1T_12308 NFIA_032490 UM0_3593 SPA_C1687.16c SNOT_09349 SOCG_03380T0 BDBG_09413T0 BDCG_09153T0 BDDG_10078T0 PTRT_01130 NCU_06207T0 SPOG_05595T0 PADG_06181T0 PABG_06972T0 HCBG_09147T0 PAAG_03651T0 VDBG_00635T0 VDAG_00248T0 URET_03145 MGYG_00809T0 CHGT_10107 TESG_02189T0 TEQG_02628T0 HCEG_07513T0 SCRT_05043 FGSG_02502T0 CLUT_05120 FOXG_10530T0 BDET_04020 ATET_05201 SJAG_00717T0 SPOG_00716T0 SOCG_02108T0 PGUT_01496 PGTG_11438T0 AOZ_103138 AOZ_701022 NFIA_051710 VDAG_06314T0 FVEG_09178T0 VDBG_08651T0 CIST_07244 HCAG_06888T0 BDET_04019 NFIA_094510 TRV_05362 TERG_00669T0 NCU_04983T0 MCYG_00235T0 FOXG_09168T0 CIHT_06375 FGSG_04994T0 CIMG_10100T0 CIRT_09628 CPSG_04519T0 TEQG_04724T0 TESG_03933T0 CPAT_00253 CIST_07245 MGYG_06294T0 PGTG_11439T0 ARB_05812 ACLA_020750 AFU8_01070 ACLA_095400 AFU6_05140 ANID_06506T0 AFL2_05679 AFU2_00320 AFL2_01054 AFL2_12235
moggtmp1152: AMAG_00346T0 AMAG_01866T0 PGTG_00088T0 PGTG_00121T0 PTTG_02637T0 PTTG_02638T0 RO3T_04078 RO3T_09796 VDAG_02971T0 VDAG_09136T0 MVEG_00770T0 CNAG_01150T0 SNOT_01471 CC1G_03449T0 CTRT_02975 PTRT_03624 SS1G_13683T0 BC1T_14126 FGSG_05784T0 SJAG_00099T0 URET_02885 AMSG_00635T0 VDBG_10165T0 FOXG_08835T0 EGW1_P1.527 CAOG_00439T0 SARC_12599T0 BDET_01737 UM0_1046 LACB_292603 NFIA_013020 PTSG_08157T0 GGTG_10390T0 MAPG_11342T0 MGG_01985T0 CPAG_03717.1 ATET_00444 ANID_01037T0 AOZ_1224 CIMG_06871T0 CIRT_03728 CIHT_03995 MONB_38302T0 HCBG_03691T0 CPSG_09530T0 CPAT_04271 LELT_04625 HCEG_02650T0 ARB_01637 TESG_01442T0 TEQG_02172T0 PAAG_08655T0 HCDG_03832T0 CAWT_05250 CALB_19.118 HCAG_01866T0 NCU_02209T0 TERG_07652T0 CIST_00940 PABG_03821T0 PADG_07259T0 TRV_05152 MGYG_01785T0 CLUT_01582 MCYG_01235T0 DEHA_G05995g.1 BDCG_08520T0 CHGT_05485 BDDG_01247T0 PGUT_02928 FVEG_05830T0 BDBG_00166T0 URET_03614 VDBG_02493T0 CHGT_10949 PTTG_02647T0 AOZ_10714 NFIA_049390 ATET_09211 MGG_08474T0 NCU_09497T0 FOXG_03793T0 VDAG_10469T0 FGSG_07890T0 GGTG_13217T0 MAPG_08882T0 AOZ_12933 SNOT_01362 DEHA_E15114g.1 SS1G_04403T0 PGUT_03640 BC1T_11387 BC1T_13270 CC1G_02590T0 BC1T_14987 LELT_00296 CALB_19.4933 CAWT_00141 CTRT_03583 CPAG_02941.1 CLUT_02242 FVEG_12065T0 CC1G_02589T0 ACLA_022950 AFU1_12530 AFL2_07457 ACLA_097340 AFU6_03050 AFL2_11854 ANID_07204T0
moggtmp1153: AMAG_05685T0 AMAG_12352T0 AMAG_09947T0 AMAG_08536T0 AMAG_07669T0 AMAG_09833T0 AMAG_09826T0 AMAG_07676T0 AMAG_08142T0 AMAG_07235T0 AMAG_12490T0 AMAG_14459T0 CTRT_03461 CTRT_03471 MVEG_01567T0 MVEG_08570T0 RO3T_01140 RO3T_09272 RO3T_06258 RO3T_12404 RO3T_13228 FOXG_07895T0 FVEG_04818T0 FGSG_12692T0 PTTG_03273T0 PABG_01503T0 UM0_2946 PTRT_08748 ANID_04477T0 CLUT_01057 PGUT_00636 PAAG_00720T0 PGTG_21244T0 AMSG_01096T0 CTRT_02360 LELT_02825 MONB_01039T0 AOZ_23795 ATET_05427 NFIA_108410 HCBG_00114T0 HCEG_04805T0 BDCG_03711T0 BDDG_00176T0 BDBG_01851T0 CIMG_09588T0 CIRT_08923 CIHT_03592 CHGT_07226 CPSG_04157T0 CPAT_08578 MAPG_03891T0 NCU_03783T0 URET_04743 VDAG_08424T0 GGTG_06228T0 VDBG_00137T0 BC1T_01403 SS1G_06110T0 SNOT_03800 MGG_02464T0 HCAG_04234T0 MCYG_06142T0 MGYG_04652T0 PADG_04109T0 ARB_01086 TERG_01559T0 TRV_02856 TESG_04107T0 CNAG_06828T0 SOCG_00367T0 SPOG_02138T0 CC1G_14439T0 SJAG_03400T0 SPA_C3H1.09c SCRT_03880 CAWT_00262 CALB_19.1142 PGUT_01864 CPAG_02046.1 LELT_00348 CIST_04928 BDET_05382 HCDG_00306T0 TEQG_05213T0 SARC_01433T0 CAOG_00255T0 PTSG_07915T0 EGW1_P11000282 PTRT_02638 SNOT_06308 VDAG_02094T0 DEHA_F11275g.1 AMSG_03053T0 SCRT_03238 CLUT_03485 CALB_19.6984 CAWT_02859 CPAG_05148.1 DEHA_D18337g.1 CLUT_03486 SARC_12484T0 MVEG_05977T0 PGTG_21245T0 ACLA_047130 AFU4_07760 AFL2_04606 ACLA_094660 AFU2_00310 RO3T_01375
moggtmp1154: AMAG_05797T0 AMAG_12239T0 AMAG_10123T0 AMAG_16016T0 AMAG_09173T0 BDET_02659 BDET_05950 BC1T_04126 BC1T_08663 FOXG_03789T0 FOXG_17519T0 LACB_191924 LACB_297291 LACB_255397 LACB_314480 LACB_396315 MAPG_03782T0 MAPG_03782T1 MAPG_03782T2 MAPG_03782T3 MVEG_01902T0 MVEG_11265T0 MVEG_02631T0 MVEG_08487T0 RO3T_00397 RO3T_15987 RO3T_01667 RO3T_04856 SJAG_01033T0 SJAG_04241T0 SPB_C1683.01 SPB_C8E4.01c SS1G_02727T0 SS1G_11184T0 SS1G_03747T0 UM0_0800 UM0_6490 CC1G_03170T0 HCAG_08829T0 AOZ_23626 NFIA_106960 EGW1_P13.446 PTRT_02768 FGSG_01295T0 GGTG_01318T0 FOXG_00090T0 MCYG_08309T0 TEQG_01653T0 TESG_01951T0 TERG_02583T0 ARB_02508 MGYG_05713T0 TRV_07324 CLUT_04909 HCEG_04179T0 HCDG_08047T0 HCBG_08519T0 BDDG_03241T0 BDCG_06541T0 AOZ_38144 NFIA_040800 FVEG_12069T0 FGSG_07894T0 URET_00405 CIMG_00339T0 CIST_02751 CIRT_00332 CIHT_02170 CPSG_05082T0 CPAT_02575 CHGT_04683 NCU_08325T0 SNOT_05092 ATET_08938 CNAG_02777T0 MAPG_11979T0 MGG_01439T0 PGTG_01917T0 SCRT_01777 CTRT_04099 CAWT_00289 CALB_19.655 CPAG_00727.1 GGTG_05448T0 DEHA_E14806g.1 LELT_00895 PGUT_03299 CAOG_03926T0 PTTG_07078T0 SOCG_06188T0 SPOG_05446T0 SPC_C2H8.02 SPA_C23D3.12 NFIA_029820 PTRT_03932 MGG_03299T0 BDDG_03242T0 PGTG_04147T0 PTTG_03309T0 BDBG_05118T0 BC1T_06625 ANID_01612T0 ACLA_048580 AFU4_09210 AFL2_04454 AFU5_01320 ACLA_054810 AFU4_03610 AFL2_08964 ANID_00217T0
moggtmp1155: AMAG_07139T0 AMAG_08044T0 NFIA_096890 NFIA_112430 RO3T_04902 RO3T_16953 SARC_03566T0 SARC_06513T0 PABG_00609T0 MVEG_03659T0 LACB_311948 BDET_04349 CC1G_00421T0 CNAG_02870T0 PGUT_01482 CTRT_01591 CPAG_04523.1 LELT_01046 UM0_3772 SPOG_04271T0 CALB_19.4516 CAWT_04194 BDBG_02402T0 PTRT_06922 PGTG_17179T0 CLUT_05103 BDCG_03157T0 BDDG_02503T0 HCEG_00479T0 HCDG_00738T0 SPB_C1709.17 DEHA_F09449g.1 BC1T_12219 SCRT_01625 CAOG_04476T0 SJAG_03224T0 CIMG_09464T0 SOCG_03467T0 URET_02756 CPSG_04025T0 SNOT_00842 ANID_03840T0 CPAT_04905 EGW1_P130189 CIHT_04539 CIST_08226 CIRT_06691 FGSG_00684T0 PTTG_02137T0 ATET_05398 SS1G_04299T0 NFIA_108140 AOZ_23763 MCYG_05737T0 CHGT_01962 MGYG_02041T0 HCAG_06260T0 TERG_06922T0 HCBG_07033T0 ARB_07899 TESG_04665T0 TEQG_00761T0 AMSG_09687T0 TRV_00975 MGG_11267T0 MAPG_00439T0 PTSG_06385T0 GGTG_04019T0 VDAG_06887T0 MONB_28582T0 VDBG_07248T0 AOZ_9308 TESG_05848T0 TEQG_04551T0 CIRT_08781 NCU_00892T0 FOXG_01008T0 FVEG_00506T0 PAAG_07205T0 MGYG_02840T0 ARB_00212 CIMG_08788T0 CPSG_05498T0 TRV_05205 BC1T_12218 SS1G_04298T0 FVEG_00507T0 FOXG_01009T0 BDDG_01475T0 HCEG_07785T0 HCDG_05615T0 HCBG_07143T0 HCAG_11442T0 CIST_06951 EGW1_P2.770 MCYG_07358T0 MGYG_05729T0 URET_02908 SS1G_07273T0 BDCG_07305T0 BDBG_07118T0 BC1T_14816 ACLA_007860 AFU6_09440 AFU8_04160 GGTG_10833T0 ACLA_047420 AFU4_08060 AFL2_04574 AFL2_10366
moggtmp1156: EGW1_P4000316 EGW1_P8000163 AMAG_13056T0 AMAG_13104T0 AMAG_13089T0 AMAG_20645T0 AMAG_20643T0 AMAG_13085T0 AMAG_13079T0 AMAG_17200T0 AMAG_17198T0 AMAG_14072T0 AMAG_20642T0 HCAG_04611T0 HCAG_10573T0 AMAG_17216T0 EGW1_P4000303 SNOT_00831 PTRT_10671 NFIA_027950 MGG_04085T0 VDBG_05723T0 FVEG_04564T0 VDAG_07658T0 FOXG_07639T0 FGSG_05940T0 GGTG_12088T0 SNOT_12178 MAPG_10925T0 NCU_08641T0 PABG_05988T0 PAAG_04221T0 EGW1_P5.777 NFIA_026990 HCEG_05912T0 HCDG_06648T0 HCBG_01163T0 HCAG_03965T0 PAAG_00054T0 PADG_07209T0 PABG_05086T0 URET_06265 TERG_03763T0 TRV_04781 TESG_02088T0 TEQG_07622T0 MGYG_02520T0 MCYG_04093T0 SS1G_13828T0 MAPG_01510T0 MGG_09830T0 GGTG_03266T0 VDAG_08125T0 FGSG_04177T0 FOXG_11455T0 FVEG_10365T0 VDBG_08460T0 SNOT_13378 PTRT_05140 LACB_237703 AOZ_5439 ATET_06359 BDCG_02523T0 BDDG_00949T0 BDBG_05729T0 CPSG_05919T0 CPAT_07230 CIMG_05457T0 CIRT_05263 ARB_00654 CIST_06754 BC1T_07410 CHGT_05075 CIHT_08935 CC1G_02805T0 AOZ_5965 ATET_04998 CHGT_06078 CPSG_05386T0 CIST_07476 HCAG_03088T0 BDBG_06395T0 BDCG_04899T0 BDDG_03752T0 MGG_10327T0 SNOT_09890 BDCG_04878T0 MCYG_00951T0 CPAT_06118 BDBG_07456T0 BC1T_02065 CIHT_10436 BC1T_02644 MAPG_09602T0 MAPG_11212T0 GGTG_12286T0 ANID_06718T0 CHGT_02027 MGG_11021T0 CIMG_08739T0 PAAG_08975T0 FGSG_02186T0 ACLA_007440 AFL2_00429 AFU7_05750 ACLA_008400 AFU7_06680 AFL2_00937 GGTG_12242T0 ANID_08153T0
moggtmp1157: AOZ_3626 AOZ_4421 ATET_02311 ATET_07869 ATET_04643 ATET_09910 CHGT_10726 CHGT_01726 CHGT_10534 CHGT_03235 CHGT_10225 CHGT_09664 CHGT_10431 CHGT_05379 CHGT_04533 CHGT_06910 FOXG_06900T0 FOXG_16268T0 FOXG_16110T0 FOXG_16107T0 FOXG_16271T0 FOXG_06903T0 FOXG_14414T0 FOXG_15067T0 FOXG_14688T0 FOXG_14442T0 FOXG_15039T0 FOXG_15699T0 GGTG_00015T0 GGTG_12538T0 GGTG_12036T0 GGTG_13577T0 GGTG_13524T0 GGTG_12501T0 GGTG_13590T0 GGTG_13300T0 GGTG_13519T1 GGTG_13601T1 GGTG_13601T0 GGTG_13566T0 GGTG_13519T0 HCAG_00379T0 HCAG_02239T0 MGG_02065T0 MGG_02065T1 MAPG_10945T0 MAPG_11243T0 MAPG_11775T0 AFL2_01657 NFIA_058070 NFIA_069380 PTRT_04948 PTRT_08340 PTRT_11380 PTRT_06520 PTRT_09259 ANID_01071T0 ANID_01580T0 ANID_09426T0 ANID_03881T0 ANID_08322T0 ANID_08545T0 SS1G_05625T0 SS1G_11511T0 SS1G_08054T0 SS1G_13374T0 EGW1_P1001095 MGG_02976T0 FGSG_08960T0 BC1T_06992 ATET_01094 FVEG_06980T0 MCYG_01985T0 VDAG_03643T0 VDBG_05302T0 AOZ_12294 BC1T_07026 SNOT_00641 MGYG_00103T0 VDBG_05396T0 BC1T_13217 BDBG_01759T0 BDCG_03797T0 BDDG_00089T0 VDAG_06953T0 NCU_07463T0 BDDG_08507T0 BDCG_02975T0 MCYG_00416T0 MAPG_07779T0 FVEG_12333T0 VDAG_06971T0 BDBG_02569T0 PTRT_11987 NCU_03477T0 TESG_07292T0 CHGT_02319 EGW1_P5.773 CHGT_08091 FGSG_02411T0 FGSG_12516T0 FOXG_13195T0 VDBG_05321T0 GGTG_07597T0 ACLA_041520 ACLA_074130 SNOT_09496 AFU6_09420 SS1G_14521T0 VDAG_07046T0
moggtmp1158: AOZ_10743 AOZ_1305 ATET_00422 ATET_10350 BDDG_03540T0 BDDG_09223T0 BDCG_04462T0 BDCG_04776T0 BDBG_01436T0 BDBG_07559T0 PGUT_00297 PGUT_01444 CPAG_01857.1 CPAG_02034.1 CPAG_04419.1 CTRT_00860 CTRT_00874 CTRT_00870 CC1G_08223T0 CC1G_13261T0 DEHA_A05544g.1 DEHA_C01837g.1 ACLA_023220 ACLA_043180 FGSG_02839T0 FGSG_07209T0 GGTG_06373T0 GGTG_07321T0 GGTG_11077T0 HCBG_01300T0 HCBG_06437T0 HCDG_04729T0 HCDG_07733T0 MAPG_04325T0 MAPG_09883T0 MAPG_10087T0 AFL2_07530 AFL2_11882 NFIA_013270 NFIA_096270 PABG_05417T0 PABG_06076T0 PADG_05728T0 PADG_06632T0 SNOT_08805 SNOT_13974 PTRT_04634 PTRT_10116 ANID_01073T0 ANID_08903T0 CPSG_00573T0 CPAT_03882 CIMG_06494T0 CIRT_03310 TESG_00692T0 TEQG_03419T0 CIHT_00897 TERG_07783T0 ARB_06729 VDAG_01143T0 MGYG_04363T0 MCYG_01707T0 TRV_08145 HCAG_02210T0 URET_03927 PTRT_09164 UM0_6138 MGG_13669T0 FVEG_07951T0 PGTG_11807T0 HCEG_03345T0 PAAG_05283T0 VDBG_09891T0 FOXG_15681T0 PTTG_04754T0 CHGT_07114 CHGT_08282 NCU_08738T0 MGG_08258T0 SNOT_15443 PAAG_08896T0 SNOT_09813 CIST_03478 LACB_301981 AOZ_20694 EGW1_P6.754 NFIA_044820 FVEG_10951T0 AOZ_138081 BC1T_13878 SS1G_13845T0 FOXG_12388T0 FGSG_13470T0 CNAG_01119T0 LELT_00123 CALB_19.2583 CAWT_01534 MGG_08620T0 PTRT_06498 FOXG_01591T0 NCU_05079T0 VDBG_03914T0 AFU1_12240 AFU8_02550 FVEG_13143T0 VDAG_06176T0 ACLA_078220 AFU4_00830 AFL2_08759 ANID_08915T0
moggtmp1159: AMAG_01634T0 AMAG_04132T0 AMAG_07872T0 AMAG_09619T0 AMAG_13881T1 AMAG_13881T0 AMAG_11423T1 AMAG_11423T0 FVEG_05041T0 FVEG_05041T1 MVEG_01868T0 MVEG_09073T0 MVEG_09061T0 RO3T_07355 RO3T_13393 RO3T_14573 RO3T_12257 RO3T_16266 RO3T_14920 PGUT_00072 TEQG_07525T0 MGYG_01509T0 TESG_07027T0 VDBG_04468T0 ATET_02951 VDAG_09467T0 ANID_05712T0 EGW1_P11.176 URET_01954 NCU_09882T0 CIMG_04010T0 CPSG_03265T0 CPAT_09696 AOZ_12660 CHGT_00421 FVEG_03911T0 FGSG_09204T0 FOXG_06044T0 HCAG_05526T0 MGG_13530T0 UM0_1408 PTRT_06382 NFIA_017980 HCEG_01561T0 HCBG_02417T0 BDBG_02546T0 PADG_08236T0 PABG_07743T0 MAPG_09462T0 BDCG_03000T0 BDDG_09393T0 MCYG_00450T0 TERG_07377T0 SS1G_10992T0 PAAG_07849T0 ARB_00010 BC1T_11354 SNOT_14600 TRV_08102 HCDG_01702T0 CIRT_07948 CIST_09801 PGTG_04570T0 CIHT_06560 PTTG_05143T0 SARC_01763T0 NFIA_063160 TERG_07319T0 MGYG_06729T0 MCYG_06287T0 TRV_02702 SCRT_01589 SPC_C1840.04 SPOG_02342T0 SOCG_02747T0 SJAG_00135T0 LELT_02861 PTSG_07324T0 MONB_32666T0 AOZ_1470 EGW1_P10.324 TESG_04265T0 FOXG_08118T0 GGTG_05200T0 MAPG_03578T0 NCU_02400T0 CTRT_02519 CAWT_02831 CALB_19.5995 ATET_04015 ARB_00417 CNAG_04636T0 DEHA_G23474g.1 CC1G_12414T0 LACB_381988 CLUT_03176 CPAG_05116.1 BDET_03702 BDET_00248 MGG_04926T0 GGTG_02481T0 SARC_05043T0 ACLA_027860 AFU1_06700 AFL2_09116 ACLA_041220 AFU3_14140 AFL2_03538 ANID_02503T0
moggtmp1160: AMAG_01739T0 AMAG_04231T0 AMAG_06598T0 AMAG_12748T0 AOZ_4084 AOZ_701835 BDDG_02958T0 BDDG_09376T0 BDCG_00995T0 BDCG_08945T0 BDBG_03027T0 BDBG_07201T0 CPAG_02607.1 CPAG_03113.1 CIHT_00634 CIHT_05944 CIRT_01672 CIRT_07442 CIST_00097 CIST_01232 CIMG_01558T0 CIMG_03543T0 CPAT_01287 CPAT_09220 CPSG_01614T0 CPSG_02414T0 HCAG_01573T0 HCAG_06726T0 AFL2_01951 AFL2_06397 MVEG_04947T0 MVEG_12029T0 PGTG_04652T0 PGTG_20364T0 RO3T_02378 RO3T_14114 RO3T_03085 SJAG_03305T0 SJAG_05981T0 URET_05274 URET_07333 SS1G_00327T0 BC1T_00805 PADG_01722T0 PABG_03174T0 PAAG_02695T0 LACB_171034 HCEG_02392T0 HCDG_06006T0 HCBG_03423T0 NCU_05985T0 TEQG_03732T0 TRV_04690 MGYG_06811T0 SPOG_03014T0 TESG_07630T0 MCYG_06363T0 SOCG_06310T0 CHGT_09107 ANID_05599T0 PTTG_04030T0 NFIA_104820 ATET_03943 SPB_C1718.04 UM0_3369 TERG_07243T0 SNOT_06316 PTRT_02499 ARB_02331 CTRT_02630 CAWT_02419 CALB_19.1289 SCRT_02975 DEHA_A08756g.1 CLUT_01349 MONB_14444T0 CNAG_01711T0 BDET_04610 MGG_01291T0 FGSG_13299T0 FOXG_03023T0 FVEG_01881T0 GGTG_00063T0 CC1G_04274T0 LELT_02141 PGUT_05538 VDBG_08044T0 PTSG_03309T0 VDAG_01540T0 MAPG_05398T0 CAOG_02422T0 AMSG_04593T0 SARC_08276T0 PADG_00837T0 HCEG_02827T0 HCBG_03868T0 HCDG_04007T0 PABG_02412T0 PAAG_02177T0 SCRT_04083 LELT_00726 PGUT_03525 CALB_19.5815 CAWT_04057 CTRT_01364 DEHA_E07535g.1 CLUT_05540 ACLA_050450 AFU4_11360
moggtmp1161: AMAG_03140T0 AMAG_10411T0 AMAG_17348T0 CC1G_11694T0 CC1G_14996T0 CNAG_03828T0 CNAG_06555T0 FOXG_00100T0 FOXG_05640T0 FVEG_01416T0 FVEG_03489T0 PTRT_07567 PTRT_11762 RO3T_03835 RO3T_17389 ANID_08516T0 ANID_08519T0 UM0_1804 UM0_3538 CAOG_05145T0 MONB_33510T0 LACB_191053 NFIA_088830 SNOT_04259 CPSG_06482T0 CIMG_04628T0 CIRT_04473 CIHT_04092 BC1T_07219 CPAT_06476 AOZ_26245 SOCG_01904T0 SS1G_10035T0 HCEG_05276T0 EGW1_P20383 ATET_01349 HCBG_00540T0 HCAG_04617T0 URET_01826 PTTG_06210T0 SPA_C56E4.03 PABG_06312T0 PADG_07646T0 PAAG_05743T0 VDAG_04481T0 VDBG_04940T0 SPC_C569.07 TERG_04730T0 DEHA_A06974g.1 SJAG_03312T0 HCDG_03025T0 GGTG_06332T0 MGYG_02912T0 TESG_08029T0 LELT_01198 PGUT_02078 CALB_19.2098 ARB_01306 CAWT_03814 MCYG_05809T0 CPAG_04589.1 TRV_00012 SCRT_01190 CLUT_00783 CTRT_01079 CHGT_01611 NCU_09116T0 CIST_09720 TEQG_01024T0 EGW1_P6000218 MCYG_00997T0 MGYG_00989T0 TRV_05144 TESG_04555T0 TERG_00855T0 PGTG_01133T0 AOZ_20444 FGSG_01285T0 MAPG_04361T0 MGG_09919T0 BDBG_04597T0 BDCG_01664T0 BDDG_02002T0 PTSG_09009T0 TEQG_05333T0 SPOG_05139T0 SPB_C1773.13 MVEG_02136T0 SARC_09449T0 BDET_07197 MVEG_10928T0 CNAG_05820T0 MGG_14221T0 BDDG_05197T0 CHGT_03686 BDCG_06153T0 BDBG_00869T0 SPOG_01622T0 PGUT_04621 CC1G_07874T0 ARB_07842 FOXG_17604T0 ACLA_073980 AFU2_13630 AFL2_07006 ANID_06338T0 AFL2_10875 ANID_05041T0 AMSG_05499T0
moggtmp1162: AMAG_07450T0 AMAG_18968T0 AMAG_08352T0 CIST_00561 CIST_00562 CC1G_10183T0 CC1G_12961T0 MGYG_01424T0 MGYG_04207T0 MVEG_00578T0 MVEG_03301T0 PABG_03719T0 PABG_04099T0 PADG_00107T0 PADG_07558T0 PGTG_01348T0 PGTG_09992T0 PGTG_09996T0 PGTG_22430T0 PGTG_22127T0 PGTG_22126T0 PTTG_06124T0 PTTG_09566T0 PTTG_06979T0 RO3T_01570 RO3T_03378 RO3T_09632 SPOG_02484T0 SPOG_04164T0 SJAG_03686T0 SJAG_05454T0 SOCG_02886T0 SOCG_03574T0 TEQG_03100T0 TEQG_06744T0 TESG_00532T0 TESG_06298T0 UM0_2639 LACB_305921 CNAG_05650T0 PTRT_09516 BDET_08307 URET_03899 BDBG_01393T0 BDDG_05064T0 BDCG_04415T0 ATET_08092 CIMG_06538T0 CIRT_03354 SNOT_10911 NFIA_038880 FOXG_01534T0 GGTG_02634T0 FVEG_07896T0 CIHT_00941 MAPG_09027T0 NCU_03797T0 MGG_07468T0 TERG_08818T0 MCYG_01862T0 AOZ_102527 SPB_C713.02c SS1G_10046T0 ANID_12382T0 VDAG_08535T0 PAAG_04327T0 CPAT_03926 CPSG_07089T0 SPC_C188.08c CHGT_07249 VDBG_00252T0 ARB_06863 HCAG_09489T0 CAOG_06089T0 TRV_05973 AMSG_07438T0 SARC_02497T0 DEHA_C13893g.1 HCBG_06480T0 HCEG_06232T0 HCDG_04774T0 FGSG_07382T0 LELT_02365 CALB_19.1777 CAWT_06076 PGUT_03554 CLUT_02963 CTRT_02092 BC1T_07203 SCRT_02201 HCAG_08311T0 BDDG_01380T0 CPAG_02443.1 BDBG_00042T0 HCBG_09028T0 HCDG_08459T0 HCEG_00063T0 PTSG_03791T0 BDCG_08639T0 MONB_16580T0 PAAG_01674T0 BC1T_07202 ARB_01953 TRV_08049 TERG_00080T0 ACLA_001920 AFU5_03250 AFL2_09908 PTSG_00761T0
moggtmp1163: EGW1_M16000028 ATET_09944 ATET_10345 BDET_08015 CAOG_04951T0 CAOG_05396T0 CHGT_03999 CHGT_04046 CC1G_03408T0 CC1G_07672T0 CC1G_03614T0 CC1G_03615T0 CC1G_03618T0 CC1G_08580T0 GGTG_07785T0 GGTG_11005T0 LACB_182815 LACB_187526 LACB_303983 LACB_321319 LACB_332497 SNOT_02525 SNOT_14174 AMSG_01420T0 AMSG_11220T0 EGW1_M11000089 FGSG_03687T0 VDAG_05545T0 VDBG_07976T0 MCYG_07502T0 TESG_07383T0 TEQG_07096T0 TRV_02169 MGYG_05274T0 EGW1_M6000130 FGSG_10713T0 AOZ_10745 NFIA_096260 PTRT_10004 SNOT_10699 BC1T_07637 CHGT_02169 VDAG_05410T0 NCU_09575T0 FGSG_01603T0 GGTG_12401T0 FVEG_09694T0 FOXG_11103T0 TERG_02169T0 ARB_02369 MGG_00314T0 SS1G_14146T0 VDBG_07845T0 PGTG_21985T0 MAPG_05971T0 PTTG_03567T0 CNAG_04869T0 ATET_02475 AOZ_12766 EGW1_P2.1470 NFIA_063390 ATET_04042 MGG_02130T0 PTRT_08468 FOXG_09686T0 FVEG_08785T0 SS1G_01472T0 BC1T_12139 VDBG_02767T0 UM0_4638 DEHA_E06721g.1 MAPG_00199T0 AOZ_113074 FVEG_08518T0 FOXG_09995T0 FGSG_03243T0 PTSG_11995T0 MONB_32887T0 PTSG_12925T0 EGW1_P9.590 FGSG_09181T0 UM0_0182 VDAG_03686T0 BC1T_05515 PGTG_03169T0 BC1T_09013 SS1G_00877T0 MAPG_07012T0 PTSG_02916T0 MONB_22755T0 FOXG_13858T0 CC1G_00636T0 CC1G_09522T0 FOXG_05802T0 FVEG_05540T0 ACLA_041490 AFU3_13880 AFL2_03632 ANID_05321T0 ACLA_043190 AFU8_02530 AFL2_11884 AMSG_03019T0 AFU4_04010 PTTG_03655T0 AFL2_04966 AFL2_08561 ANID_07948T0 ANID_05016T0
moggtmp1164: AOZ_3323 AOZ_6526 AOZ_138172 ATET_03656 ATET_05977 ATET_06247 ATET_07394 CNAG_02850T0 CNAG_07736T0 AFL2_01424 AFL2_08808 AFL2_02656 NFIA_031000 NFIA_001590 NFIA_021300 ANID_03790T0 ANID_09042T0 EGW1_P3.133 SS1G_09125T0 VDAG_04101T0 VDBG_04555T0 NCU_08473T0 VDBG_04538T0 GGTG_09056T0 MGG_12678T0 MAPG_11432T0 NFIA_080790 BC1T_05539 SS1G_01494T0 NCU_06010T0 AOZ_5538 ATET_07778 EGW1_P6.273 NFIA_098820 HCEG_03260T0 PADG_07461T0 HCDG_07642T0 HCAG_02126T0 HCBG_01222T0 BDCG_04306T0 BDDG_04941T0 PAAG_04206T0 SS1G_11765T0 FOXG_15830T0 FVEG_13304T0 CNAG_06411T0 LACB_318804 AOZ_23532 URET_03806 BDBG_01283T0 CIST_00674 CIRT_03462 CIHT_01060 AOZ_113091 BC1T_14255 BC1T_13659 CHGT_10962 AOZ_113198 EGW1_P3.553 SS1G_09861T0 BC1T_02738 SPA_C14C4.09 SJAG_06167T0 SPOG_00951T0 SOCG_01070T0 LACB_315094 PTTG_02667T0 PGTG_00156T0 SPB_C646.06c AOZ_120192 BC1T_07058 CC1G_04656T0 NCU_04691T0 PTTG_02663T0 NCU_07355T0 PGTG_00147T0 NFIA_038180 CPAT_04022 LACB_309139 CC1G_01590T0 BC1T_06898 PGTG_21246T0 BC1T_10501 SS1G_04138T0 VDAG_04082T0 LACB_298308 CC1G_06463T0 NCU_11405T0 ACLA_001200 AFU5_03940 AFL2_09974 ANID_11064T0 FGSG_10492T0 ACLA_059460 AFU8_06030 AFL2_00539 ANID_01604T0 AFU1_00650 AFU7_08510 ACLA_090520 AFU2_03980 AFL2_08211 AFU1_03350 AFU8_06360 AFU7_08350 AFL2_08576 AFU3_10870 AFL2_08670 ANID_07349T0
moggtmp1165: BDET_05142 BDET_05190 BC1T_01968 BC1T_13021 CLUT_04072 CLUT_05766 CPAG_01819.1 CPAG_01956.1 FOXG_03915T0 FOXG_16836T0 FVEG_11955T0 FVEG_11955T1 MVEG_02478T0 MVEG_04764T0 SPOG_00006T0 SPOG_00014T0 SOCG_04778T0 SOCG_04785T0 MAPG_00833T0 GGTG_03818T0 TERG_03449T0 MCYG_02151T0 TESG_01146T0 TEQG_01927T0 NCU_05169T0 SS1G_06186T0 FGSG_02881T0 CNAG_05256T0 BDDG_01484T0 BDCG_07295T0 BDBG_07107T0 AOZ_11540 ATET_01487 EGW1_W20494 URET_01586 CPSG_09625T0 CPAT_06170 CIMG_04336T0 CIST_05325 CIRT_04153 CIHT_07706 PABG_01943T0 PADG_00324T0 HCAG_08064T0 HCBG_07136T0 HCEG_07778T0 HCDG_05622T0 MGYG_05107T0 TESG_03536T0 TEQG_00132T0 TERG_02005T0 SS1G_00547T0 ARB_06515 MCYG_07646T0 TRV_06204 VDAG_05792T0 PGUT_01850 SJAG_06513T0 DEHA_F11550g.1 SPC_C757.07c LELT_00917 CTRT_04203 CALB_19.6229 CAWT_00732 SCRT_00270 LACB_123238 CC1G_09926T0 RO3T_09803 CAOG_01473T0 PGTG_14885T0 FOXG_08697T0 PTTG_06754T0 VDBG_09604T0 PTRT_01932 SNOT_14863 MONB_15882T0 PTSG_08456T0 PAAG_01454T0 CHGT_03996 FVEG_12611T0 EGW1_P8.202 FOXG_15294T0 NFIA_032390 FGSG_06733T0 MGG_06442T0 GGTG_10011T0 MAPG_03010T0 CHGT_03564 VDAG_09115T0 BC1T_09386 SS1G_05689T0 CNAG_05015T0 FGSG_05695T0 FVEG_05976T0 PGUT_05581 SCRT_00929 TERG_06053T0 TEQG_04467T0 MGYG_05911T0 TRV_01859 MCYG_06051T0 DEHA_B16379g.1 ARB_04645 AFU6_03890 ACLA_099100 ANID_05918T0 AFU2_18030 AFL2_05296 VDBG_06731T0
moggtmp1166: CHGT_01877 CHGT_03941 CIHT_01511 CIHT_08883 CIRT_01356 CIRT_04746 CIST_01351 CIST_05162 CIMG_01273T0 CIMG_04891T0 CPAT_01583 CPAT_06750 CPSG_01923T0 CPSG_07869T0 FGSG_01066T0 FGSG_02163T0 ARB_04594 ARB_07324 GGTG_03026T0 GGTG_09619T0 GGTG_09956T0 LACB_186401 LACB_232756 LACB_308283 MGG_04126T0 MGG_04640T0 MGG_15133T0 MAPG_01633T0 MAPG_02648T0 MAPG_02854T0 AFL2_02220 AFL2_12580 MCYG_06001T0 MCYG_08065T0 MGYG_05514T0 MGYG_05964T0 MVEG_02463T0 MVEG_09866T0 NCU_03235T0 NCU_04433T0 PTRT_03150 PTRT_04828 PTRT_07523 RO3T_01127 RO3T_14967 SCRT_02678 SCRT_05077 TEQG_04417T0 TEQG_04864T0 TERG_02402T0 TERG_06106T0 TESG_03027T0 TESG_07440T0 TRV_00876 TRV_02055 URET_01205 URET_06660 VDAG_03170T0 VDAG_07606T0 PTSG_04312T0 SPA_C869.05c SPB_C3H7.02 AOZ_3798 ATET_02570 NFIA_019710 HCEG_05480T0 HCDG_03229T0 HCBG_00741T0 HCAG_04851T0 BDCG_01447T0 BDDG_06241T0 EGW1_M60205 BDBG_09008T0 PABG_01436T0 PAAG_00795T0 PADG_04036T0 BC1T_02187 SS1G_14223T0 VDBG_06009T0 FVEG_07258T0 SNOT_14281 FOXG_04144T0 SOCG_03614T0 SJAG_02463T0 CNAG_00077T0 SPOG_04123T0 CTRT_00255 FGSG_11293T0 FOXG_13404T0 CLUT_01978 UM0_5933 CPAG_00309.1 DEHA_E16775g.1 CC1G_03861T0 LELT_04168 PGUT_03202 MONB_25685T0 FOXG_00323T0 SARC_00293T0 VDBG_01713T0 VDBG_05664T0 VDAG_01836T0 FVEG_01199T0 SNOT_08888 ACLA_029620 AFU1_05020 ANID_02730T0 AMSG_06096T0 PTSG_11459T0
moggtmp1167: CC1G_01504T0 CC1G_04169T0 CC1G_04170T0 CC1G_09635T0 CC1G_05960T0 CC1G_14064T0 CC1G_05961T0 CC1G_09617T0 CC1G_11718T0 CC1G_08921T0 CC1G_05353T0 CC1G_12254T0 CC1G_04167T0 CC1G_13557T0 CC1G_05559T0 CC1G_08907T0 CC1G_05959T0 CC1G_02647T0 CC1G_12847T0 CC1G_12250T0 CC1G_15757T0 CC1G_15244T0 CC1G_03172T0 CC1G_03173T0 CC1G_14741T0 CC1G_07232T0 CC1G_15224T0 CC1G_05556T0 CC1G_12256T0 CC1G_10476T0 NFIA_002730 NFIA_057640 AOZ_102494 NFIA_039150 ATET_09272 EGW1_P11000157 BDBG_01485T0 BDCG_04501T0 BDDG_08870T0 HCAG_00430T0 CPAT_03868 CIMG_06480T0 CIST_03465 CIRT_03296 PABG_05444T0 PADG_05760T0 URET_03940 MCYG_01691T0 TEQG_08371T0 ARB_06718 TRV_04060 TERG_07795T0 TESG_00707T0 PTRT_10980 MGYG_04375T0 MAPG_08920T0 GGTG_07854T0 CPSG_00587T0 SS1G_06436T0 SNOT_15478 MGG_04078T0 CIHT_00883 FVEG_04606T0 NCU_01395T0 FOXG_07684T0 BC1T_07973 FGSG_05979T0 HCBG_06406T0 PAAG_07257T0 VDBG_06602T0 CHGT_02486 VDAG_09409T0 HCDG_02651T0 HCEG_00122T0 LACB_306393 CNAG_00475T0 UM0_5419 BDDG_02831T0 HCBG_06681T0 HCAG_00226T0 HCDG_08518T0 VDAG_05621T0 BDCG_00873T0 BDBG_03151T0 BC1T_08544 SS1G_00978T0 FVEG_11796T0 PTRT_10070 SNOT_10690 GGTG_06484T0 MGG_10514T0 MAPG_04688T0 NCU_10416T0 FGSG_05763T0 CC1G_01640T0 CC1G_06187T0 CC1G_10047T0 FVEG_05803T0 CNAG_05502T0 ACLA_002210 AFU5_02950 AFL2_09879 ANID_08167T0 AFU3_01650 AFU6_11970 VDBG_04311T0 HCEG_06151T0 HCDG_04699T0 ANID_07870T0
moggtmp1168: AMAG_17705T0 AMAG_02240T0 BDET_02111 BDET_02112 AMAG_11300T0 AMAG_15142T0 AMAG_14104T0 AMAG_13011T0 CALB_19.1435 CALB_19.382 CAWT_00588 CAWT_05923 CLUT_00178 CLUT_00476 CPAG_01257.1 CPAG_02465.1 CTRT_01833 CTRT_03180 CAOG_07807T0 CAOG_08980T0 CIST_04616 DEHA_D03069g.1 DEHA_F04224g.1 LELT_00589 LELT_02340 RO3T_08487 RO3T_15350 RO3T_15046 RO3T_11152 RO3T_10089 SCRT_02562 SCRT_05705 SPOG_02617T0 SPOG_05772T0 SJAG_01851T0 SJAG_04157T0 SJAG_02180T0 SOCG_03734T0 SOCG_05033T0 SOCG_04454T0 AMSG_04543T0 AMSG_07674T0 AMSG_04551T0 AMSG_04544T0 FVEG_02381T0 CHGT_06544 SPB_C839.15c SPA_C23A1.10 CC1G_06744T0 SPC_C794.09c MVEG_01883T0 FGSG_08811T0 LACB_291503 SS1G_05520T0 CNAG_06125T0 BC1T_09492 NCU_02003T0 NFIA_018320 ANID_04218T0 PTRT_00298 PADG_00692T0 PAAG_02024T0 TEQG_01381T0 TRV_03702 CPSG_03569T0 CPAT_09397 URET_07557 MGYG_00994T0 FOXG_03515T0 CIMG_03708T0 CIRT_07619 CIHT_02922 PGTG_14858T0 TERG_00548T0 MCYG_00992T0 VDAG_02559T0 AOZ_120080 UM0_0924 HCEG_00158T0 BDBG_06236T0 BDCG_00823T0 BDDG_06297T0 SNOT_11663 HCAG_08798T0 HCBG_06718T0 MAPG_11002T0 ATET_03010 MGG_03641T0 GGTG_08254T0 TESG_05334T0 ARB_05700 HCDG_08556T0 PTTG_08852T0 PGUT_05144 AMSG_03948T0 PABG_02281T0 EGW1_P4.403 PGUT_04869 PTSG_02256T0 SARC_12681T0 CIST_07367 MONB_36952T0 SPOG_01318T0 MVEG_09065T0 ACLA_028450 AFU1_06390 AFL2_08114 AFU2_04630
moggtmp1169: AMAG_04539T0 AMAG_15722T0 BDDG_02148T0 BDDG_06811T0 BDCG_00471T0 BDCG_02928T0 BDBG_02614T0 BDBG_04920T0 HCBG_02362T0 HCBG_04002T0 HCEG_00580T0 HCEG_01499T0 MVEG_04648T0 MVEG_09118T0 PABG_02966T0 PABG_07579T0 PADG_01484T0 PADG_08316T0 PGTG_18994T0 PGTG_19896T0 RO3T_01856 RO3T_06916 RO3T_04014 RO3T_15738 RO3T_12776 SCRT_00507 SCRT_02963 BDET_03685 ATET_03233 UM0_1461 AOZ_9215 NFIA_102830 LACB_297216 ANID_05635T0 URET_06913 CIMG_01994T0 CIST_07944 CIRT_02149 MCYG_01025T0 CPSG_06747T0 CPAT_00801 ARB_07813 MGYG_00962T0 TRV_00543 TEQG_01056T0 TERG_00824T0 SNOT_01591 EGW1_P10433 MAPG_03982T0 NCU_04221T0 FVEG_02610T0 FGSG_09895T0 PTRT_02690 SJAG_04859T0 VDAG_08616T0 SS1G_04974T0 CHGT_07118 MGG_09471T0 CNAG_03785T0 TESG_04586T0 SPOG_01449T0 SOCG_02553T0 GGTG_06140T0 DEHA_B02673g.1 CPAG_01809.1 LELT_00465 CAWT_01415 BC1T_13617 CALB_19.7479 PAAG_06952T0 HCDG_01641T0 CIHT_05387 FOXG_05530T0 SPB_C660.07 VDBG_00324T0 HCAG_10955T0 CLUT_04351 PGUT_02561 CTRT_01020 PTTG_05722T0 AMSG_01050T0 CC1G_07090T0 PTSG_07040T0 HCAG_05574T0 PAAG_07616T0 HCDG_00845T0 CHGT_01904 GGTG_03999T0 MGG_01261T0 NCU_00943T0 VDAG_03038T0 VDBG_05876T0 MAPG_00422T0 FVEG_06865T0 FOXG_09264T0 PTRT_11133 SNOT_12745 FGSG_05622T0 LACB_245054 UM0_2212 CNAG_03525T0 CC1G_03407T0 ACLA_052490 AFL2_10444 AFU4_13530 MONB_12356T0 PGTG_12486T0 PTTG_05517T0
moggtmp1170: AMAG_07153T0 AMAG_08062T0 CIHT_09198 CIHT_09199 MVEG_03212T0 MVEG_07776T0 NFIA_020570 NFIA_048770 AMSG_03477T0 AMSG_05923T0 BDET_04400 RO3T_09255 CC1G_04317T0 LACB_244612 GGTG_03022T0 MAPG_01627T0 FGSG_09739T0 UM0_4562 FVEG_06348T0 BDCG_07148T0 BDBG_06958T0 FOXG_08326T0 BDDG_01643T0 PABG_02890T0 PADG_01404T0 MGG_04156T0 NCU_07941T0 MGYG_08138T0 HCAG_08678T0 HCEG_04478T0 TRV_07830 MCYG_04779T0 ARB_05138 TERG_03187T0 PGTG_10702T0 BC1T_13706 PTRT_03081 AOZ_11679 VDAG_10169T0 URET_02186 NFIA_085130 CPSG_07662T0 CPAT_05698 CIMG_07862T0 CIRT_05922 CAOG_00998T0 TESG_02717T0 PTTG_09958T0 CTRT_02668 SCRT_05016 LELT_03070 CAWT_02058 CALB_19.6287 CPAG_04806.1 SOCG_05244T0 SPOG_05141T0 CIST_02416 CHGT_05041 EGW1_P19000133 PAAG_06506T0 SS1G_14097T0 SJAG_03306T0 SPA_C10F6.13c SARC_12160T0 DEHA_E04356g.1 CLUT_01486 PGUT_03485 AOZ_120135 ATET_07203 EGW1_P9.226 FGSG_11128T0 FVEG_12365T0 FOXG_13157T0 PADG_03686T0 PABG_01719T0 PAAG_01144T0 HCBG_00946T0 HCEG_05686T0 CIMG_01096T0 CIRT_01165 CPSG_02117T0 CPAT_01774 HCAG_03751T0 BDBG_05525T0 BDCG_02728T0 BDDG_00738T0 TERG_03384T0 MGYG_02125T0 ARB_04957 TRV_06285 TESG_01085T0 TEQG_01989T0 MCYG_04510T0 URET_01031 HCDG_06412T0 CIHT_01326 BC1T_05875 ANID_06048T0 CIST_03185 ACLA_030240 AFU1_04160 ACLA_068740 AFU2_09650 AFL2_05422 ACLA_097980 AFU6_02490 AFL2_08165 ANID_08709T0
moggtmp1171: AOZ_1549 AOZ_5037 AOZ_12606 ATET_01316 ATET_06626 ATET_09884 BDDG_01165T0 BDDG_07342T0 BDCG_04675T0 BDCG_08444T0 BDBG_00239T0 BDBG_01661T0 AMAG_15560T0 AMAG_16602T0 ARB_02785 ARB_02852 FOXG_00249T0 FOXG_05871T0 FOXG_12149T0 FVEG_01267T0 FVEG_03747T0 HCBG_03592T0 HCBG_06236T0 HCDG_04521T0 HCDG_05845T0 AFL2_00057 AFL2_09192 HCEG_02549T0 HCEG_05972T0 HCAG_01780T0 HCAG_09000T0 MCYG_01580T0 MCYG_02852T0 AFL2_03495 MGYG_00030T0 MGYG_04493T0 MVEG_01746T0 MVEG_08707T0 PAAG_03032T0 PAAG_05253T0 PABG_00487T0 PABG_07606T0 PADG_02901T0 PADG_05085T0 PTTG_04503T0 PTTG_06152T0 TEQG_02284T0 TEQG_08260T0 TERG_07905T0 TERG_08333T0 TESG_03065T0 TESG_05612T0 TRV_03380 TRV_05545 EGW1_P5.1477 EGW1_W41068 EGW1_P20170 NFIA_054400 VDAG_03218T0 MGG_17513T0 CPAT_04328 URET_05921 BC1T_12887 CIMG_06927T0 CIRT_03792 CIHT_04055 CPSG_09585T0 CIST_08032 SS1G_01099T0 CHGT_00820 GGTG_10164T0 MAPG_03135T0 PTRT_00903 FGSG_01141T0 NCU_03076T0 SPB_C24C6.04 VDBG_06058T0 CPAG_00184.1 SPOG_02208T0 DEHA_G21769g.1 CALB_19.3974 CAWT_04854 SJAG_05876T0 SOCG_05615T0 RO3T_01501 LELT_03981 CNAG_05602T0 CTRT_06088 LACB_188701 CC1G_10646T0 PGTG_14723T0 CLUT_01816 VDBG_06354T0 BDET_03178 SCRT_04746 PGUT_03032 UM0_1250 FGSG_03073T0 CAOG_07425T0 PTSG_10155T0 MONB_32088T0 SNOT_06725 FVEG_10723T0 ANID_01733T0 AMSG_09270T0 ACLA_083660 AFU6_08750 ANID_06022T0
moggtmp1172: AOZ_10332 AOZ_12699 AOZ_701645 AOZ_38031 ATET_08389 ATET_09150 CALB_19.6577 CALB_19.7148 CAWT_05503 CAWT_05754 PGUT_01124 PGUT_04286 CPAG_00392.1 CPAG_01641.1 CPAG_01639.1 CPAG_01642.1 CPAG_01633.1 CPAG_03604.1 CPAG_01638.1 CPAG_01640.1 CTRT_04977 CTRT_04985 DEHA_D06589g.1 DEHA_E06567g.1 ACLA_003650 ACLA_012970 ACLA_003880 LELT_05567 LELT_05568 LELT_05569 AFL2_03575 AFL2_11511 AFL2_06245 NFIA_040450 NFIA_077550 NFIA_040750 AFU5_01350 AFU5_09780 AFU5_01630 SOCG_02616T0 SOCG_04635T0 SPB_C36.01c SPB_C36.02c SPB_C36.03c ANID_07779T0 ANID_08083T0 EGW1_P11.131 EGW1_P15.66 EGW1_P7.123 EGW1_P12.95 EGW1_P100163 AOZ_4520 CHGT_10202 BDDG_08085T0 FVEG_11294T0 VDAG_07042T0 BDCG_00328T0 NCU_06847T0 FOXG_13864T0 MAPG_00632T0 GGTG_11319T0 MGG_03205T0 FGSG_04370T0 MCYG_01348T0 TERG_04626T0 TEQG_07846T0 TESG_05989T0 CPSG_03041T0 CPAT_09920 CIMG_04220T0 CIST_02912 CIRT_08178 CIHT_04775 SNOT_01606 NFIA_110100 PTRT_00729 PAAG_07478T0 MGYG_01893T0 TRV_04159 ARB_02659 URET_05648 BC1T_11145 SS1G_10155T0 BDBG_04791T0 SPC_C569.05c SPOG_01385T0 CLUT_05825 VDBG_05392T0 ATET_09761 SJAG_02059T0 SCRT_04962 ATET_06818 SS1G_02048T0 BC1T_02805 CC1G_07783T0 SPB_C530.15c SPOG_01384T0 AFL2_01572 ANID_04313T0 AFU4_06050 AFU1_10370 AFU2_12500 AFU2_16860 PABG_07208T0 AFL2_08851 SOCG_02617T0 SJAG_02060T0 ANID_04119T0
moggtmp1173: AOZ_23382 AOZ_701220 AOZ_103026 AOZ_26680 AOZ_103153 ATET_02872 ARB_04046 ARB_06019 HCBG_00439T0 HCBG_05395T0 HCEG_05166T0 HCEG_08050T0 MCYG_02825T0 MCYG_06933T0 AFL2_04236 AFL2_05864 MGYG_03675T0 MGYG_08565T0 PGTG_03983T0 PGTG_19191T0 PTRT_03640 PTRT_06647 SARC_11145T0 TEQG_03027T0 TEQG_04191T0 TERG_04022T0 TERG_08557T0 TESG_00118T0 TESG_01852T0 AOZ_12706 NFIA_040950 ATET_07373 SS1G_12413T0 FOXG_04601T0 VDBG_00889T0 FVEG_07712T0 FGSG_04527T0 BC1T_14591 LACB_310502 GGTG_12074T0 PTTG_02450T0 CIMG_11666T0 CIRT_02826 CIHT_02505 CPSG_07055T0 CPAT_03422 NFIA_079940 CIST_07669 VDAG_05135T0 URET_04296 TRV_05031 CHGT_09666 NFIA_096830 ATET_00024 EGW1_W180074 CIMG_04416T0 CPAT_06255 CIST_09467 CIRT_04239 CPSG_06252T0 SNOT_12460 BDDG_01579T0 SS1G_04523T0 BDCG_07206T0 BDBG_07019T0 BC1T_00384 UM0_3947 EGW1_P16.54 HCDG_08280T0 BDDG_02644T0 MGG_02309T0 MAPG_10151T0 GGTG_10585T0 HCDG_02917T0 PADG_00439T0 PAAG_01329T0 PABG_02042T0 HCAG_04508T0 CHGT_05255 BDBG_03863T0 BDCG_02028T0 PTRT_01333 FOXG_02472T0 SS1G_11382T0 BC1T_08831 VDBG_06592T0 FVEG_05658T0 SNOT_15368 LACB_252730 HCAG_09880T0 BDCG_01842T0 TRV_01183 BDBG_04768T0 PTTG_06395T0 SNOT_01425 ACLA_004060 AFL2_03582 ACLA_010580 AFU5_07330 ANID_02237T0 SNOT_06433 ACLA_057450 AFU8_04120 AFU1_00420 ANID_01426T0 AFL2_12331 AFL2_06629 AFL2_12221
moggtmp1174: AMAG_09130T0 AMAG_11909T0 AMAG_12504T0 AMAG_14468T0 LACB_181679 LACB_295143 MVEG_01969T0 SCRT_00812 SCRT_05030 SARC_11242T0 CTRT_05819 AOZ_6065 NFIA_094530 CC1G_00689T0 MCYG_04729T0 UM0_6512 MGYG_06615T0 FOXG_08417T0 GGTG_03027T0 CAOG_02925T0 CHGT_04140 AOZ_20504 EGW1_P10000239 FOXG_09112T0 FGSG_03946T0 FVEG_06714T0 PTSG_10131T0 MVEG_06568T0 PGTG_17667T0 MONB_34641T0 CNAG_02801T0 BDET_00864 SCRT_05472 SPB_C12D12.07c PTTG_02939T0 AOZ_26708 ATET_07726 NFIA_075950 PTRT_09172 SNOT_08948 CPSG_03666T0 SS1G_08534T0 CIST_01758 VDBG_03470T0 CPAT_08098 CIMG_09126T0 CIHT_05648 CIRT_08407 VDAG_09916T0 BDCG_04062T0 HCDG_07164T0 HCAG_00878T0 PADG_05504T0 PABG_04862T0 HCEG_06657T0 PAAG_02364T0 BC1T_14403 BDDG_05285T0 BDBG_01053T0 CLUT_01539 HCBG_04855T0 FVEG_06261T0 SJAG_04953T0 SPOG_05279T0 SOCG_00741T0 ARB_03042 MGG_04236T0 SPA_C7D4.07c MCYG_03665T0 FGSG_13616T0 NCU_06556T0 TRV_03010 LELT_05250 DEHA_G05126g.1 MAPG_01634T0 CAWT_02294 CALB_19.7611 BDET_03913 PGUT_05160 RO3T_13607 CPAG_01551.1 AOZ_124008 ATET_07928 NFIA_056080 LELT_05251 LACB_295142 PGUT_02968 ATET_08408 NFIA_062140 CLUT_03782 PGUT_05100 AMSG_10021T0 ANID_00170T0 MGYG_03249T0 ACLA_014400 AFU5_11320 AFU8_01090 AFU3_14970 TERG_08848T0 ACLA_084040 ANID_08571T0 AFU6_10300 AFL2_08037 AFL2_01021 AFL2_06605 SARC_11323T0 AFL2_10826 AMSG_06450T0
moggtmp1175: CAOG_00069T0 CAOG_05906T1 CAOG_05906T0 CAOG_07476T0 CAOG_05437T0 CAOG_02446T0 CAOG_02475T0 CAOG_07086T0 CAOG_02949T0 CAOG_07735T0 CAOG_07854T0 CAOG_08025T0 CAOG_02928T0 CAOG_03306T0 CAOG_05149T0 CAOG_06329T0 CAOG_07638T0 CAOG_06619T0 CAOG_06605T0 CAOG_05488T0 CAOG_08115T0 CAOG_04435T0 CAOG_05653T0 CAOG_06019T0 CAOG_00983T0 CAOG_07399T0 CAOG_07666T0 CAOG_06605T1 CAOG_04973T0 CAOG_06093T0 CAOG_08114T0 CAOG_04154T0 CAOG_06800T0 CAOG_05991T0 CAOG_05085T0 CAOG_07665T0 CAOG_07476T1 CAOG_00077T0 CAOG_04230T0 CAOG_04027T0 CAOG_07672T0 CAOG_06800T1 CAOG_05626T0 CAOG_01221T0 CAOG_05730T0 CAOG_00424T0 CAOG_01688T0 CAOG_06510T0 CAOG_05642T0 CAOG_07687T0 CAOG_05603T0 CAOG_01819T0 CAOG_08774T0 CAOG_02920T0 CAOG_08909T0 CAOG_07005T0 CAOG_06978T0 CAOG_09085T0 CAOG_05751T0 CAOG_06759T0 CAOG_07295T0 CAOG_06801T0 CAOG_04436T0 CAOG_05741T0 CAOG_04680T0 CAOG_09090T0 CAOG_09082T0 CAOG_05042T0 CAOG_07399T1 CAOG_07659T0 CAOG_05692T0 CAOG_07717T0 CAOG_01660T0 CAOG_05618T0 CAOG_09007T0 CAOG_07418T0 CAOG_08585T0 CAOG_00920T0 CAOG_07674T0 CAOG_07716T0 CAOG_09139T0 CAOG_06102T0 CAOG_06874T0 CAOG_05124T3 CAOG_08687T0 CAOG_01938T0 CAOG_06835T1 CAOG_07676T0 CAOG_08789T0 CAOG_08688T0 CAOG_08608T0 CAOG_05361T0 CAOG_04559T0 CAOG_07735T1 CAOG_07149T0 CAOG_06760T0 CAOG_07075T0 CAOG_07076T0 CAOG_01616T0 CAOG_03949T0 CAOG_03935T0 CAOG_06875T0 CAOG_05562T0 CAOG_07747T0 CAOG_05599T0 CAOG_05699T0 CAOG_09029T0 CAOG_07118T0
moggtmp1176: FGSG_07917T0 FGSG_08230T0 FOXG_02892T0 FOXG_03756T0 MVEG_02417T0 MVEG_09819T0 MVEG_07048T0 MVEG_07046T0 PTRT_03224 PTRT_08155 RO3T_02506 RO3T_14086 RO3T_09760 RO3T_03831 SARC_13393T0 SARC_03893T0 SARC_09319T0 AOZ_103025 NFIA_096820 EGW1_W180072 ATET_00023 CIMG_04415T0 CIST_09466 CIRT_04238 URET_01646 CPSG_06251T0 CPAT_06254 CIHT_08198 PAAG_01361T0 BDBG_07020T0 PADG_00409T0 PABG_02015T0 BDCG_07207T0 BDDG_01578T0 HCBG_08758T0 HCEG_07687T0 TERG_03222T0 TRV_07861 MCYG_04595T0 SNOT_02551 MGYG_03444T0 MCYG_07132T0 NCU_09771T0 TESG_05130T0 MGYG_08174T0 ARB_01540 TEQG_05988T0 TERG_01503T0 TRV_04221 VDAG_03832T0 FGSG_10888T0 CHGT_10574 HCAG_08161T0 ARB_05108 ATET_08414 GGTG_06745T0 FOXG_12822T0 FVEG_11564T0 MGG_06605T0 SS1G_10893T0 MAPG_09751T0 HCDG_05706T0 BC1T_11627 VDBG_02928T0 CAWT_02401 CALB_19.5392 LELT_02172 SPA_C922.05c DEHA_A09163g.1 CPAG_03570.1 PGUT_01240 UM0_5346 CLUT_01330 PGTG_03023T0 CC1G_11224T0 LACB_179379 PTTG_06050T0 RO3T_15698 CTRT_02217 CNAG_06186T0 SPOG_03735T0 SOCG_04522T0 FVEG_12106T0 NFIA_099210 SS1G_09712T0 BC1T_03908 CNAG_04103T0 PGUT_02041 PGUT_04601 UM0_2504 TEQG_02390T0 TESG_02750T0 ARB_07943 TERG_02798T0 TESG_05808T0 TRV_04095 MCYG_08589T0 TEQG_04506T0 MGYG_08738T0 SPA_C6F6.04c PTRT_05534 SNOT_09946 ACLA_057440 AFU8_04110 AFU1_00440 AFL2_12332 ANID_01427T0 AFU8_06560
moggtmp1177: MONB_30069T0 MONB_11037T0 MONB_06622T0 MONB_08230T0 MONB_31632T0 MONB_28409T0 MONB_30479T0 MONB_30070T0 MONB_27769T0 MONB_08726T0 MONB_30618T0 MONB_08287T0 MONB_25944T0 MONB_24991T0 MONB_30553T0 MONB_29718T0 MONB_08975T0 MONB_10281T0 MONB_24992T0 MONB_27247T0 MONB_11254T0 MONB_26513T0 MONB_29457T0 MONB_30626T0 MONB_12175T0 MONB_25945T0 MONB_23123T0 MONB_30505T0 MONB_08728T0 MONB_29018T0 MONB_12985T0 MONB_13139T0 MONB_29719T0 MONB_29873T0 MONB_24230T0 MONB_11036T0 MONB_08231T0 MONB_27413T0 MONB_10847T0 MONB_13164T0 MONB_11639T0 MONB_11063T0 MONB_26218T0 MONB_13165T0 MONB_21894T0 MONB_12401T0 MONB_28177T0 MONB_29717T0 MONB_13252T0 MONB_09953T0 MONB_13050T0 MONB_10785T0 MONB_13096T0 MONB_30646T0 MONB_12475T0 MONB_12727T0 MONB_21895T0 MONB_13134T0 MONB_25501T0 MONB_13249T0 MONB_13198T0 MONB_13173T0 MONB_28407T0 MONB_24994T0 MONB_11538T0 MONB_28176T0 MONB_30632T0 MONB_13102T0 MONB_24229T0 MONB_30610T0 MONB_13049T0 MONB_11537T0 MONB_13202T0 MONB_24231T0 MONB_28605T0 MONB_24993T0 MONB_30670T0 MONB_04784T0 MONB_10282T0 MONB_12656T0 MONB_07537T0 MONB_08973T0 MONB_09954T0 MONB_08724T0 MONB_23778T0 MONB_05956T0 MONB_06621T0 MONB_07990T0 MONB_12986T0 MONB_23781T0 MONB_30507T0 MONB_09261T0 MONB_13052T0 MONB_26217T0 MONB_13178T0 MONB_28408T0 MONB_13101T0 MONB_11255T0 MONB_11642T0 MONB_30649T0 MONB_12726T0 MONB_13208T0 MONB_13238T0 MONB_13156T0 MONB_13169T0 MONB_11644T0 PTSG_09774T0 PTSG_04471T0
moggtmp1178: AMAG_00391T0 AMAG_01910T0 AMAG_05555T0 AMAG_01358T0 AMAG_05556T0 AMAG_01359T0 ATET_00812 ATET_03970 CALB_19.1064 CALB_19.1743 CAWT_00964 CAWT_06106 PGUT_04813 PGUT_05561 CLUT_00611 CLUT_01402 CPAG_04939.1 CPAG_05153.1 CTRT_02032 CTRT_04729 CAOG_02635T0 CAOG_06263T0 DEHA_D13860g.1 DEHA_E06446g.1 FGSG_00330T0 FGSG_01743T0 FOXG_00734T0 FOXG_10884T0 FVEG_00781T0 FVEG_09899T0 HCBG_03452T0 HCBG_03502T0 LELT_01667 LELT_02490 MGG_03201T0 MGG_04590T0 MONB_13263T0 MONB_20111T0 MVEG_04526T0 MVEG_04665T0 RO3T_04092 RO3T_09827 RO3T_06524 RO3T_08134 SCRT_05133 SCRT_05689 PTSG_01832T0 PTSG_01836T0 SARC_03770T0 SARC_08527T0 CC1G_09467T0 NCU_06836T0 UM0_3069 BDET_00473 SS1G_05351T0 GGTG_11305T0 MAPG_00643T0 URET_05080 ARB_02294 PTRT_05335 SNOT_15648 NFIA_105020 TERG_07202T0 TESG_05228T0 VDAG_07057T0 AOZ_4112 LACB_185985 MCYG_06401T0 TRV_05075 BC1T_07090 CNAG_00797T0 PGTG_00847T0 CIMG_01510T0 CIRT_01619 CPSG_01660T0 BDCG_08174T0 ANID_05626T0 HCAG_01606T0 HCEG_02429T0 BDBG_03483T0 MGYG_06855T0 PAAG_02653T0 BDDG_10058T0 PADG_01677T0 PABG_03137T0 SPC_C191.02c SJAG_02741T0 SPOG_02546T0 SOCG_05010T0 PTTG_05130T0 AMSG_03929T0 VDBG_05406T0 CPAT_01336 CIHT_06755 TEQG_03771T0 CIST_01284 CHGT_00580 EGW1_P9.523 HCDG_05967T0 HCDG_09383T0 CHGT_10193 AFU1_11880 ACLA_050180 AFU4_11080 AFL2_01927 AFU2_07780 AFU8_00500
moggtmp1179: AOZ_12966 AOZ_26130 ATET_02645 ATET_06088 BDDG_02192T0 BDDG_04354T0 BDCG_05790T0 BDCG_08240T0 BDBG_03553T0 BDBG_06155T0 BC1T_03322 BC1T_09087 CIRT_09293 CIRT_10104 CIMG_02468T0 CIMG_02803T0 CPAT_00112 CPAT_00381 CPSG_00329T0 CPSG_08668T0 ARB_04196 ARB_05318 ACLA_017250 ACLA_027450 FOXG_05355T0 FOXG_16547T0 HCBG_03542T0 HCBG_07898T0 HCDG_05893T0 HCDG_08746T0 HCEG_02499T0 HCEG_07316T0 HCAG_01378T0 HCAG_01705T0 MCYG_04967T0 MCYG_05343T0 AFL2_03830 AFL2_07112 MGYG_06401T0 MGYG_07912T0 MGYG_06750T0 NFIA_017580 NFIA_072530 PGTG_05048T0 PGTG_17808T0 RO3T_08865 RO3T_10688 RO3T_15494 ANID_02684T0 ANID_10648T0 TEQG_02764T0 TEQG_07543T0 TEQG_06255T0 TERG_02979T0 TERG_06528T0 TESG_03744T0 TESG_06683T0 TESG_07046T0 TRV_06009 TRV_06893 VDBG_00632T0 VDBG_07313T0 VDAG_00245T0 VDAG_06020T0 CTRT_05501 EGW1_M8000242 URET_03241 PABG_03513T0 PADG_02082T0 PAAG_07980T0 NCU_01333T0 SS1G_04854T0 MAPG_03890T0 GGTG_06229T0 MGG_02465T0 FVEG_02775T0 SNOT_00937 FGSG_10003T0 PTRT_07489 SJAG_03024T0 SPOG_01127T0 SPA_C20G4.07c SCRT_01020 PGUT_03519 LELT_02214 UM0_1498 LACB_171141 PTTG_01138T0 MONB_37477T0 AOZ_5559 CIST_07825 CIHT_07921 CIHT_04377 CHGT_02656 DEHA_A08888g.1 CPAG_03871.1 CAWT_02412 CALB_19.5379 CLUT_01341 BDET_06812 CAOG_01185T0 CC1G_00893T0 CNAG_02830T0 CIST_02434 AFU5_14350 AFU1_07140 AFL2_00560
moggtmp1180: CALB_19.348 CALB_19.7363 CALB_19.7362 CAWT_02646 CAWT_02892 CAWT_02891 CLUT_01950 CLUT_01951 CPAG_00366.1 CPAG_02882.1 CPAG_02881.1 CTRT_02279 CTRT_02540 CTRT_02280 CC1G_01092T0 CC1G_07740T0 CC1G_07730T0 CC1G_08761T0 CC1G_08762T0 CC1G_08725T0 CC1G_01746T0 CC1G_08726T0 CC1G_14678T0 CNAG_00897T0 CNAG_00914T0 CNAG_06835T0 CNAG_06832T0 DEHA_B14080g.1 DEHA_B14102g.1 DEHA_B14223g.1 DEHA_B14201g.1 DEHA_B14239.1 LACB_186913 LACB_239682 LACB_247183 LACB_245697 LACB_191541 LACB_230398 LELT_02674 LELT_02775 LELT_02774 SCRT_00877 SCRT_02633 SS1G_00923T0 SS1G_09789T0 UM0_0857 UM0_3569 UM0_3041 UM0_5809 UM0_5811 UM0_5718 UM0_5807 AOZ_26455 NFIA_087100 EGW1_P2000285 ATET_01128 BDCG_02560T0 BDBG_05692T0 BDDG_00913T0 CPSG_05958T0 CIMG_05421T0 CPAT_07190 CIRT_05222 CIHT_09467 URET_06300 HCBG_01117T0 HCDG_06600T0 HCEG_05869T0 PAAG_00091T0 MCYG_04112T0 TESG_07332T0 PTRT_06161 HCAG_03919T0 PADG_07170T0 TERG_03740T0 BC1T_10031 ARB_00631 PABG_05119T0 TRV_05096 MGYG_02502T0 SNOT_07695 TEQG_07944T0 SPOG_01702T0 SOCG_00794T0 PGUT_01825 SPA_C23H3.11c SJAG_02590T0 PGTG_18409T0 CC1G_02942T0 PTTG_01507T0 CIST_10212 MVEG_00585T0 SJAG_02446T0 PTTG_01670T0 BC1T_13755 CPAG_02161.1 CIST_10213 PTTG_04502T0 PGTG_05268T0 CNAG_05815T0 ACLA_070810 AFU2_11870 AFL2_06819 ANID_10779T0 SPA_C17G6.11c PTRT_04994 SNOT_05933
moggtmp1181: CC1G_07119T0 CC1G_07719T0 LACB_188199 LACB_297458 LACB_240874 LACB_255095 LACB_255070 MVEG_10156T0 MVEG_10241T0 PGTG_00167T0 PGTG_00167T1 RO3T_04511 RO3T_09251 RO3T_08532 RO3T_05451 RO3T_09391 SPOG_02222T0 SPOG_03500T0 SOCG_03738T0 SOCG_04481T0 AOZ_11876 NFIA_083930 ATET_09669 EGW1_W91003 ARB_05242 TESG_02620T0 CIMG_00874T0 CPSG_08094T0 CPAT_02007 CIRT_00912 TRV_02282 MCYG_04861T0 CIST_04994 MGYG_08007T0 TERG_03065T0 BDBG_08137T0 BDCG_00194T0 BDDG_04820T0 PAAG_07537T0 PADG_05233T0 HCEG_01187T0 PABG_07266T0 HCBG_04602T0 HCAG_07375T0 URET_00830 PTRT_01844 BC1T_09224 TEQG_02847T0 SS1G_08827T0 CIHT_03237 SNOT_03133 VDAG_01323T0 CHGT_07150 FVEG_07972T0 FGSG_07191T0 NCU_03651T0 UM0_2307 MAPG_07345T0 GGTG_00528T0 MGG_08173T0 MVEG_06526T0 SARC_06328T0 PTTG_02672T0 CNAG_06374T0 HCDG_01460T0 MONB_33221T0 PTSG_05672T0 AOZ_38621 NFIA_115160 BC1T_13155 SS1G_12079T0 PTRT_10613 ATET_01871 NCU_02906T0 SNOT_09809 VDBG_09981T0 MGG_08562T0 GGTG_02405T0 FOXG_01142T0 CHGT_02087 FVEG_00373T0 FGSG_00805T0 PGUT_00881 DEHA_F13079g.1 CLUT_05483 CALB_19.3419 SCRT_03989 CAWT_05200 CTRT_02875 VDAG_06277T0 CNAG_04326T0 SJAG_02176T0 SPC_C794.12c LELT_04771 CPAG_02723.1 SPA_C750.08c CNAG_06638T0 ACLA_065100 AFU7_02420 ANID_06933T0 AFL2_07942 ACLA_080110 AFU2_08280 AFL2_05587 ANID_06168T0 AMSG_10776T0 AMSG_00300T0
moggtmp1182: AOZ_10108 AOZ_10156 AOZ_124084 AOZ_11040 AOZ_26013 ATET_04258 ATET_08667 AMAG_18328T0 AMAG_18327T0 CIHT_08409 CIHT_09529 ARB_02752 ARB_06046 CIRT_06432 CIRT_06526 CIST_06284 CIST_07742 CIMG_08479T1 CIMG_08565T0 CIMG_08479T0 CPAT_05070 CPAT_05166 FGSG_05322T0 FGSG_11656T0 FOXG_06392T0 FOXG_14342T0 FOXG_15138T0 ACLA_060580 ACLA_093760 MCYG_02782T0 MCYG_08439T0 AFL2_04844 AFL2_07963 AFL2_11415 AFL2_11367 AFL2_07225 SNOT_02167 SNOT_09091 PTRT_08255 PTRT_09098 ANID_03381T0 ANID_09408T0 ANID_07873T0 ANID_07814T0 TERG_08296T0 TERG_08528T0 TRV_06188 TRV_06922 URET_02554 URET_04458 UM0_2971 UM0_6460 EGW1_P16.265 EGW1_P3000069 EGW1_P11000394 EGW1_P12000159 SARC_01766T0 CC1G_07064T0 CAOG_00114T0 FVEG_04242T0 NCU_07307T0 SS1G_13073T0 CHGT_03952 HCBG_08362T0 VDAG_00631T0 HCEG_04694T0 HCAG_07637T0 NFIA_006490 PADG_00255T0 TEQG_04152T0 GGTG_03039T0 MAPG_01643T0 MGG_04118T0 PABG_03585T0 TESG_01815T0 BC1T_14051 PGUT_02173 CALB_19.979 DEHA_B08173g.1 CPSG_05649T0 CPAG_00344.1 SCRT_03848 SPOG_02691T0 SOCG_03086T0 SPA_C926.09c CNAG_02099T0 CAWT_04414 SJAG_04107T0 VDBG_01018T0 PAAG_01524T0 BDCG_09376T0 BDDG_08194T0 BDBG_09189T0 MGYG_08528T0 CTRT_05241 CLUT_03422 LELT_03854 PGTG_06184T0 CIHT_08410 CPSG_08227T0 CPSG_08228T0 PTTG_00625T0 AMSG_11853T0 CIHT_09530 CIST_07741 AFU3_04220
moggtmp1183: BDDG_08296T0 BDDG_09594T0 BDCG_06269T0 BDCG_09490T0 BDBG_00762T0 BDBG_09500T0 HCBG_04987T0 HCBG_08019T0 ACLA_062100 ACLA_066430 HCAG_03140T0 HCAG_08557T0 HCAG_07850T0 HCAG_03947T0 AOZ_11288 NFIA_027550 ATET_09766 CIMG_08761T0 CPSG_05529T0 URET_03222 BDDG_03414T0 BDCG_00411T0 BDBG_04863T0 ARB_03933 TERG_07965T0 TESG_07148T0 TRV_01892 TEQG_02223T0 MCYG_04627T0 HCAG_07947T0 PADG_03140T0 PABG_00701T0 PAAG_03267T0 EGW1_P4.390 HCEG_09419T0 CHGT_03020 HCDG_01307T0 CIRT_06658 MGYG_07015T0 GGTG_09891T0 CIHT_06057 CIST_08259 CPAT_04933 SS1G_09912T0 VDAG_04172T0 FVEG_02394T0 SNOT_05133 ATET_00875 URET_05897 NFIA_026150 TEQG_07497T0 TESG_03061T0 EGW1_P22000040 MCYG_05765T0 TERG_01497T0 TRV_04227 HCEG_01036T0 CIMG_10791T0 CPSG_01515T0 CIST_01123 CIRT_01781 CPAT_01180 MGG_02929T0 LACB_314243 URET_02703 CIHT_04506 HCDG_07302T0 MCYG_02272T0 PABG_02900T0 EGW1_P7.225 HCDG_06155T0 HCAG_11684T0 URET_06956 TRV_06793 TERG_05550T0 TESG_01662T0 MGYG_08587T0 PADG_02047T0 PABG_03479T0 PAAG_08275T0 BC1T_02742 SS1G_09868T0 MCYG_00145T0 URET_05085 HCBG_01921T0 CHGT_03052 CHGT_06047 FGSG_02916T0 NFIA_077440 ARB_01534 MCYG_08213T0 URET_02161 ARB_05892 HCBG_04455T0 TEQG_06922T0 URET_01302 HCEG_03962T0 HCDG_07063T0 HCEG_06797T0 AFU3_03780 URET_02901 AFU7_05050 ACLA_085480 AFL2_05075 MGG_00260T0 AFU7_06310
moggtmp1184: AMAG_11038T0 AMAG_11651T0 PGUT_04003 PGUT_05018 CC1G_03420T0 CC1G_03425T0 MVEG_04456T0 MVEG_04618T0 MVEG_05836T0 MVEG_07340T0 RO3T_05556 RO3T_06206 RO3T_12089 SARC_05491T0 SARC_05491T1 AOZ_5639 ATET_00123 NFIA_097830 PAAG_00268T0 PABG_06412T0 HCEG_08906T0 HCDG_04510T0 HCBG_06222T0 BDCG_07472T0 BDBG_08853T0 PADG_07860T0 MCYG_02200T0 URET_06574 MGYG_02958T0 CPSG_08485T0 CIMG_04978T0 PTRT_06266 SNOT_12118 BDDG_08386T0 CPAT_06849 TERG_04775T0 CIST_01449 CIRT_04849 CIHT_03676 ARB_01353 TRV_01549 TESG_06456T0 TEQG_05287T0 HCAG_06040T0 CAWT_04734 CALB_19.6673 CTRT_05531 CLUT_02886 DEHA_F20174g.1 LELT_03683 CPAG_02188.1 PGTG_17123T0 NCU_10852T0 CNAG_06659T0 FGSG_01283T0 VDAG_04484T0 FOXG_00102T0 FVEG_01414T0 CHGT_01609 LACB_182604 MAPG_09634T0 MGG_09922T0 UM0_0695 GGTG_12243T0 PTSG_01337T0 PTSG_09649T0 CAOG_04679T0 SS1G_10038T0 BC1T_07215 MONB_15452T0 PTTG_09171T0 VDBG_04943T0 BDDG_06491T0 HCEG_08775T0 HCBG_06093T0 HCAG_05925T0 PAAG_01136T0 PADG_03695T0 PABG_01711T0 HCDG_04343T0 CIMG_01104T0 CIST_03178 CIHT_01333 MGYG_08799T0 CIRT_01175 CPSG_02109T0 CPAT_01767 URET_01047 TRV_00956 TERG_02748T0 TEQG_04558T0 TESG_05855T0 SNOT_09570 PTRT_11481 MONB_25125T0 BDCG_07649T0 BDBG_03333T0 ANID_01502T0 AMSG_01779T0 PTSG_03917T0 MONB_18960T0 ARB_07893 ACLA_058420 AFU8_05020 AFL2_00634 PTSG_11831T0
moggtmp1185: AMAG_11280T0 AMAG_15122T0 AMAG_14169T0 AMAG_12934T0 PGUT_01317 PGUT_04596 ACLA_004210 ACLA_064170 LACB_295504 LACB_318873 MVEG_05252T0 MVEG_06884T0 RO3T_05835 RO3T_08032 RO3T_15196 SCRT_00830 SCRT_03671 SCRT_03619 SPOG_00040T0 SPOG_01298T0 SJAG_00027T0 SJAG_03903T0 SJAG_03828T0 SJAG_02945T0 SJAG_02135T0 SJAG_06621T0 SJAG_06622T0 SOCG_04474T0 SOCG_04749T0 SPB_C32F12.11 SPB_C354.12 SARC_02270T0 SARC_13489T0 SARC_09691T0 SARC_12922T0 AOZ_4322 NFIA_040150 ATET_09817 HCBG_05811T0 HCEG_09258T0 HCAG_04910T0 BDBG_07959T0 BDCG_06957T0 BDDG_04088T0 CIMG_06404T0 CIST_03381 CIRT_03213 CPSG_00670T0 CPAT_03787 MGYG_04068T0 SS1G_07798T0 PAAG_08468T0 MCYG_02017T0 BC1T_11968 PTRT_03700 TEQG_06150T0 TESG_06829T0 PADG_02411T0 TERG_04402T0 MGG_01084T0 NCU_01528T0 CHGT_07980 VDAG_08916T0 ARB_00831 VDBG_05192T0 MAPG_10888T0 GGTG_04310T0 FVEG_04927T0 CNAG_06699T0 PTTG_08295T0 PGTG_04956T0 URET_04000 UM0_2491 DEHA_F05258g.1 TRV_07491 LELT_03012 CAWT_02997 CALB_19.6814 CC1G_09116T0 CLUT_03499 FGSG_06257T0 CTRT_05666 MONB_38052T0 CPAG_02232.1 BDET_06684 CIHT_00799 CAOG_00964T0 FOXG_08006T0 HCDG_00024T0 PABG_00022T0 PTSG_11669T0 ATET_10199 NFIA_041130 EGW1_P9.735 PTSG_11670T0 ANID_08041T0 AMSG_03202T0 RO3T_13187 ACLA_003290 AFU5_01970 AFL2_01745 AFL2_05185 AFU5_01030 AFU8_02560 AMSG_07329T0 SARC_09805T0
moggtmp1186: CHGT_00184 CHGT_02203 CHGT_08283 CHGT_10586 CHGT_10042 CHGT_02695 CHGT_10642 CHGT_03540 CHGT_00487 CHGT_10801 CHGT_05239 CHGT_02398 CHGT_07379 CHGT_02208 CHGT_10990 CHGT_05508 CHGT_05166 CHGT_03333 CHGT_08594 CHGT_05292 CHGT_02708 CHGT_08786 CHGT_04115 CHGT_06027 CHGT_10776 CHGT_08827 CHGT_08013 CHGT_11113 CHGT_06803 CHGT_03167 CHGT_06030 CHGT_08299 CHGT_10795 CHGT_05098 CHGT_04286 CHGT_00211 CHGT_00323 CHGT_06162 CHGT_11076 CHGT_07404 CHGT_08559 CHGT_03753 CHGT_08796 CHGT_03945 CHGT_08556 CHGT_08959 CHGT_09540 CHGT_10625 CHGT_05187 CHGT_08066 CHGT_05207 CHGT_05533 CHGT_06868 CHGT_02073 CHGT_09804 CHGT_06064 CHGT_11118 CHGT_00475 CHGT_10829 CHGT_08291 CHGT_10886 CHGT_08717 CHGT_03261 CHGT_06089 CHGT_07306 CHGT_08371 CHGT_09252 CHGT_06213 CHGT_03987 CHGT_02244 CHGT_11048 CHGT_00921 CHGT_01318 CHGT_03280 CHGT_01121 CHGT_08037 CHGT_00485 CHGT_08289 CHGT_10373 CHGT_10805 CHGT_09498 CHGT_04864 CHGT_03305 CHGT_05667 CHGT_09817 CHGT_02230 CHGT_10103 CHGT_01183 CHGT_08576 CHGT_08743 CHGT_09050 CHGT_08932 CHGT_07399 CHGT_01471 CHGT_06068 CHGT_07670 CHGT_04425 CHGT_10823 CHGT_06058 CHGT_05340 CHGT_00140 CHGT_02241 CHGT_05066 CHGT_08298 CHGT_08012 FVEG_12340T0
moggtmp1187: AMAG_00720T0 AMAG_02223T0 CAOG_03230T0 CAOG_03230T1 MVEG_03870T0 MVEG_08419T0 PTTG_03574T0 PTTG_09812T0 RO3T_04031 RO3T_09780 RO3T_08875 SCRT_00527 SCRT_01344 BDET_00568 UM0_0555 CNAG_00121T0 SOCG_06509T0 SPOG_04603T0 AMSG_01222T0 SJAG_00409T0 SPB_C215.05 SPA_C23D3.04c CAWT_05166 CALB_19.691 CTRT_02011 CLUT_05143 MGYG_02597T0 LELT_04817 ATET_02234 ANID_06792T0 SARC_05704T0 BDCG_07727T0 BDBG_03413T0 BDDG_06045T0 MGG_00067T0 PAAG_06099T0 VDBG_05053T0 VDAG_10381T0 CIST_06475 CC1G_01784T0 DEHA_F10285g.1 NFIA_022500 PGUT_01519 SNOT_03768 TERG_06682T0 MCYG_05505T0 PTRT_02795 TESG_06871T0 TEQG_00525T0 CPAG_01592.1 PADG_08018T0 PABG_06558T0 AOZ_5883 URET_06029 ATET_04878 BC1T_05277 CIMG_09984T0 CIRT_09504 CPSG_10088T0 SS1G_12794T0 CPAT_07549 EGW1_P1.1679 FOXG_08681T0 FVEG_05991T0 FGSG_05023T0 TRV_07706 ARB_07180 GGTG_09140T0 MAPG_11394T0 HCEG_08370T0 HCBG_05720T0 HCDG_09042T0 CHGT_01162 NCU_00742T0 HCAG_03267T0 CIHT_08828 LACB_301056 EGW1_M6000321 NFIA_083910 PGUT_05498 CLUT_03347 CTRT_02898 CPAG_00513.1 SJAG_05547T0 SOCG_05928T0 SPOG_00374T0 AOZ_11879 CAWT_06095 CALB_19.1756 LELT_02389 BDET_08593 SARC_08709T0 CAOG_01249T0 MONB_08394T0 CNAG_01745T0 PTSG_08228T0 CIST_06474 RO3T_15480 ACLA_032280 AFU1_02150 AFL2_00859 ANID_00351T0 ACLA_080090 AFL2_05589 AFU2_08250
moggtmp1188: AMAG_03361T0 AMAG_04702T0 CNAG_00697T0 CNAG_06050T0 MVEG_03423T0 MVEG_03441T0 MVEG_09794T0 MVEG_10786T0 SJAG_02951T0 SJAG_03818T0 BDET_08009 RO3T_05147 CAOG_06258T0 SPOG_05069T0 SARC_07779T0 SPB_C365.14c SOCG_04717T0 PTSG_09418T0 SJAG_01784T0 MONB_18222T0 DEHA_C02838g.1 CAWT_01168 CALB_19.3672 LELT_01648 AMSG_04999T0 CLUT_02292 SCRT_02946 VDAG_07994T0 PGUT_05863 CTRT_04618 AOZ_10463 CPAG_04856.1 ANID_04727T0 ATET_07631 NFIA_076450 MGG_08012T0 PGTG_06254T0 MAPG_01374T0 CHGT_04003 MCYG_03569T0 PAAG_02280T0 PABG_04789T0 PADG_05419T0 MGYG_03176T0 BC1T_11467 NCU_04442T0 BDBG_08907T0 BDCG_00042T0 BDDG_07772T0 PTTG_10563T0 SNOT_14043 TERG_05002T0 FGSG_05689T0 HCBG_04948T0 HCDG_07258T0 SS1G_08326T0 FVEG_06791T0 HCEG_06752T0 PTRT_08960 URET_00714 TEQG_01289T0 TESG_05442T0 FOXG_09188T0 GGTG_03406T0 ARB_03899 UM0_6057 CIMG_00721T0 CIST_08716 CIRT_00766 CPSG_07944T0 CPAT_02155 LACB_301332 CC1G_00553T0 TRV_06612 EGW1_P21000039 CIHT_03088 HCAG_09614T0 VDBG_01267T0 AOZ_6490 NFIA_069260 ATET_01678 SNOT_14228 SS1G_04477T0 PTRT_04737 FOXG_02480T0 BC1T_00445 NCU_05133T0 VDAG_08040T0 FVEG_05667T0 PTTG_01707T0 SOCG_02640T0 SPB_PB2B2.12c SPOG_02234T0 PGTG_14524T0 ACLA_013760 AFU5_10780 AFL2_11626 FGSG_13468T0 ACLA_035830 AFU3_07910 ANID_02951T0 AFL2_01389 AFU4_14090 AMSG_04925T0 NFIA_102220
moggtmp1189: AMAG_04364T0 AMAG_16244T0 EGW1_M7000007 EGW1_W50666 AOZ_11488 AOZ_701830 AOZ_103137 BDDG_03232T0 BDDG_06283T0 BDCG_00837T0 BDCG_06533T0 BDBG_05110T0 BDBG_06225T0 CIRT_05329 CIRT_05385 CIMG_05513T0 CIMG_05563T0 CPAT_07294 CPAT_07348 CPSG_05805T0 CPSG_05853T0 AFL2_05249 AFL2_06392 NFIA_034500 NFIA_094040 RO3T_05746 MVEG_05590T0 MGG_03569T0 BC1T_11379 SS1G_11010T0 MAPG_03603T0 ANID_04592T0 PGTG_07693T0 FOXG_08156T0 GGTG_05223T0 ARB_02524 PADG_06500T0 VDBG_09691T0 LACB_227863 VDAG_09431T0 NCU_02408T0 CC1G_10534T0 MCYG_04748T0 PABG_07021T0 FVEG_05080T0 LELT_02122 BDET_00419 CHGT_10113 CNAG_03870T0 AMSG_02869T0 CIST_04522 MONB_31348T0 CAOG_04984T0 PTSG_05142T0 HCAG_08823T0 HCEG_04185T0 SNOT_03145 HCBG_08514T0 PTRT_01858 TESG_01968T0 URET_06208 TEQG_01671T0 TRV_05169 TERG_02602T0 MGYG_05738T0 MCYG_08330T0 FGSG_09845T0 PAAG_03324T0 FGSG_01717T0 PGUT_00694 ATET_05703 CIHT_04837 HCDG_08041T0 CIST_04465 FOXG_10983T0 TERG_03343T0 CLUT_02402 CTRT_02547 CPAG_02585.1 DEHA_G01980g.1 CAWT_02591 UM0_2498 CALB_19.260 CIHT_04894 PTSG_03704T0 MONB_06483T0 BC1T_06061 SS1G_02169T0 MAPG_06953T0 GGTG_07444T0 MGYG_02082T0 TEQG_02529T0 TESG_02870T0 TRV_03106 VDBG_07330T0 VDAG_06033T0 FVEG_09818T0 PTRT_03634 SNOT_01379 ARB_04995 ACLA_092690 AFU2_02130 AFU8_00590 AFL2_12236 AMSG_01320T0
moggtmp1190: AMAG_07670T0 AMAG_09832T0 CNAG_02532T0 CNAG_03562T0 FOXG_15614T0 FOXG_16070T0 PGTG_01689T0 PGTG_18680T0 SS1G_08525T0 BDCG_04064T0 BDDG_05283T0 BDBG_01055T0 BC1T_14398 SJAG_02496T0 SOCG_04107T0 HCBG_04859T0 SPC_C1450.07c ANID_00174T0 PTRT_02224 FVEG_09824T0 SPOG_00434T0 FOXG_10976T0 SNOT_08645 CALB_19.944 ATET_07717 CAWT_04439 FGSG_13617T0 MCYG_03656T0 PABG_04860T0 VDBG_03471T0 MGYG_03245T0 PADG_05502T0 CPSG_03663T0 CPAT_08095 EGW1_P10943 CLUT_02525 CIMG_09124T0 CIST_01755 LELT_01575 CIRT_08404 NCU_06558T0 MGG_08011T0 GGTG_03405T0 PAAG_02361T0 HCEG_06660T0 CPAG_00915.1 HCDG_07167T0 HCAG_00881T0 NFIA_075980 PTTG_01131T0 MONB_15811T0 ATET_08916 AOZ_5932 FOXG_10896T0 FVEG_09912T0 CTRT_05258 DEHA_E13354g.1 PGUT_04682 CPAG_02163.1 CC1G_15725T0 AOZ_12898 RO3T_04015 AOZ_26714 TERG_05077T0 ARB_03038 TEQG_01357T0 TRV_07654 TESG_05508T0 URET_05175 FVEG_06262T0 FOXG_08416T0 VDAG_09915T0 CHGT_04137 CIHT_05645 SNOT_08792 DEHA_B06754g.1 CAWT_01023 CALB_19.3065 CTRT_04578 PGUT_00766 MAPG_01379T0 MVEG_06392T0 UM0_5703 CC1G_05515T0 LACB_308911 CAOG_04140T0 CIHT_09678 FGSG_01730T0 CLUT_00102 FOXG_04878T0 LELT_03708 SNOT_11599 PTRT_04632 PGUT_03358 CIMG_05805T0 CIHT_05644 MAPG_01380T0 CNAG_05802T0 ACLA_014370 AFU5_11290 AFL2_06600 VDAG_02236T0 VDBG_03332T0 AFL2_03762 RO3T_06827
moggtmp1191: CTRT_03633 CTRT_03635 RO3T_08039 RO3T_15225 EGW1_M1000020 MVEG_06419T0 EGW1_P4.1710 FVEG_06761T0 PGUT_05594 LELT_03556 CPAT_00376 AOZ_26735 EGW1_P5.1580 ATET_08297 NFIA_095920 FOXG_17240T0 CNAG_01080T0 DEHA_C01771g.1 FVEG_12531T0 PGUT_04504 FGSG_00145T0 AOZ_102252 ATET_04799 NFIA_030340 PTRT_08149 SNOT_02544 FOXG_06399T0 FVEG_04249T0 FGSG_05328T0 CIMG_08907T0 CIST_10005 CIRT_06797 CIHT_04648 CHGT_04767 URET_02812 BDBG_08741T0 BDCG_09476T0 BDDG_07683T0 SS1G_13096T0 HCAG_07539T0 NCU_08272T0 HCEG_04579T0 HCDG_00532T0 HCBG_08458T0 VDAG_08961T0 MCYG_02711T0 CPSG_05380T0 MGYG_08444T0 GGTG_02784T0 TESG_01746T0 PADG_00171T0 PABG_03659T0 TEQG_04081T0 PAAG_01603T0 MGG_01723T0 BC1T_14059 MAPG_01719T0 TERG_05464T0 CC1G_06899T0 LACB_296363 TRV_07471 CAWT_00089 CALB_19.5000 CLUT_03251 PGTG_05761T0 CPAG_03049.1 PTSG_00874T0 CNAG_05169T0 SCRT_01845 UM0_4746 ARB_05971 PTTG_08978T0 BDET_01912 DEHA_E01166g.1 CPAT_04798 VDBG_05150T0 AOZ_138044 CIST_00513 CIRT_07032 CIMG_03167T0 CIHT_00211 CPSG_02810T0 CPAT_08834 SNOT_16101 PTRT_10074 CAOG_03060T0 PAAG_07725T0 PADG_02810T0 PABG_00401T0 BDDG_04739T0 FVEG_01666T0 FOXG_02534T0 BDCG_03918T0 BDBG_00911T0 CLUT_01017 FOXG_15238T0 AFU1_07200 ACLA_055500 AFU4_03120 ANID_03901T0 AFL2_09681 AFU8_02300 AFL2_06576 ANID_09014T0 AFL2_11766
moggtmp1192: CTRT_04328 CTRT_04333 MVEG_00574T0 EGW1_M1000343 NFIA_104390 URET_05328 HCDG_06060T0 HCEG_02339T0 HCBG_03370T0 PAAG_02752T0 PADG_01779T0 PABG_03225T0 MCYG_06311T0 MGYG_06756T0 TERG_07294T0 TESG_07051T0 TEQG_07548T0 HCAG_01517T0 MGG_12929T0 VDAG_07815T0 FOXG_09272T0 NCU_07931T0 FGSG_12767T0 GGTG_09986T0 SJAG_01432T0 SPOG_03804T0 SOCG_01726T0 FVEG_06873T0 SS1G_06731T0 UM0_1072 SCRT_03402 LELT_02350 PGUT_03741 LACB_190163 VDBG_01431T0 AOZ_4032 CPSG_01557T0 CPAT_01229 CIMG_01609T0 CIST_01174 CIRT_01730 BDBG_07262T0 BDCG_08888T0 BDDG_05569T0 BC1T_03310 CHGT_05044 CIHT_06005 SPA_CUNK4.10 CAWT_01086 DEHA_C10736g.1 CALB_19.2989 CPAG_02457.1 CLUT_02527 MVEG_08996T0 CC1G_14185T0 AOZ_11368 NFIA_011020 ATET_00640 EGW1_P11000234 CIMG_03193T0 MCYG_06589T0 TERG_07001T0 TEQG_04907T0 TESG_04835T0 MGYG_07088T0 PABG_05996T0 PADG_06725T0 PTRT_02092 TRV_06440 ARB_02062 SNOT_14880 BDDG_03744T0 CIRT_07059 CIHT_00236 CPSG_02779T0 CPAT_08864 RO3T_16934 MONB_34794T0 CNAG_00836T0 CTRT_01808 ATET_03881 TRV_04646 HCEG_03444T0 HCDG_07838T0 PAAG_05378T0 CNAG_01794T0 BDCG_04891T0 BDBG_06387T0 BC1T_02059 UM0_1396 CALB_19.2176 CALB_19.225 CAWT_05968 CIST_00485 ARB_00393 ACLA_021020 AFU1_14400 AFL2_05151 ANID_00775T0 FOXG_12055T0 FVEG_10639T0 ACLA_050880 AFU4_11840 AFL2_01999 ANID_05534T0
moggtmp1193: AMAG_01148T0 AMAG_05331T0 BDET_00710 BDET_00913 CAOG_01815T0 CAOG_02297T0 CAOG_02251T0 MONB_11356T0 MONB_22990T0 MVEG_06987T0 MVEG_09729T0 PGTG_16084T0 PGTG_16093T0 PTTG_00333T0 PTTG_04461T0 RO3T_08122 RO3T_08221 RO3T_08213 RO3T_16445 SCRT_00299 SCRT_02966 PTSG_00675T0 PTSG_03859T0 SJAG_03942T0 SJAG_05778T0 SARC_10180T0 SARC_11749T0 AMSG_02445T0 AMSG_03796T0 AMSG_03819T0 PGUT_00619 PGUT_03443 DEHA_D17985g.1 CTRT_04741 SPC_C622.08c LELT_01687 CPAG_04954.1 SPA_C19G12.06c SOCG_04026T0 SPOG_04763T0 SOCG_03034T0 SPOG_02638T0 UM0_1504 CLUT_02492 PABG_05588T0 CAWT_00976 CALB_19.1051 ANID_03468T0 CC1G_07640T0 FGSG_11627T0 PADG_05906T0 LACB_190640 HCAG_03524T0 HCEG_04229T0 HCDG_08000T0 HCBG_08473T0 PAAG_08917T0 LACB_192658 VDAG_09414T0 VDBG_09673T0 NCU_02437T0 FVEG_05100T0 FOXG_08173T0 BC1T_11316 NFIA_071830 AOZ_20007 MGG_03577T0 MAPG_03640T0 GGTG_05261T0 BDBG_05061T0 BDCG_06486T0 BDDG_03188T0 ATET_09002 TEQG_01700T0 MGYG_05765T0 TESG_01996T0 TERG_02630T0 ARB_02551 MCYG_08357T0 CNAG_06747T0 URET_06993 TRV_05527 CPSG_00003T0 CPAT_00712 CIMG_02132T0 CIST_09912 CIRT_08934 CIHT_10183 PTRT_03280 SNOT_14611 SS1G_10959T0 DEHA_F19690g.1 CTRT_02625 CAWT_02709 CALB_19.6924 CC1G_03522T0 LACB_185105 CHGT_00467 CC1G_03575T0 LELT_02165 ACLA_033370 AFL2_11262 AFU3_05360 CAOG_07959T0
moggtmp1194: AMAG_01284T0 AMAG_05473T0 BDET_01717 BDET_05124 BDET_07210 BDET_02553 BDET_03991 BDET_08726 BDET_08349 BDET_05611 LACB_309286 LACB_309414 RO3T_03675 RO3T_15199 RO3T_07284 RO3T_13321 CC1G_02633T0 UM0_2270 CNAG_07607T0 SJAG_02034T0 PTTG_02440T0 CIST_08540 CPSG_07394T0 CIMG_08117T0 CIRT_06196 CIHT_01877 NFIA_113950 AOZ_10203 ANID_03375T0 CHGT_10864 URET_02388 ATET_08675 MGYG_07530T0 TERG_05885T0 MGG_09235T0 CPAT_05429 BDDG_09490T0 CTRT_03841 BDBG_08772T0 PABG_07808T0 PADG_08599T0 MVEG_04375T0 LACB_317850 SPOG_02899T0 PGTG_12227T0 SOCG_03284T0 SPB_C3E7.11c SPA_C4H3.01 SCRT_04520 VDBG_07302T0 FOXG_06059T0 FVEG_03927T0 FGSG_09380T0 NCU_06052T0 PTRT_07460 TESG_03951T0 TRV_00834 ARB_06260 MCYG_02535T0 MAPG_11262T0 VDAG_06009T0 GGTG_10461T0 BC1T_01272 SS1G_02528T0 TEQG_07759T0 DEHA_E03685g.1 CPAG_02027.1 HCEG_07867T0 HCBG_07330T0 PAAG_09056T0 BDCG_07441T0 CLUT_00227 PGUT_02355 SARC_10070T0 CALB_19.991 CAWT_00385 SNOT_00752 HCAG_07921T0 HCDG_05522T0 DEHA_B15048g.1 LACB_305357 CC1G_00850T0 CTRT_03302 UM0_2719 CNAG_00326T0 PGTG_14280T0 SCRT_05176 CLUT_02517 CALB_19.1267 CAWT_03242 SARC_10910T0 BDDG_09489T0 LELT_00325 SNOT_00753 LELT_05657 PGUT_00125 CPAG_05313.1 SJAG_02797T0 SOCG_05066T0 SPOG_02724T0 ACLA_066330 AFU7_01230 AFL2_11458 PTTG_06347T0
moggtmp1195: EGW1_M3000020 EGW1_P12.11 EGW1_P16000051 EGW1_P11.482 AOZ_10107 AOZ_10171 AOZ_124083 AOZ_26012 AOZ_11046 ATET_04259 ATET_08668 AMAG_16160T0 ARB_02757 ARB_06048 CIRT_06430 CIRT_06525 CIMG_08477T0 CIMG_08564T0 CPAT_05071 CPAT_05167 CPSG_05650T0 CPSG_08230T0 FGSG_00036T0 FGSG_05321T0 ACLA_060590 ACLA_093750 MCYG_02781T0 MCYG_08433T0 AFL2_04851 AFL2_07964 AFL2_11428 AFL2_07226 AFL2_11366 SNOT_01107 SNOT_02166 SNOT_09089 PGTG_06788T0 PGTG_21688T0 PTTG_03527T0 PTTG_09067T0 PTRT_08254 PTRT_12020 PTRT_09099 RO3T_01331 ANID_03380T0 ANID_09407T0 ANID_07880T0 ANID_07815T0 TERG_08301T0 TERG_08527T0 TRV_06193 TRV_06923 URET_02553 URET_04459 SJAG_04972T0 NFIA_006480 MGG_12154T0 VDAG_00632T0 GGTG_03040T0 FVEG_04241T0 FOXG_06391T0 MAPG_01644T0 SS1G_13074T0 MGYG_08527T0 TESG_01814T0 TEQG_04151T0 HCAG_07636T0 PAAG_01525T0 PABG_03586T0 SCRT_02268 PADG_00254T0 PGUT_02105 NCU_07308T0 VDBG_01020T0 MVEG_06358T0 SPOG_01727T0 SPA_C4A8.11c LACB_296983 SOCG_00770T0 HCDG_00424T0 HCEG_04693T0 HCBG_08363T0 LELT_02892 BC1T_14055 CTRT_02501 CPAG_02861.1 CLUT_04160 CAWT_02796 BDCG_09377T0 BDDG_08193T0 BDBG_09190T0 DEHA_B10252g.1 CALB_19.5949 BDET_01133 CIST_06285 CNAG_02100T0 CIHT_08407 CHGT_03951 CIHT_09528 CIST_07743 LELT_02891 CIHT_09527 AFU3_04210 ANID_09245T0
moggtmp1196: AOZ_11398 AOZ_23564 CPAT_02962 CPAT_05420 CPSG_07391T0 CPSG_09708T0 MGG_02042T0 MGG_10640T0 MGG_15413T0 MGG_02049T0 MGG_04289T0 MAPG_03427T0 MAPG_09701T0 MAPG_10669T0 AFL2_04401 AFL2_05176 MVEG_06697T0 MVEG_07695T0 PGTG_04439T0 PGTG_04447T0 PGTG_20238T0 URET_02589 URET_03038 NFIA_057410 ATET_10147 BDBG_06345T0 BDCG_00710T0 BDDG_03183T0 MGYG_02294T0 EGW1_P11.78 CHGT_05082 NCU_04935T0 SNOT_05213 CIST_07784 CIRT_06482 CIMG_08524T0 CIHT_09486 CPAT_05120 TRV_07353 ARB_02479 TERG_02556T0 GGTG_09305T0 FVEG_04403T0 MCYG_08279T0 PTRT_05640 BC1T_14803 MGG_02648T0 HCAG_05341T0 FOXG_07476T0 TEQG_01625T0 SS1G_05314T0 TESG_01924T0 PADG_07568T0 PABG_04110T0 HCBG_06465T0 HCDG_04762T0 HCEG_06218T0 VDAG_02862T0 PAAG_08639T0 PTRT_11890 PTTG_05867T0 AOZ_102446 HCEG_01193T0 CIMG_12990T0 URET_06924 MGYG_05466T0 ATET_07782 ARB_07366 TEQG_04816T0 TESG_02986T0 CIST_09634 CIHT_09691 TRV_00234 MCYG_08019T0 CIRT_02571 TERG_02358T0 HCDG_09431T0 HCAG_00494T0 PAAG_04338T0 BDBG_01765T0 PAAG_09000T0 BDDG_00095T0 BC1T_09942 CIHT_08290 CIMG_12429T0 CIRT_02336 MGYG_05682T0 FGSG_05721T0 FOXG_08739T0 FVEG_05927T0 CIST_04294 SNOT_07383 CPSG_05701T0 ACLA_006520 AFU4_00540 GGTG_00112T0 MAPG_05670T0 AFU6_11890 ANID_10691T0 ACLA_091540 AFU3_13580 ANID_01309T0 AFU7_08580 AMSG_02496T0
moggtmp1197: AOZ_38471 AOZ_6084 ATET_00723 ATET_08278 ATET_08472 CALB_19.4899 CALB_19.999 CAWT_00378 CAWT_00404 CAOG_03599T0 CAOG_04827T0 CC1G_04862T0 CC1G_04876T0 AFL2_01038 AFL2_07812 NFIA_060440 NFIA_105900 NCU_04674T0 NCU_09281T0 SNOT_02181 SNOT_11356 SNOT_06620 SNOT_15978 SNOT_10403 PTRT_02367 PTRT_05761 ANID_00941T0 ANID_07345T0 ANID_08953T0 SPOG_02226T0 SPOG_03828T0 SOCG_01913T0 SOCG_06099T0 SOCG_02631T0 SPA_C1039.11c SPA_PB24D3.10c SPA_C30D11.01c AOZ_4209 HCEG_06949T0 HCBG_05131T0 HCDG_07455T0 HCAG_01101T0 BC1T_12859 SS1G_01083T0 PTRT_04670 NCU_02583T0 BDDG_05103T0 DEHA_D03894g.1 BDBG_06556T0 BDCG_06063T0 CTRT_03297 SJAG_03824T0 CHGT_01382 FVEG_14136T0 CNAG_05471T0 UM0_2740 FOXG_02663T0 PADG_03473T0 NFIA_009180 ATET_05177 BDCG_04778T0 BDBG_07558T0 BDDG_03542T0 HCAG_02211T0 HCEG_03346T0 HCBG_01301T0 TEQG_07885T0 TESG_03238T0 MGYG_07121T0 TERG_08062T0 MCYG_00092T0 ARB_02101 TRV_01507 FGSG_03462T0 FOXG_16582T0 FVEG_13659T0 VDAG_01555T0 HCDG_07734T0 CHGT_10060 PGTG_01888T0 MGG_10662T0 SS1G_01005T0 GGTG_02476T0 MAPG_09474T0 VDBG_08058T0 CPSG_04279T0 CPAT_08725 BC1T_11115 MVEG_04208T0 PTTG_01057T0 CIMG_13675T0 CIRT_06913 SARC_13303T0 CIST_06827 PAAG_05284T0 AMAG_15187T0 PABG_01000T0 ACLA_019300 AFU1_16250 AMSG_00060T0 ACLA_049370 AFU4_10150 AFL2_01842 ANID_02017T0
moggtmp1198: AOZ_103342 AOZ_5539 ATET_03397 ATET_07777 CTRT_03472 CTRT_03478 ARB_01787 ACLA_059420 ACLA_086780 AFL2_00540 AFL2_12053 LACB_254229 LACB_315921 MAPG_00804T0 MAPG_00804T1 NFIA_059440 NFIA_098810 ANID_05447T0 ANID_07278T0 EGW1_W60889 CIMG_02821T0 CIST_07802 CIHT_07942 CPSG_08691T0 CPAT_00090 CIRT_10125 TERG_08261T0 MGYG_03496T0 TESG_05167T0 MCYG_07098T0 PADG_06319T0 PABG_06844T0 HCEG_04459T0 HCAG_08662T0 HCDG_06170T0 PAAG_03506T0 SS1G_00795T0 TEQG_06025T0 MGG_02378T0 NCU_06803T0 HCBG_08033T0 ARB_01496 TRV_05598 CHGT_10456 FVEG_09655T0 FOXG_11134T0 SNOT_02205 FGSG_01572T0 PTRT_10535 GGTG_11134T0 BC1T_02094 SARC_09209T0 RO3T_12581 URET_03016 MVEG_00103T0 CC1G_05236T0 BDBG_08597T0 BDCG_06826T0 BDDG_05932T0 SJAG_00937T0 VDAG_01819T0 VDBG_01731T0 CNAG_05260T0 UM0_6063 PGTG_07695T0 PGUT_01858 CALB_19.1153 CAWT_00271 LELT_00357 CLUT_05892 CPAG_02052.1 SCRT_02145 PTTG_08174T0 HCDG_01862T0 HCEG_09127T0 HCAG_05038T0 PAAG_04483T0 PADG_04641T0 HCBG_02930T0 MGYG_00195T0 TEQG_06410T0 TERG_01339T0 CIMG_10020T0 CPSG_04431T0 CPAT_07582 MCYG_03022T0 TRV_01358 SS1G_05050T0 PABG_04272T0 MGG_02817T0 NCU_00678T0 URET_06007 SNOT_07710 CIST_04740 GGTG_11706T0 MAPG_02199T0 PTRT_06148 CHGT_06388 TESG_00795T0 CIHT_06286 BC1T_09861 CC1G_03790T0 AFU8_06020 AFU6_13490
moggtmp1199: AMAG_11371T0 AMAG_13834T0 AMAG_12578T0 AMAG_14536T0 MVEG_02530T0 MVEG_09910T0 RO3T_00527 RO3T_14498 RO3T_16218 SCRT_00630 SCRT_00679 SPOG_01747T0 SPOG_04142T0 SOCG_05173T0 SOCG_05741T0 EGW1_M40013 EGW1_P12.226 SPC_C1739.12 AOZ_12155 ATET_10334 BDDG_04034T0 PADG_04974T0 PABG_04575T0 BDBG_07907T0 BDCG_06908T0 HCAG_04969T0 CPAT_03068 CIMG_09663T0 HCEG_09208T0 HCBG_05865T0 URET_04602 TERG_08323T0 MGYG_00018T0 MCYG_02861T0 TESG_03073T0 TEQG_08253T0 BC1T_08696 PTRT_09022 FVEG_06432T0 FOXG_08241T0 FGSG_09815T0 MGG_06099T0 PAAG_05129T0 MAPG_01073T0 GGTG_03764T0 VDAG_00542T0 VDBG_00932T0 HCDG_01754T0 NCU_06630T0 NFIA_056600 UM0_3957 CC1G_14363T0 CAOG_08096T0 LACB_385283 CNAG_02177T0 PGTG_08882T0 BDET_00894 SARC_05092T0 SNOT_08511 SJAG_00600T0 CHGT_04493 SPB_C16H5.07c SPA_C823.15 MONB_20632T0 CPAG_03546.1 CALB_19.1683 CAWT_02492 PTSG_04079T0 PGUT_00562 LELT_02224 CLUT_01990 CTRT_02151 DEHA_D16665g.1 CPSG_02915T0 SS1G_08489T0 TRV_03388 ARB_02777 CIRT_02449 AOZ_120320 PGTG_17157T0 BDET_02834 LACB_186682 CAOG_00053T0 SARC_00984T0 RO3T_16277 CNAG_00408T0 CALB_19.4378 PTTG_02353T0 SOCG_06469T0 SPOG_03176T0 SJAG_00823T0 SCRT_00440 SPB_C26H8.05c MVEG_12089T0 PTSG_06420T0 MONB_17180T0 CC1G_10873T0 ANID_06391T0 AMSG_03194T0 ACLA_084560 AFU6_10830 AFL2_03082 AFU5_12010 MONB_35497T0
moggtmp1200: CIRT_01542 CIRT_04452 ARB_01296 ARB_02390 CIMG_01443T0 CIMG_04607T0 CPAT_01408 CPAT_06455 CPSG_01737T0 CPSG_06459T0 FGSG_03114T0 FGSG_08141T0 FVEG_01656T0 FVEG_10836T0 MGG_01370T0 MGG_10330T0 MAPG_07070T0 MAPG_11591T0 MCYG_05802T0 MCYG_07431T0 PABG_06327T0 PABG_07365T0 PTRT_03786 PTRT_05716 PTRT_07117 PTRT_10727 RO3T_04823 RO3T_06758 RO3T_09849 RO3T_14163 TEQG_00826T0 TEQG_07126T0 TERG_02199T0 TERG_04721T0 TESG_04725T0 TESG_07414T0 URET_01358 URET_01813 CIHT_02832 AOZ_3972 ATET_03836 EGW1_M100094 NFIA_020930 BDBG_04612T0 BDCG_01679T0 BDDG_01983T0 PAAG_05758T0 HCBG_00526T0 HCEG_05258T0 PADG_07630T0 HCDG_03008T0 MGYG_02905T0 SNOT_00541 CHGT_00858 SS1G_12100T0 HCAG_04594T0 NCU_03108T0 BC1T_11103 TRV_00002 FOXG_00899T0 FGSG_00925T0 FVEG_00695T0 VDAG_01015T0 MGG_15288T0 GGTG_08348T0 CIST_06558 VDBG_03787T0 CIHT_04070 TRV_02192 MGYG_05307T0 CLUT_01780 CAWT_05374 CALB_19.7106 LELT_02618 PGUT_00953 CPAG_00629.1 DEHA_F14861g.1 UM0_2217 LACB_245820 BDET_02679 CAOG_01598T0 CNAG_00309T0 CC1G_00193T0 BDDG_00387T0 HCEG_08561T0 HCDG_04129T0 HCBG_05883T0 SNOT_15558 FOXG_12287T0 HCAG_05749T0 CIHT_06680 VDAG_07650T0 GGTG_12087T0 VDBG_05714T0 FOXG_02825T0 CIST_06402 BDCG_03503T0 BDBG_02060T0 ACLA_030870 AFU1_03740 AFL2_02057 ANID_04018T0 AMSG_00199T0 AFU3_10650
moggtmp1201: PTTG_10013T0 PTTG_00067T0 PTTG_02715T0 PTTG_05598T0 PTTG_10012T0 PTTG_04230T0 PTTG_01960T0 PTTG_02050T0 PTTG_09976T0 PTTG_05822T0 PTTG_10329T0 PTTG_01298T0 PTTG_08747T0 PTTG_01851T0 PTTG_00153T0 PTTG_04771T0 PTTG_00941T0 PTTG_02556T0 PTTG_03328T0 PTTG_08972T0 PTTG_08512T0 PTTG_09952T0 PTTG_07011T0 PTTG_05349T0 PTTG_05617T0 PTTG_06691T0 PTTG_05926T0 PTTG_08992T0 PTTG_06995T0 PTTG_07894T0 PTTG_05917T0 PTTG_08157T0 PTTG_02367T0 PTTG_04521T0 PTTG_03396T0 PTTG_05962T0 PTTG_02263T0 PTTG_09391T0 PTTG_03937T0 PTTG_00198T0 PTTG_03208T0 PTTG_00488T0 PTTG_07118T0 PTTG_04683T0 PTTG_03417T0 PTTG_11380T0 PTTG_10792T0 PTTG_02055T0 PTTG_06238T0 PTTG_06203T0 PTTG_00509T0 PTTG_09388T0 PTTG_05824T0 PTTG_00628T0 PTTG_02836T0 PTTG_03892T0 PTTG_09020T0 PTTG_00678T0 PTTG_05099T0 PTTG_05828T0 PTTG_04317T0 PTTG_07244T0 PTTG_02164T0 PTTG_01465T0 PTTG_09309T0 PTTG_08991T0 PTTG_09434T0 PTTG_06109T0 PTTG_10604T0 PTTG_03999T0 PTTG_05752T0 PTTG_04357T0 PTTG_07637T0 PTTG_10258T0 PTTG_07015T0 PTTG_10960T0 PTTG_04052T0 PTTG_09720T0 PTTG_06808T0 PTTG_05075T0 PTTG_01896T0 PTTG_07985T0 PTTG_10732T0 PTTG_08883T0 PTTG_08347T0 PTTG_10520T0 PTTG_09642T0 PTTG_06702T0 PTTG_05480T0 PTTG_02849T0 PTTG_06053T0 PTTG_08171T0 PTTG_03899T0 PTTG_06402T0 PTTG_09948T0 PTTG_05649T0 PTTG_04450T0 PTTG_04923T0 PTTG_09778T0 PTTG_09227T0 PTTG_06450T0 PTTG_06881T0 PTTG_05996T0 PTTG_10030T0
moggtmp1202: AMAG_00653T0 AMAG_02164T0 AMAG_11442T0 AMAG_13901T0 AMAG_07885T1 AMAG_07885T0 AOZ_38317 AOZ_9281 ATET_00287 ATET_06231 BDET_00601 BDET_05635 CAOG_03516T0 CAOG_03517T0 ACLA_024600 ACLA_046030 FGSG_06611T0 FGSG_09530T0 FOXG_02339T0 FOXG_06228T0 FVEG_04081T0 FVEG_05512T0 LACB_191405 LACB_294746 AFL2_07674 AFL2_10391 MONB_44314T0 MONB_44315T0 MVEG_00874T0 MVEG_01120T0 NFIA_014730 NFIA_112720 PGTG_09142T0 PGTG_09142T1 PGTG_12204T0 RO3T_00404 RO3T_06150 RO3T_11161 RO3T_04450 RO3T_06266 PTSG_04414T0 PTSG_11363T0 PTSG_09516T0 ANID_01182T0 ANID_06838T0 VDAG_05175T0 VDAG_10074T0 AMSG_07955T0 CC1G_04743T0 NCU_04054T0 SS1G_04652T0 MGG_00604T0 GGTG_13824T0 MAPG_05695T0 CNAG_01840T0 PTRT_00847 CPSG_09586T0 CPAT_04329 CIMG_06928T0 CIRT_03793 PAAG_03031T0 BC1T_00122 HCEG_02550T0 HCDG_05844T0 HCBG_03593T0 BDCG_08443T0 BDDG_01164T0 UM0_5828 MCYG_01581T0 TESG_05611T0 TERG_07904T0 TEQG_02285T0 MGYG_04492T0 SJAG_04003T0 CALB_19.6034 SCRT_05511 SOCG_06478T0 SPB_C26H8.07c PTTG_02454T0 PABG_00486T0 SPOG_03182T0 BDBG_00240T0 DEHA_D09724g.1 HCAG_01781T0 TRV_05546 ARB_02853 CHGT_09039 URET_05920 SNOT_06791 SARC_13688T0 CLUT_04467 LELT_01486 PADG_02900T0 CAWT_01302 CPAG_04830.1 CTRT_04373 CIST_08033 CIHT_04056 PGUT_04736 CC1G_06184T0 AFU1_10910 AFU7_00250 PTTG_02943T0
moggtmp1203: AMAG_02893T0 AMAG_20207T0 AMAG_08504T0 AMAG_08504T1 AMAG_09920T0 PGTG_15327T0 PGTG_17753T0 RO3T_02170 RO3T_10912 SCRT_03704 SCRT_04424 AMSG_08160T0 MONB_37712T0 RO3T_03057 BDCG_02389T0 BDDG_07906T0 BDBG_06848T0 MCYG_02604T0 ARB_05859 BC1T_16089 CLUT_03242 CNAG_07862T0 TESG_01638T0 AOZ_3831 ATET_08708 NFIA_026180 MGG_09226T0 FVEG_03919T0 FGSG_09373T0 NCU_06042T0 BC1T_12380 SS1G_08103T0 GGTG_10458T0 VDAG_06038T0 EGW1_W30306 CTRT_01536 CLUT_01081 AOZ_5592 ATET_07743 NFIA_098260 CIRT_06647 URET_02695 CPSG_05536T0 HCBG_05770T0 CIMG_08720T0 PAAG_04851T0 PABG_00192T0 CHGT_01384 MGYG_08322T0 PADG_02592T0 GGTG_00977T0 NCU_02580T0 TEQG_08524T0 CPAT_04940 MGG_03619T0 TERG_05579T0 VDBG_03739T0 VDAG_00973T0 FOXG_05885T0 PTRT_07653 FVEG_03757T0 FGSG_09341T0 HCEG_08422T0 SNOT_04712 TRV_06863 SS1G_06222T0 HCDG_09095T0 HCAG_03323T0 MAPG_07722T0 UM0_4971 PGUT_05599 DEHA_D06215g.1 CALB_19.5005 CAWT_00085 CTRT_03629 CPAG_03053.1 LELT_03552 MVEG_05574T0 CIHT_04496 PTTG_03482T0 BDET_06882 CC1G_02036T0 LACB_184667 MONB_18701T0 SPA_C17A2.05 SJAG_00203T0 SPOG_02087T0 SOCG_00416T0 CIST_08267 SARC_07182T0 FOXG_06051T0 CPAG_01458.1 LELT_01018 ANID_01543T0 CALB_19.6882 CAWT_04316 ACLA_006750 AFL2_02189 AFU7_05070 ANID_10296T0 ACLA_058950 AFU8_05530 AFL2_00589
moggtmp1204: AMAG_08964T0 AMAG_12074T0 CC1G_04116T0 CC1G_11081T0 CNAG_01889T0 CNAG_01893T0 DEHA_C17798g.1 DEHA_C17820g.1 MONB_30374T0 MONB_34752T0 MVEG_05120T0 MVEG_05185T0 MVEG_05137T0 MVEG_05184T0 MVEG_05171T0 MVEG_05121T0 MVEG_05138T0 SCRT_00866 SCRT_02146 SCRT_04092 EGW1_P9000512 HCAG_07421T0 HCBG_04650T0 PTRT_02575 FVEG_11213T0 FOXG_13780T0 FGSG_04433T0 NCU_09570T0 NFIA_091010 UM0_1515 TESG_02921T0 TEQG_08704T0 TRV_02657 HCDG_07324T0 VDAG_00421T0 MCYG_07941T0 MGYG_05402T0 MGG_01410T0 PABG_00949T0 PAAG_03931T0 TERG_02286T0 SOCG_04027T0 MAPG_01106T0 LACB_179508 GGTG_03735T0 RO3T_13688 SS1G_08258T0 URET_00366 HCEG_01241T0 VDBG_00810T0 PTSG_05088T0 SARC_15313T0 AOZ_11920 ATET_06899 CPSG_08151T0 CPAT_01952 CIMG_00933T0 CIST_08200 BDBG_08201T0 BDDG_04762T0 CIRT_00980 CIHT_02108 BDCG_06164T0 ARB_07429 PGUT_03861 CLUT_03766 CTRT_00896 SPC_C1281.07c CALB_19.2613 CAWT_01559 SPOG_04761T0 LELT_00071 CPAG_02976.1 CAOG_07508T0 CHGT_04901 BC1T_03433 AOZ_12247 PADG_03423T0 HCAG_01006T0 ATET_02453 HCBG_05010T0 BDBG_00859T0 BDDG_05210T0 CPSG_05033T0 CPAT_02626 CIMG_12887T0 CIRT_00275 CIST_02806 PTRT_09061 FOXG_08382T0 FVEG_06294T0 FGSG_09688T0 NCU_04368T0 HCEG_06818T0 SNOT_14093 HCDG_09379T0 ANID_10273T0 AMSG_09788T0 AFU7_06460 ACLA_074720 AFU2_15770 AFL2_05625 ANID_05831T0
moggtmp1205: AMAG_12639T0 AMAG_14603T0 CALB_19.6066 CALB_19.6518 CAWT_01332 CAWT_05551 PGUT_02735 PGUT_05452 CPAG_01347.1 CPAG_04698.1 CTRT_04471 CTRT_05010 CNAG_06010T0 CNAG_06018T0 LACB_189092 LACB_392399 LELT_01444 LELT_05045 MVEG_05473T0 MVEG_07489T0 MVEG_11285T0 NCU_04013T0 NCU_04013T1 SARC_01125T0 SARC_01941T0 SARC_11110T0 SARC_09054T0 SARC_02015T0 SARC_06175T0 SARC_02410T0 SARC_16613T0 AOZ_9222 NFIA_102870 ATET_03231 EGW1_M10229 CPAT_02355 TERG_00818T0 CPSG_09818T0 MGYG_00956T0 CIST_05630 CIRT_00558 CIMG_00543T0 BDCG_00458T0 TESG_04592T0 MCYG_01035T0 BDDG_03362T0 TEQG_01063T0 PABG_02975T0 TRV_07386 ARB_07806 PADG_01495T0 HCBG_04226T0 HCDG_01069T0 HCEG_00797T0 HCAG_07063T0 BDBG_04911T0 PAAG_06961T0 SNOT_05777 PTRT_02589 SS1G_10799T0 BC1T_03816 URET_00562 CIHT_02403 VDAG_01487T0 FVEG_02675T0 FOXG_05463T0 FGSG_09960T0 CHGT_08651 GGTG_00296T0 VDBG_04258T0 MGG_07270T0 MAPG_11204T0 UM0_6423 CAOG_07255T0 CC1G_07703T0 RO3T_01879 CLUT_02094 DEHA_G10175g.1 PGTG_20239T0 MONB_34030T0 BDET_05353 SCRT_02000 PTTG_05866T0 AOZ_20372 FOXG_17220T0 FVEG_01702T0 MGG_00719T0 PTRT_05734 SNOT_14651 ATET_06083 PTSG_05426T0 FOXG_02852T0 AMSG_11702T0 ANID_05644T0 RO3T_09702 MGG_07890T0 ACLA_052470 AFU4_13500 AFL2_10439 AFL2_07100 ANID_08985T0 AFL2_10941 AMSG_02068T0
moggtmp1206: DEHA_D12606g.1 DEHA_F28897g.1 DEHA_F28677g.1 DEHA_D12650g.1 MAPG_04851T0 MAPG_09132T0 RO3T_00085 RO3T_06998 EGW1_P5000664 NFIA_055230 EGW1_P7000510 MGG_02290T0 PGUT_03297 EGW1_M5000341 NFIA_041330 MGG_09146T0 FGSG_11246T0 VDAG_08742T0 VDBG_04477T0 HCDG_08141T0 MGYG_01836T0 TEQG_06904T0 TESG_01487T0 MCYG_01296T0 TERG_07704T0 PTRT_05002 SNOT_13368 TRV_07895 NFIA_032820 AOZ_23565 EGW1_P18.457 FOXG_13343T0 VDAG_08743T0 FGSG_11248T0 FVEG_12198T0 ATET_07133 CLUT_03250 BDDG_08990T0 BDCG_07093T0 BDBG_09210T0 AOZ_23567 ATET_10197 FOXG_13345T0 ARB_01685 CPSG_05858T0 CPAT_07289 NCU_05649T0 CHGT_06674 URET_06211 AOZ_38129 EGW1_P1.1946 NFIA_032840 BDDG_03343T0 PGTG_01487T0 PTTG_01226T0 AOZ_138076 NFIA_040810 EGW1_P3.817 FVEG_12545T0 FOXG_15225T0 FGSG_02084T0 BC1T_13100 SS1G_05817T0 AOZ_138077 CIMG_11559T0 CIRT_05324 CIHT_04832 CIST_04460 HCEG_04443T0 HCBG_08620T0 CPAG_01974.1 SCRT_00808 VDAG_02378T0 CHGT_09483 BDBG_05209T0 BDCG_06631T0 FOXG_13016T0 NFIA_057520 VDBG_04476T0 FVEG_12197T0 FOXG_04428T0 FGSG_04706T0 FOXG_12046T0 EGW1_P18000181 FVEG_07546T0 ACLA_065550 NFIA_114700 AFU7_01970 ANID_09111T0 AFL2_08755 EGW1_P11.371 AFU5_01310 AFU6_11800 AFU8_05740 AFL2_04402 ANID_02798T0 AFU6_09550 AFL2_04405 ANID_02355T0 ANID_03509T0 AFL2_08950 ANID_03508T0 ANID_10770T0
moggtmp1207: GGTG_07351T0 GGTG_12537T0 NCU_00451T0 NCU_04904T0 NCU_04909T0 NCU_04910T0 NCU_04907T0 NCU_04917T0 NCU_04905T0 NCU_04906T0 AOZ_12027 NFIA_005920 HCBG_02886T0 HCDG_01909T0 HCEG_09080T0 AOZ_20195 CPSG_00957T0 CPAT_03508 CIMG_06135T0 CIRT_02913 CIST_09485 CIHT_09425 URET_01136 BDCG_04750T0 BDDG_03508T0 BDBG_07586T0 HCBG_01272T0 PTRT_08020 HCAG_02190T0 HCEG_03317T0 PADG_04691T0 PAAG_04530T0 PABG_04308T0 MAPG_11363T0 FGSG_03011T0 ARB_07642 VDAG_03629T0 SNOT_00510 VDBG_02710T0 AOZ_103334 ATET_04864 EGW1_P1000717 MCYG_06523T0 TERG_07065T0 TESG_04766T0 MGYG_06999T0 URET_02560 ARB_01868 TEQG_04976T0 CPAT_05160 CIST_06277 CIRT_06438 CIHT_08415 CPSG_08221T0 CIMG_08485T0 SNOT_02531 VDAG_08740T0 HCDG_07702T0 FVEG_10663T0 SS1G_07531T0 FOXG_14643T0 FVEG_13470T0 CHGT_05109 MCYG_03078T0 MGYG_00247T0 TERG_01284T0 FOXG_12095T0 SNOT_04164 BC1T_05080 MGG_08161T0 CHGT_02249 CIHT_02598 FGSG_01744T0 VDAG_00750T0 VDBG_01142T0 CIMG_01196T0 TRV_07152 CIST_06106 TRV_06925 TESG_00848T0 TEQG_06464T0 EGW1_P5.1239 FVEG_09898T0 FOXG_10883T0 FGSG_02984T0 HCAG_05075T0 FGSG_03770T0 FOXG_16818T0 FVEG_12872T0 FVEG_12851T0 FGSG_11074T0 FOXG_03958T0 FVEG_11922T0 FGSG_13857T0 FOXG_13208T0 MAPG_09835T0 ACLA_063780 AFL2_02967 ANID_08616T0 AFL2_12062 PTRT_08453 AFU3_03680 ANID_06749T0
moggtmp1208: MVEG_10489T0 MVEG_05733T0 MVEG_02934T0 MVEG_08236T0 MVEG_03740T0 MVEG_10441T0 MVEG_11774T0 MVEG_08146T0 MVEG_10425T0 MVEG_10741T0 MVEG_07004T0 MVEG_10810T0 MVEG_05060T0 MVEG_04034T0 MVEG_02801T0 MVEG_10742T0 MVEG_04151T0 MVEG_08329T0 MVEG_10803T0 MVEG_10370T0 MVEG_10646T0 MVEG_10708T0 MVEG_10472T0 MVEG_10491T0 MVEG_10490T0 MVEG_10433T0 MVEG_07000T0 MVEG_08015T0 MVEG_08230T0 MVEG_10696T0 MVEG_08608T0 MVEG_08307T0 MVEG_08308T0 MVEG_11228T0 MVEG_10525T0 MVEG_11345T0 MVEG_10724T0 MVEG_09667T0 MVEG_11416T0 MVEG_10446T0 MVEG_10494T0 MVEG_10492T0 MVEG_12252T0 MVEG_00221T0 MVEG_01300T0 MVEG_00695T0 MVEG_08200T0 MVEG_08239T0 MVEG_01298T0 MVEG_04101T0 MVEG_01313T0 MVEG_01327T0 MVEG_01235T0 MVEG_01270T0 MVEG_01299T0 MVEG_01407T0 MVEG_01263T0 MVEG_08484T0 MVEG_05113T0 MVEG_01297T0 MVEG_01370T0 MVEG_01329T0 MVEG_01212T0 MVEG_01228T0 MVEG_04241T0 MVEG_01262T0 MVEG_01348T0 MVEG_01269T0 MVEG_01308T0 MVEG_01368T0 MVEG_05063T0 MVEG_01301T0 MVEG_01404T0 MVEG_02980T0 MVEG_01311T0 MVEG_08348T0 MVEG_01277T0 MVEG_01405T0 MVEG_02524T0 MVEG_08336T0 MVEG_05061T0 MVEG_01305T0 MVEG_02938T0 MVEG_02979T0 MVEG_01371T0 MVEG_10368T0 MVEG_08485T0 MVEG_01306T0 MVEG_01268T0 MVEG_01312T0 MVEG_01307T0 MVEG_01171T0 MVEG_08246T0 MVEG_10488T0 MVEG_08309T0 MVEG_10444T0 MVEG_06919T0 MVEG_10723T0 MVEG_10469T0 MVEG_01230T0 MVEG_02939T0 MVEG_01340T0 MVEG_08347T0
moggtmp1209: AOZ_10034 AOZ_701244 AOZ_166090 ATET_04069 ATET_09329 BC1T_13345 BC1T_13346 PGUT_02293 PGUT_03916 PGUT_02874 CLUT_01181 CLUT_02120 CC1G_03784T0 CC1G_04900T0 CNAG_05369T0 CNAG_06931T0 DEHA_B07491g.1 DEHA_G07183g.1 FGSG_00767T0 FGSG_03607T0 FGSG_04913T0 FGSG_02632T0 ACLA_010450 ACLA_087610 FGSG_11671T0 FGSG_03410T0 FOXG_01101T0 FOXG_09624T0 FOXG_05708T0 FOXG_17665T0 FOXG_12092T0 FOXG_01365T0 FOXG_10604T0 FOXG_17136T0 FOXG_12989T0 FOXG_10818T0 FOXG_12336T0 FVEG_00118T0 FVEG_07762T0 FVEG_09248T0 FVEG_10788T0 FVEG_00412T0 FVEG_08842T0 GGTG_00113T0 GGTG_03625T0 MGG_08123T0 MGG_18137T0 AFL2_05886 AFL2_11300 AFL2_09413 NFIA_000750 NFIA_080070 NFIA_057590 NFIA_060370 SNOT_03622 SNOT_04685 PTRT_02907 PTRT_07643 AFU6_11910 AFU6_14490 ANID_00712T0 ANID_02227T0 ANID_02612T0 ANID_07865T0 ANID_03903T0 VDBG_01947T0 VDBG_04300T0 VDBG_07559T0 VDBG_08570T0 VDAG_08240T0 VDAG_09280T0 EGW1_P15.286 NCU_07487T0 VDBG_03835T0 VDAG_01062T0 EGW1_P14000156 VDAG_05611T0 SS1G_01021T0 MAPG_05673T0 CTRT_02132 SPB_C1683.04 CAWT_02513 CALB_19.1664 CNAG_06936T0 CHGT_01059 BC1T_15676 CNAG_06985T0 AOZ_166048 NFIA_112660 VDBG_09046T0 FVEG_08365T0 FGSG_03139T0 SS1G_06304T0 FVEG_03574T0 CC1G_14674T0 AFU5_07190 AFU7_00240 AFU3_00230 VDBG_01380T0 MAPG_05601T0 GGTG_08276T0 AFL2_09452
moggtmp1210: AOZ_26140 AOZ_26755 BDDG_00856T0 BDDG_07334T0 AMAG_14719T0 AMAG_20263T0 ARB_02422 ARB_04719 HCBG_01062T0 HCBG_01084T0 LACB_184404 LACB_312886 MCYG_01632T0 MCYG_04193T0 MGYG_02409T0 MGYG_05341T0 SCRT_00189 SCRT_04806 TEQG_08197T0 TEQG_08789T0 TESG_01351T0 TESG_08156T0 TRV_03489 TRV_04838 NFIA_089230 ATET_01394 CPSG_06035T0 CIMG_05280T0 CPAT_07120 CIST_08911 CIRT_05142 CIHT_09944 PABG_05173T0 PADG_07105T0 TERG_03656T0 HCEG_05809T0 HCDG_06540T0 URET_06352 BDBG_05637T0 BDCG_02617T0 FOXG_02384T0 FVEG_05564T0 FGSG_06576T0 HCAG_03866T0 SS1G_06407T0 MGG_09080T0 PTRT_01940 VDAG_03651T0 SNOT_14853 NCU_08195T0 GGTG_12820T0 CHGT_03668 BC1T_12554 MAPG_09327T0 VDBG_02734T0 CPAG_00872.1 CAWT_01224 CALB_19.3341 DEHA_G08239g.1 PGUT_02829 LELT_01423 CLUT_03625 BDCG_04670T0 SPB_C25B2.09c SJAG_00653T0 SOCG_03309T0 SPOG_02923T0 HCEG_05830T0 RO3T_16283 PAAG_04113T0 MVEG_07674T0 BDET_00145 PGTG_04582T0 PTTG_05148T0 CC1G_07174T0 CNAG_03457T0 CTRT_04449 UM0_1472 CAOG_00032T0 MONB_22954T0 PTSG_06518T0 SARC_07879T0 PAAG_00150T0 PABG_03925T0 HCAG_03882T0 PADG_07378T0 HCDG_06560T0 TERG_02227T0 FVEG_00424T0 FOXG_01089T0 FGSG_11822T0 BDBG_01657T0 ANID_06368T0 AMSG_07631T0 CAOG_07570T0 MONB_39368T0 ACLA_073570 AFU2_14030 AFL2_07103 SARC_09053T0 AFL2_06560 MVEG_10821T0
moggtmp1211: BDET_05775 CPAG_02331.1 CPAG_02332.1 CAOG_07501T0 CAOG_07522T0 CAOG_07526T0 LACB_180140 LACB_305445 MVEG_06352T0 MVEG_10592T0 PGTG_02360T0 PGTG_02360T1 RO3T_03063 RO3T_09978 RO3T_03162 EGW1_P6000556 EGW1_M1000358 NFIA_080660 PAAG_08727T0 TERG_05855T0 TRV_00801 PABG_07725T0 TESG_06171T0 TEQG_05942T0 PTRT_06974 PADG_08567T0 HCAG_07931T0 MCYG_02504T0 HCBG_07321T0 SNOT_00809 HCEG_07876T0 MGYG_07503T0 HCDG_05513T0 SS1G_11438T0 PGUT_00743 LELT_00738 FGSG_02589T0 FOXG_10454T0 FVEG_09108T0 MGG_05056T0 MAPG_08162T0 URET_02358 GGTG_01141T0 VDAG_00057T0 VDBG_00447T0 UM0_0096 AOZ_4296 ATET_04912 NFIA_023110 NCU_07621T0 SPB_C16D10.06 SJAG_04185T0 PTTG_02683T0 AOZ_5026 EGW1_P1.1807 SS1G_05582T0 FOXG_03983T0 FVEG_11894T0 SCRT_01239 PGUT_00760 BC1T_09440 AOZ_6514 ATET_09498 CPSG_07433T0 CPAT_05471 CIMG_08081T0 CIRT_06153 CIHT_01836 BDBG_08793T0 BDCG_07419T0 BDDG_09195T0 ARB_06230 BC1T_08887 CPAG_03121.1 DEHA_B07337g.1 CAWT_04027 CTRT_01372 CALB_19.1585 CLUT_00123 CHGT_05526 CC1G_08989T0 CNAG_00895T0 AOZ_23536 EGW1_P21.45 SOCG_06322T0 SPOG_03026T0 MVEG_05002T0 CTRT_01848 LELT_02531 SCRT_05110 DEHA_E25388g.1 CTRT_01849 CIST_02177 ACLA_090660 AFU2_03860 AFL2_01411 ANID_03799T0 AFU1_01550 AFL2_00050 ANID_08337T0 AFL2_01775 AFL2_04376
moggtmp1212: CALB_19.3708 CALB_19.5714 CALB_19.5542 CALB_19.5716 CALB_19.5585 CAWT_02075 CAWT_05021 CAWT_05020 CAWT_05098 CAWT_05066 PGUT_02700 PGUT_05668 PGUT_03957 PGUT_03959 PGUT_03958 CLUT_04798 CLUT_05711 CPAG_00343.1 CPAG_00659.1 CPAG_02616.1 CPAG_02628.1 CPAG_04721.1 CPAG_04722.1 RO3T_01281 RO3T_11352 RO3T_08247 RO3T_16414 RO3T_01478 RO3T_08301 RO3T_01463 RO3T_04712 SCRT_02223 RO3T_01280 AOZ_9148 EGW1_P15.567 CTRT_02113 DEHA_A03729g.1 LELT_02104 CLUT_00903 AOZ_701002 ATET_05628 NFIA_051920 SS1G_00624T0 BC1T_06540 TEQG_03401T0 TESG_03769T0 TERG_06552T0 MCYG_05372T0 TRV_06035 MGYG_06423T0 ARB_04170 URET_03123 HCEG_07542T0 HCBG_09175T0 BDBG_09389T0 BDCG_09176T0 BDDG_05867T0 MGG_06327T0 PTRT_03637 VDAG_05848T0 VDBG_06782T0 MAPG_02599T0 CIST_07222 CIMG_02633T0 CIRT_09983 CPSG_00482T0 CPAT_00230 GGTG_09561T0 PABG_06947T0 FOXG_09428T0 HCAG_06860T0 CHGT_03273 PAAG_03619T0 FVEG_07058T0 PADG_06207T0 SNOT_01805 FGSG_05471T0 NCU_00338T0 CIHT_06965 CTRT_03750 CPAG_03615.1 HCDG_05174T0 CTRT_04491 SCRT_05195 CPAG_02615.1 CTRT_02432 LELT_02083 CALB_19.242 CAWT_02575 CALB_19.6001 CAWT_02837 CALB_19.756 CAWT_00909 PGUT_04259 CTRT_00700 ACLA_060070 ACLA_095210 AFU6_05350 AFL2_05659 ANID_06487T0 AFL2_10504 ANID_01573T0
moggtmp1213: CPAG_03481.1 CPAG_03482.1 GGTG_04293T0 GGTG_13538T0 LELT_05157 MGYG_03423T0 ARB_03199 MCYG_03815T0 URET_07874 TERG_05260T0 TRV_03912 TEQG_04036T0 EGW1_P4000233 NFIA_053700 HCAG_05878T0 HCBG_06036T0 PADG_03639T0 PAAG_01184T0 SS1G_02297T0 VDAG_02553T0 VDBG_02094T0 SNOT_13127 PABG_01761T0 PTRT_06791 HCDG_04275T0 HCEG_08709T0 NCU_08803T0 TESG_03397T0 TEQG_00271T0 MGYG_04958T0 URET_01098 TERG_01859T0 MCYG_07800T0 TRV_07406 FGSG_03963T0 MGG_03462T0 LACB_252664 PGUT_05637 FOXG_11695T0 FVEG_03044T0 SPB_PB8B6.03 AOZ_3129 ATET_05856 CPAT_01709 CIMG_01159T0 CIST_04697 CIRT_01233 CIHT_01390 BC1T_14633 BDBG_03399T0 BDDG_06029T0 BDCG_07713T0 CPSG_02052T0 ARB_06380 CLUT_03156 CHGT_03495 DEHA_E24684g.1 AOZ_5692 ATET_06165 BDDG_04293T0 BDCG_01295T0 BDBG_02724T0 CPSG_08846T0 CIMG_07331T0 CIRT_10277 CPAT_04716 CIST_05884 PABG_02674T0 PADG_01115T0 HCAG_06456T0 HCEG_03098T0 PTRT_04533 HCDG_03476T0 GGTG_07169T0 FGSG_10318T0 HCBG_07515T0 TESG_07559T0 CIHT_06488 FOXG_05091T0 SNOT_14176 PAAG_06658T0 UM0_0011 CTRT_03939 CAWT_05102 CALB_19.5536 CNAG_02365T0 CLUT_01914 CC1G_09836T0 SS1G_14033T0 PAAG_05161T0 PGUT_00823 SCRT_00284 MAPG_01815T0 ACLA_067100 ANID_02662T0 AFL2_00683 AFL2_02826 ACLA_082630 AFU6_08000 ANID_03957T0 AFL2_08982 ANID_08303T0
moggtmp1214: AMAG_00129T0 AMAG_10717T0 ATET_03054 ATET_03394 PGUT_02536 PGUT_04548 FGSG_02346T0 FGSG_06606T0 MAPG_04241T0 MAPG_08828T0 NFIA_019020 NFIA_055040 AFU1_03150 AFU1_05720 SPB_C16G5.18 SS1G_07099T0 MVEG_11859T0 SCRT_03408 CPAG_05162.1 BC1T_14884 CIMG_02517T0 CIST_08461 CIRT_09348 CPSG_00377T0 CPAT_00289 BDET_04182 AOZ_9362 EGW1_P10.191 PABG_02080T0 PADG_00480T0 PAAG_01795T0 TERG_00475T0 MGYG_01052T0 TEQG_01441T0 HCEG_00388T0 HCDG_00651T0 HCBG_06948T0 BDBG_05014T0 BDCG_00568T0 BDDG_03040T0 CPAT_09584 CPSG_03379T0 CIMG_03894T0 CIST_02002 CIRT_07826 CIHT_07565 TESG_02343T0 MCYG_00923T0 NCU_08762T0 CHGT_03418 TRV_01214 ARB_05648 SNOT_01654 FOXG_02348T0 PTRT_03564 FVEG_05520T0 SJAG_04810T0 SOCG_05798T0 UM0_3639 LACB_295646 PTSG_08099T0 SARC_06234T0 HCAG_00205T0 AOZ_23728 MCYG_02033T0 ARB_00813 TESG_06810T0 TEQG_06130T0 TERG_04382T0 MGYG_04046T0 TRV_00674 GGTG_13164T0 MGG_13986T0 URET_05336 NFIA_098900 VDAG_09749T0 ATET_09117 GGTG_05975T0 VDBG_02555T0 PGTG_13421T0 SPOG_01029T0 CAWT_06017 CALB_19.1598 MONB_38824T0 LELT_02518 CC1G_10937T0 CAOG_07273T0 DEHA_C16984g.1 CNAG_00117T0 RO3T_15372 CLUT_03122 PTTG_08086T0 CTRT_01869 CIHT_04433 AMSG_00135T0 ANID_04094T0 CC1G_05509T0 ACLA_028880 AFL2_10317 ACLA_053310 AFL2_04543
moggtmp1215: AMAG_01147T0 AMAG_05330T0 BDET_00711 BDET_00914 PGUT_00620 PGUT_03442 CTRT_02624 CTRT_04739 CAOG_01818T0 CAOG_02298T0 CAOG_02250T0 DEHA_D18007g.1 DEHA_F19712g.1 MONB_21467T0 MONB_38595T0 MONB_26640T0 MONB_21515T0 MVEG_00625T0 MVEG_06988T0 RO3T_08123 RO3T_08222 RO3T_08212 RO3T_16446 SCRT_00300 SCRT_02965 PTSG_08120T0 PTSG_10056T0 SARC_08238T0 SARC_13391T0 SARC_11752T0 AMSG_02444T0 AMSG_03820T0 AMSG_11976T0 URET_06992 CPSG_00004T0 CPAT_00711 CIMG_02133T0 CIST_09911 CIRT_08935 CIHT_10184 HCAG_03525T0 HCEG_04228T0 BDBG_05063T0 BDCG_06488T0 BDDG_03190T0 CHGT_00466 NCU_02435T0 HCBG_08474T0 FVEG_05098T0 ANID_03469T0 ATET_09003 NFIA_071840 PADG_05907T0 PABG_05589T0 FGSG_11626T0 CAWT_00975 CALB_19.1052 MCYG_08358T0 LELT_01686 VDAG_09415T0 VDBG_09674T0 MGG_03578T0 MGYG_05766T0 PTRT_03279 TERG_02631T0 SOCG_04025T0 SPOG_04764T0 SPC_C622.09 SJAG_03941T0 TRV_05526 BC1T_11317 SS1G_10960T0 MAPG_03639T0 GGTG_05259T0 CPAG_04953.1 UM0_1505 PAAG_08918T0 ARB_02552 TESG_01997T0 TEQG_01701T0 AOZ_20006 PTTG_05040T0 PGTG_01301T0 CLUT_02493 CC1G_07639T0 LACB_184986 CNAG_06746T0 SNOT_14612 FOXG_08172T0 AMAG_06721T0 CAWT_02708 CALB_19.6925 LACB_185040 PTTG_06621T0 PGTG_08915T0 CC1G_03523T0 MVEG_09728T0 ACLA_033360 AFU3_05350 AFL2_11263 AMSG_06832T0
moggtmp1216: AMAG_06769T0 AMAG_15926T0 AMAG_06770T0 CNAG_01489T0 CNAG_05023T0 PGTG_16163T0 PGTG_22631T1 PGTG_22631T0 RO3T_01786 RO3T_04531 MGYG_02186T0 TERG_03442T0 ANID_06393T0 TEQG_01934T0 TESG_01139T0 TRV_05907 ARB_04903 VDBG_08785T0 GGTG_11031T0 EGW1_P9.867 PABG_03693T0 PADG_00131T0 SARC_12150T0 CLUT_00217 CTRT_05716 LELT_02696 CAWT_02959 CALB_19.7437 PGUT_02236 CPAG_01184.1 EGW1_P2.2002 PAAG_01643T0 SPA_C18B11.09c SJAG_05413T0 SPOG_03633T0 AOZ_11859 NFIA_084060 HCEG_01160T0 HCDG_01436T0 HCBG_04579T0 BDBG_08107T0 BDDG_04851T0 BDCG_00165T0 PAAG_07522T0 URET_00812 PADG_05217T0 CPSG_08074T0 CIMG_00854T0 CIRT_00889 CIHT_03215 CPAT_02026 MCYG_04440T0 ATET_09680 FVEG_08706T0 FOXG_09776T0 VDAG_06442T0 NCU_09283T0 BC1T_10421 SOCG_04616T0 AOZ_12151 ATET_10331 SNOT_12796 PTRT_09693 SS1G_13554T0 MVEG_09932T0 AOZ_12888 NFIA_065790 ATET_04984 FOXG_10889T0 FVEG_09906T0 FGSG_01757T0 PTRT_07108 VDAG_07672T0 VDBG_05737T0 MGG_02103T0 MAPG_10138T0 SNOT_00982 DEHA_F03366g.1 UM0_5848 BC1T_03150 SS1G_08458T0 PABG_07252T0 FOXG_04033T0 FVEG_13969T0 FGSG_07826T0 DEHA_D01837g.1 NFIA_005550 ACLA_039440 AFU3_11510 AFL2_03756 ANID_03419T0 ACLA_080260 AFU2_08430 AFL2_05570 ANID_06836T0 ACLA_084590 AFL2_03079 PGUT_02235 SPOG_03633T1 AFU3_03380 ANID_11077T0
moggtmp1217: AMAG_07816T0 AMAG_09678T0 AMAG_13936T0 AMAG_11476T0 AMAG_09188T0 MVEG_03955T0 MVEG_07858T0 MVEG_03963T0 MVEG_07847T0 RO3T_13943 RO3T_16403 RO3T_07260 RO3T_13505 RO3T_15391 RO3T_16584 SCRT_04260 SCRT_04973 AMSG_00916T0 AMSG_06058T0 AMSG_03300T0 AMSG_08209T0 AMSG_08065T0 AMSG_10120T0 AMSG_11933T0 CIHT_03507 CPAT_08504 CPSG_04079T0 CIRT_08840 CIMG_09518T0 VDBG_06984T0 MCYG_03823T0 BDCG_01311T0 BDDG_04311T0 URET_04800 CIST_04841 SNOT_10312 PAAG_06641T0 NCU_06500T0 CHGT_03328 PTRT_05515 HCAG_06440T0 HCDG_03458T0 HCBG_07535T0 HCEG_03117T0 CAWT_02707 LELT_02166 SPOG_05125T0 AOZ_102239 NFIA_091500 ATET_02322 EGW1_P60507 MGYG_07831T0 BDBG_02706T0 PADG_01098T0 ARB_03209 TERG_05269T0 PABG_02657T0 TEQG_03231T0 TRV_06862 TESG_04335T0 SS1G_03113T0 BC1T_07606 FOXG_09506T0 FGSG_05398T0 MGG_00371T0 MAPG_00575T0 GGTG_12896T0 VDAG_06629T0 FVEG_07132T0 BDET_02849 PGUT_01917 CC1G_15010T0 LACB_230493 MONB_14402T0 SARC_13770T0 SJAG_06025T0 ATET_05191 EGW1_P19.289 CAOG_01944T0 SPC_C1442.01 PTSG_01442T0 PTTG_10108T0 CC1G_02944T0 SPB_C336.03 CALB_19.6926 CTRT_02623 DEHA_A12485g.1 CPAG_03857.1 CLUT_04412 PGTG_13685T0 SPOG_02869T0 SOCG_05610T0 CC1G_03398T0 CNAG_07942T0 ACLA_075200 AFU2_16240 ANID_02130T0 UM0_2832 AFL2_07836 SOCG_05943T0 SJAG_05935T0
moggtmp1218: AOZ_12565 AOZ_5019 ATET_00521 ATET_09129 CAWT_02635 CAWT_02679 CLUT_04321 CLUT_05588 CTRT_02594 CTRT_02643 CTRT_02616 AFL2_00045 AFL2_03456 LELT_02041 LELT_04144 SCRT_02944 SCRT_05151 SCRT_03007 SPOG_02962T0 SPOG_04845T0 SJAG_02147T0 SJAG_04714T0 SOCG_03347T0 SOCG_04897T0 SPA_C1399.03 SPA_C29B12.14c EGW1_P5000700 TERG_03714T0 MCYG_04140T0 TRV_00643 TESG_07305T0 MGYG_02475T0 URET_06314 VDBG_03065T0 FOXG_10966T0 FVEG_09831T0 FGSG_12003T0 SNOT_06628 TEQG_07918T0 MCYG_07537T0 TEQG_00043T0 TEQG_03920T0 ARB_03096 CPSG_04428T0 CPAT_07579 CIRT_09536 CIMG_10017T0 URET_06009 NFIA_012300 CHGT_04006 NCU_07334T0 SS1G_00890T0 MAPG_01390T0 MGG_08002T0 FVEG_06248T0 PTRT_05939 FOXG_08430T0 GGTG_03397T0 FGSG_05277T0 BDDG_02753T0 VDAG_07901T0 PABG_06780T0 BDBG_03755T0 BDCG_02137T0 CALB_19.313 DEHA_G09141g.1 SNOT_16080 PGUT_02693 CPAG_00466.1 BC1T_08998 VDBG_01350T0 EGW1_P15.541 HCAG_08418T0 PADG_02165T0 HCBG_05522T0 PAAG_00519T0 UM0_3663 CNAG_04632T0 HCEG_08172T0 HCDG_08156T0 MGYG_07311T0 ARB_00606 CIHT_09444 CIST_09881 ATET_07108 CIMG_05401T0 CPAT_07166 CIRT_05203 CPSG_05981T0 TEQG_06309T0 TERG_05674T0 MCYG_02310T0 TRV_00271 CIHT_06283 ARB_03924 ACLA_022240 AFU1_13210 ANID_00660T0 ACLA_076260 ANID_04152T0 AFU6_02000
moggtmp1219: AOZ_20176 AOZ_26034 AOZ_38234 AOZ_103129 AOZ_103378 CALB_19.3982 CALB_19.7668 CAWT_02336 CAWT_04860 PGUT_01643 PGUT_05731 PGUT_05667 CPAG_00742.1 CPAG_03201.1 CTRT_05791 CTRT_06083 CTRT_06099 CTRT_06101 CTRT_06079 CHGT_05272 CHGT_05558 CC1G_02838T0 CC1G_02880T0 DEHA_A14300g.1 DEHA_E00627g.1 FGSG_01235T0 FGSG_03703T0 ACLA_008120 ACLA_059930 ACLA_035550 FGSG_03890T0 FGSG_13805T0 FGSG_09082T0 FOXG_00152T0 FOXG_09723T0 FOXG_04865T0 FOXG_08942T0 FOXG_07431T0 FOXG_14959T0 FVEG_00249T0 FVEG_08752T0 FVEG_01364T0 FVEG_03279T0 FVEG_06588T0 FVEG_10013T0 AFL2_07207 AFL2_12021 AFL2_11111 AFL2_09036 NFIA_027660 NFIA_099830 NCU_06523T0 NCU_07860T0 AFL2_12243 PTRT_02215 PTRT_08940 SCRT_00737 SCRT_00740 SCRT_01251 SCRT_02671 SCRT_03470 SPOG_01850T0 SPOG_04971T0 VDAG_04323T0 VDAG_04509T0 VDAG_05955T0 VDAG_05378T0 ATET_01729 EGW1_P20924 NFIA_069880 SPB_C1683.07 SOCG_00648T0 VDBG_04783T0 VDBG_04962T0 PTSG_08827T0 PTRT_08699 MAPG_09361T0 GGTG_02574T0 ATET_01029 UM0_3692 SNOT_07977 FVEG_14011T0 LELT_01359 MGG_07547T0 BC1T_08053 CLUT_03470 LACB_252397 CNAG_06260T0 SS1G_11100T0 MONB_24629T0 NFIA_086850 AFU7_06380 AFU8_07070 ANID_10420T0 AFU3_07380 SNOT_03925 FOXG_11814T0 ANID_04843T0 ACLA_070560 AFU2_11610 AFU2_11620
moggtmp1220: BDET_03897 BDET_06782 BDET_05905 BDET_07244 BDET_05599 BDET_08742 BDET_04132 BDET_06334 BDET_07173 BDET_05127 BDET_08648 BDET_08653 BDET_07220 BDET_08711 BDET_06390 BDET_08354 BDET_08106 BDET_05999 BDET_08656 BDET_05587 BDET_08629 BDET_06776 BDET_06943 BDET_08624 BDET_07250 BDET_03957 BDET_08643 BDET_06770 BDET_07505 BDET_07533 BDET_06395 BDET_08357 BDET_05167 BDET_04500 BDET_05913 BDET_04509 BDET_08780 BDET_06773 BDET_08548 BDET_05934 BDET_07525 BDET_07888 BDET_07538 BDET_05936 BDET_07290 BDET_04638 BDET_08453 BDET_08724 BDET_06948 BDET_06764 BDET_08543 BDET_05078 BDET_07232 BDET_05975 BDET_03960 BDET_07543 BDET_08366 BDET_07166 BDET_05077 BDET_03925 BDET_05605 BDET_08610 BDET_08778 BDET_08664 BDET_07284 BDET_03959 BDET_05974 BDET_07283 BDET_06758 BDET_07871 BDET_07547 BDET_04551 BDET_07231 BDET_06787 BDET_00009 BDET_03212 BDET_03878 BDET_01680 BDET_02563 BDET_03871 BDET_02537 BDET_03242 BDET_02556 BDET_02098 BDET_02597 BDET_03012 BDET_01650 BDET_03890 BDET_02667 BDET_03229 BDET_02633 BDET_00586 BDET_03879 BDET_03193 BDET_01180 BDET_02230 BDET_01067 BDET_01068 BDET_01066 BDET_01642 BDET_08483
moggtmp1221: CPAG_03808.1 CPAG_03853.1 CPAG_03852.1 CPAG_04670.1 LACB_295502 LACB_295862 MVEG_02050T0 MVEG_09084T0 RO3T_03024 RO3T_10587 RO3T_09977 RO3T_12988 SCRT_03140 SCRT_05410 SARC_01391T0 SARC_13064T0 SARC_09697T0 SARC_08349T0 SARC_04667T0 SARC_04666T0 SARC_04669T0 SARC_08350T0 SARC_04668T0 SARC_03565T0 SARC_08344T0 AOZ_6538 ATET_03666 NFIA_080890 HCEG_07924T0 HCDG_05466T0 HCBG_07229T0 BDBG_09455T0 BDCG_07389T0 BDDG_05443T0 SNOT_00960 SS1G_04344T0 BC1T_13914 HCAG_07988T0 PTRT_07061 PABG_07647T0 EGW1_P15.450 CHGT_10857 URET_02338 MAPG_11260T0 NCU_06043T0 CIMG_08057T0 CIRT_06127 CPSG_07457T0 CPAT_05495 PADG_08696T0 PAAG_08587T0 TESG_06151T0 TEQG_05922T0 FVEG_03920T0 TRV_01681 ARB_06210 MCYG_02487T0 FGSG_09374T0 TERG_05837T0 VDAG_06037T0 CIHT_01807 MGYG_07482T0 VDBG_07334T0 GGTG_10457T0 MGG_09225T0 PGUT_04131 SPA_C5D6.09c CTRT_01795 PGTG_01615T0 SJAG_01505T0 PTTG_00201T0 SOCG_02347T0 CALB_19.1224 LELT_01910 CIST_02207 CLUT_02051 DEHA_C08657g.1 CPAG_02817.1 SPOG_04930T0 UM0_0196 CNAG_05678T0 CC1G_06513T0 LELT_00572 CAWT_02429 ATET_10132 DEHA_G04169g.1 CLUT_00653 BC1T_02174 CALB_19.2496 CAWT_02430 CTRT_04031 LELT_02145 DEHA_F19382g.1 PGUT_02480 CALB_19.6169 ACLA_090430 AFU2_04080 ANID_05226T0 AFL2_01433 MVEG_11678T0 ANID_01839T0
moggtmp1222: MVEG_02347T0 MVEG_11650T0 MVEG_06067T0 MVEG_06066T0 MVEG_06063T0 MVEG_06735T0 MVEG_05067T0 MVEG_06451T0 MVEG_05711T0 MVEG_06452T0 MVEG_06485T0 MVEG_05675T0 RO3T_02778 RO3T_02797 RO3T_11433 SPOG_01944T0 SPOG_04981T0 SJAG_01336T0 SJAG_01636T0 SJAG_01923T0 SJAG_04983T0 SPA_C1399.02 SPA_C3H1.06c EGW1_P1.298 AOZ_6423 ATET_01618 EGW1_P2.291 NFIA_068600 BDDG_00275T0 CPAT_05903 CPSG_09447T0 CIMG_07658T0 CIRT_05722 CIHT_05508 PAAG_00631T0 HCAG_04330T0 HCBG_00218T0 HCEG_04938T0 BDCG_03613T0 URET_07626 BDBG_02266T0 PABG_01587T0 CIST_08363 BDDG_08469T0 TERG_04711T0 PADG_04202T0 TRV_07751 ARB_03753 MGYG_01977T0 TESG_06073T0 TEQG_07222T0 MCYG_06119T0 HCDG_00170T0 PTRT_08002 VDBG_09882T0 VDAG_06167T0 SNOT_04383 CHGT_01311 FGSG_11815T0 FVEG_00476T0 LACB_306148 SJAG_04715T0 UM0_2062 SPB_C16A3.17c SS1G_12128T0 BC1T_11077 NFIA_023530 NCU_00711T0 ATET_04721 FOXG_01039T0 GGTG_03120T0 MGG_10469T0 MAPG_11827T0 SOCG_03194T0 TERG_07539T0 TRV_01632 URET_00610 TEQG_02061T0 TESG_07593T0 MCYG_01125T0 MGYG_01676T0 CPSG_04212T0 CIMG_00600T0 CIST_05504 CIRT_00624 CIHT_07326 HCEG_02113T0 HCDG_02723T0 HCAG_03459T0 BDCG_03301T0 CPAT_02299 SPOG_04697T0 CC1G_01172T0 ARB_00157 EGW1_P7.88 ACLA_002820 ACLA_036500 AFU3_08530 AFL2_01330 ANID_02985T0 AFL2_11402
moggtmp1223: AMAG_01273T0 AMAG_01273T2 AMAG_01273T1 AMAG_05463T0 AMAG_08810T0 AMAG_16386T0 AOZ_10746 AOZ_3321 CC1G_04997T0 CC1G_11695T0 CC1G_07201T0 FOXG_08027T0 FOXG_13566T0 FVEG_04947T0 FVEG_13849T0 ACLA_049360 ACLA_094080 ACLA_078620 ACLA_089470 AFL2_02658 AFL2_11885 MVEG_04027T0 MVEG_08254T0 NFIA_001210 NFIA_032960 NFIA_105910 RO3T_00081 RO3T_06100 RO3T_00126 ANID_07402T0 ANID_11143T0 VDAG_01953T0 VDAG_03528T0 PGTG_15131T0 CPAG_00205.1 SCRT_05272 CHGT_07967 AMSG_03956T0 MONB_30836T0 HCDG_06000T0 HCEG_02398T0 EGW1_P4.1954 SS1G_10617T0 FGSG_06278T0 MGYG_06815T0 MCYG_06367T0 TESG_07634T0 TEQG_03736T0 TRV_05045 TERG_07238T0 HCAG_01581T0 GGTG_04318T0 HCBG_03430T0 MAPG_10900T0 URET_05278 PADG_01715T0 LACB_309096 PAAG_02688T0 PABG_03168T0 ATET_05980 CIMG_01553T0 CIST_01236 CIRT_01668 NCU_01517T0 CPAT_01291 CPSG_01618T0 SS1G_08135T0 SNOT_15278 SPOG_01404T0 CTRT_02178 PGUT_01906 PTSG_04401T0 ATET_04375 BC1T_04151 MGG_01096T0 ARB_02327 FGSG_11326T0 VDBG_01600T0 CIHT_05941 SPB_C14C8.05c UM0_4064 PTRT_08866 SOCG_02597T0 PTTG_02745T0 DEHA_A12705g.1 CAWT_02465 CALB_19.1719 CLUT_00374 CNAG_02283T0 BDET_06983 LELT_02084 SNOT_14027 PGTG_08226T0 BC1T_08755 VDBG_00799T0 PGTG_02336T0 AFU4_10140 AFU3_00610 AFU2_00690 VDAG_00408T0
moggtmp1224: AMAG_04552T0 AMAG_15736T0 AOZ_102611 AOZ_20194 AOZ_166068 ATET_08005 ATET_09767 CHGT_01542 CHGT_07692 CIRT_03475 CIRT_10090 CIST_00687 CIST_07837 CIMG_02792T0 CIMG_06646T0 CPAT_00126 CPAT_04035 CPSG_07207T0 CPSG_08653T0 LACB_185468 LACB_302915 NFIA_038030 NFIA_104210 NFIA_101360 AFL2_09985 AFL2_11097 PGTG_02835T0 PGTG_22774T0 PGTG_12360T0 ANID_08249T0 ANID_11065T0 VDBG_01893T0 VDBG_07639T0 VDAG_01664T0 VDAG_09360T0 BDET_05789 MVEG_05302T0 UM0_2240 CC1G_05695T0 RO3T_15242 MGG_11702T0 GGTG_06095T0 MAPG_04027T0 SNOT_11162 CNAG_01129T0 PTRT_10957 PAAG_04196T0 URET_03791 PADG_07451T0 EGW1_P5.1442 MCYG_01759T0 CAOG_01478T0 PABG_03984T0 TERG_08595T0 TEQG_08661T0 TESG_00649T0 NCU_01119T0 BDDG_05993T0 BDBG_01260T0 BDCG_04271T0 SJAG_00624T0 HCBG_06591T0 HCEG_06343T0 SOCG_05898T0 SPOG_00241T0 MONB_18210T0 SPA_C13G7.01c BC1T_05572 FGSG_05950T0 HCAG_00613T0 SS1G_01528T0 PTTG_07326T0 ARB_06777 AMSG_06807T0 PGUT_05319 TRV_05691 MGYG_04312T0 CALB_19.1570 CAWT_04014 LELT_00573 FOXG_07651T0 DEHA_C06501g.1 FVEG_04575T0 CPAG_03967.1 CTRT_01395 CLUT_00911 PTSG_11175T0 HCDG_04889T0 SARC_10459T0 CIHT_07906 MGYG_08628T0 EGW1_P11.549 CIHT_01073 SARC_09830T0 ACLA_001090 AFU5_04080 AFU4_12040 AFU4_14770 AFU7_00260 AFL2_09434
moggtmp1225: AOZ_103078 AOZ_12390 CC1G_02804T0 CC1G_04004T0 CC1G_09507T0 CC1G_04028T0 CC1G_04029T0 CC1G_03358T0 CC1G_02818T0 CC1G_04027T0 CC1G_04009T0 CC1G_04001T0 CC1G_06127T0 CC1G_13570T0 CC1G_09008T0 CC1G_13362T0 CC1G_14944T0 CC1G_03366T0 CC1G_08028T0 CC1G_07520T0 CC1G_14954T0 CC1G_14549T0 CC1G_03378T0 CC1G_03379T0 CC1G_04043T0 FOXG_06484T0 FOXG_16364T0 FOXG_07338T0 FOXG_06776T0 FOXG_15070T0 FOXG_14411T0 FOXG_07049T0 FOXG_07003T0 GGTG_12530T0 GGTG_13828T0 GGTG_12533T0 GGTG_13275T0 LACB_165492 LACB_332239 LACB_232120 LACB_297182 LACB_233630 LACB_252398 LACB_303806 LACB_318375 LACB_318922 LACB_312761 LACB_387578 LACB_391078 LACB_329042 AFL2_03297 AFL2_12287 ANID_00481T0 ANID_00539T0 ANID_03325T0 EGW1_P4000427 MAPG_11367T0 NFIA_006040 GGTG_13264T0 FGSG_12361T0 TESG_08196T0 MGYG_08597T0 FOXG_12185T0 MGG_11584T0 LACB_191801 PTRT_04873 AOZ_9464 CIST_07842 CIMG_05722T0 CPSG_04178T0 CPAT_08599 CIHT_10362 FOXG_08946T0 FVEG_03322T0 MGYG_02590T0 CHGT_00313 MGG_08677T0 MCYG_04208T0 FGSG_04898T0 BC1T_07001 ATET_02691 FGSG_10648T0 ATET_00889 FOXG_14608T0 FVEG_13434T0 FGSG_00104T0 PTRT_04872 EGW1_P50581 CIHT_07155 CIST_04054 CIRT_08640 CPAT_08315 CIMG_13603T0 CPSG_03884T0 FOXG_02751T0 FOXG_10092T0 CC1G_09007T0 FOXG_15376T0 GGTG_07473T0 ACLA_059640
moggtmp1226: ATET_01768 ATET_07802 ATET_06180 BDDG_04084T0 BDCG_06953T0 BDBG_07955T0 CTRT_04927 CTRT_06249 CTRT_06250 FGSG_03512T0 FOXG_10620T0 FOXG_11753T0 FOXG_15100T0 FOXG_14382T0 FVEG_09261T0 FVEG_10080T0 HCAG_04916T0 LACB_187465 LACB_301992 LACB_305352 LACB_313180 NFIA_042020 NFIA_044870 NFIA_089790 NCU_04963T0 NCU_08180T0 PAAG_08472T0 SNOT_04104 SNOT_09409 PGTG_15147T0 PGTG_18584T0 PTRT_01226 PTRT_08066 SCRT_00634 SCRT_00685 ANID_01797T0 ANID_10891T0 VDBG_02500T0 VDBG_09644T0 VDAG_02979T0 VDAG_09071T0 PTTG_02739T0 MAPG_07721T0 TERG_04400T0 AOZ_4556 ATET_08604 AOZ_5074 BC1T_09891 SS1G_05456T0 FGSG_02641T0 MGG_06203T0 CHGT_03722 MAPG_07288T0 GGTG_07592T0 SS1G_06023T0 DEHA_D02167g.1 PGUT_04891 CC1G_00859T0 CALB_19.7094 CAWT_05385 CLUT_01200 UM0_5023 CPAG_05127.1 LELT_02850 URET_03997 CIMG_06408T0 CIRT_03216 HCBG_05818T0 HCEG_09252T0 HCDG_00030T0 PADG_02416T0 CPAT_03790 PABG_00026T0 MCYG_02019T0 TRV_07488 ARB_00828 CIST_03384 CPSG_00667T0 CNAG_03772T0 TEQG_06148T0 MVEG_07612T0 BC1T_01506 CALB_19.5962 CAWT_02805 CTRT_02338 DEHA_B14355g.1 PGUT_01830 CLUT_01957 CHGT_01383 NCU_02582T0 GGTG_00976T0 MGG_03620T0 VDAG_00974T0 CNAG_04931T0 ACLA_072920 AFU2_14590 AFL2_00094 AFU4_00800 AFU6_03060 PTTG_05441T0
moggtmp1227: CPAG_00761.1 CPAG_00766.1 CC1G_03921T0 CC1G_13974T0 CC1G_13975T0 DEHA_B04961g.1 DEHA_B04983g.1 DEHA_D09350g.1 FOXG_06507T0 FOXG_07317T0 FOXG_07167T0 FOXG_16343T0 FOXG_06757T0 FOXG_06999T0 MVEG_04832T0 MVEG_04842T0 EGW1_P4000601 NFIA_055260 NCU_04940T0 PTRT_06594 SNOT_09936 FVEG_01639T0 FOXG_02809T0 VDAG_03547T0 FGSG_08125T0 GGTG_05045T0 SOCG_00550T0 MGG_09007T0 SPOG_01955T0 VDBG_09075T0 SPB_C16A3.02c SJAG_04376T0 LACB_315998 HCAG_05791T0 HCEG_08608T0 HCDG_04173T0 HCBG_05929T0 MCYG_00983T0 TERG_00540T0 TRV_03695 TESG_05340T0 TEQG_01388T0 MGYG_01001T0 PGUT_03685 LELT_01265 AOZ_12365 ATET_06699 FOXG_11742T0 FVEG_10104T0 FGSG_03913T0 CHGT_05088 SOCG_00551T0 CTRT_01435 CAWT_04136 CALB_19.847 MONB_09704T0 SARC_00274T0 CPAG_03191.1 SS1G_05673T0 RO3T_02354 AOZ_38240 ARB_05692 URET_04916 CIMG_12343T0 CIHT_03373 CIST_06878 CIRT_08710 CPSG_03955T0 CPAT_08383 FVEG_05511T0 FOXG_02338T0 BDCG_03450T0 BDDG_00445T0 BDBG_02114T0 VDAG_04419T0 GGTG_12270T0 NCU_08768T0 ATET_06209 PTRT_06007 CLUT_02685 VDBG_06510T0 CNAG_02933T0 PAAG_01277T0 CHGT_03622 BC1T_10812 SNOT_14558 SCRT_02042 VDAG_05047T0 VDAG_07223T0 VDBG_03576T0 MAPG_09614T0 PTRT_02583 ACLA_083070 AFU6_09590 AFL2_03274 ANID_10947T0 AFU3_02130 AFL2_05029 UM0_1264 AFL2_09042
moggtmp1228: CIST_04932 CIST_09817 CIMG_03010T0 CIMG_05736T0 CPAT_08585 CPAT_08667 CPSG_04163T0 CPSG_09200T0 CC1G_08840T0 CC1G_12425T0 ANID_03393T0 ANID_07962T0 AOZ_1135 ATET_04941 NFIA_102630 MCYG_04257T0 CPSG_04521T0 CPAT_07671 CIMG_10101T0 CIST_04824 CIRT_09629 MGYG_02351T0 CIHT_06517 TERG_01528T0 TEQG_05962T0 TRV_06370 ARB_04769 TESG_01292T0 FOXG_02952T0 GGTG_05046T0 FVEG_01804T0 NCU_05071T0 FGSG_08289T0 MAPG_10300T0 AOZ_10493 BDBG_03102T0 BDDG_02879T0 BDCG_00922T0 PABG_02362T0 PADG_00776T0 CPAT_05050 CIRT_06534 CIMG_08613T0 CPSG_05647T0 BC1T_10098 SS1G_13741T0 URET_02006 SNOT_10522 PAAG_02117T0 VDBG_02494T0 HCEG_08605T0 VDAG_00129T0 HCAG_05788T0 HCBG_05926T0 MGG_10927T0 PTRT_06872 CPSG_08874T0 CPAT_04742 CIMG_07349T0 CIST_05909 CIRT_10303 MGYG_04094T0 TRV_02539 BDDG_00440T0 TERG_03599T0 TEQG_08048T0 MCYG_07155T0 BDCG_03454T0 BDBG_02110T0 VDAG_08030T0 VDBG_01232T0 URET_03761 CIHT_01120 CIMG_11800T0 CIST_00729 CIRT_03514 CPSG_07248T0 CPAT_04075 CIHT_06377 NFIA_031120 CIHT_10311 CIRT_08929 TESG_02193T0 URET_04198 MCYG_05201T0 ARB_03949 MGYG_03465T0 TESG_05102T0 URET_01255 ARB_05817 TRV_05367 TERG_00673T0 TEQG_02633T0 MCYG_00239T0 SNOT_02177 ACLA_052720 AFL2_07373 AFU4_13750 AFL2_11655 AFU4_02700
moggtmp1229: AMAG_00196T0 AMAG_10755T0 AOZ_103125 AOZ_4095 AOZ_120002 ATET_03955 ATET_10377 CALB_19.3311 CALB_19.771 CAWT_00921 CAWT_01252 CC1G_02211T0 CC1G_14311T0 CC1G_02563T0 CNAG_01952T0 CNAG_02717T0 LACB_254038 LACB_310203 LELT_01806 LELT_01807 AFL2_01942 AFL2_08046 RO3T_00832 RO3T_02006 RO3T_12837 RO3T_12835 RO3T_12828 RO3T_12829 SPA_C750.01 SPA_C977.14c EGW1_M6000197 VDAG_07254T0 FGSG_01809T0 VDBG_09106T0 MAPG_09871T0 MGG_08619T0 EGW1_P17000160 NFIA_105180 BC1T_06151 SS1G_00148T0 SNOT_06666 FVEG_12999T0 VDAG_04201T0 FOXG_04950T0 DEHA_D14520g.1 PTRT_01492 CTRT_04425 PGUT_01689 CPAG_03636.1 SCRT_02407 CIMG_07172T0 CIRT_04047 CIHT_08991 CPSG_01247T0 CPAT_04567 BDBG_03669T0 BDCG_02223T0 BDDG_09050T0 URET_05730 CHGT_08742 PAAG_02674T0 AOZ_5195 ATET_05518 FVEG_07721T0 GGTG_03201T0 CIST_03637 ATET_08185 NCU_06009T0 AOZ_701824 NFIA_033720 BC1T_00165 SS1G_04614T0 CC1G_01923T0 ATET_03220 NFIA_025800 FGSG_08065T0 FOXG_02762T0 MAPG_01556T0 FVEG_01592T0 VDAG_02826T0 MGG_12003T0 VDBG_08780T0 EGW1_P5.1621 ATET_07385 BC1T_06244 ANID_09474T0 AMSG_02115T0 CTRT_04683 DEHA_A14872g.1 FOXG_04591T0 GGTG_07298T0 ACLA_050350 AFU4_11260 AFU7_04850 AFU2_01410 AFL2_00208 AFL2_06388 VDBG_04658T0 AFL2_12246
moggtmp1230: AMAG_04332T0 AMAG_06635T0 AMAG_16049T0 AMAG_05160T0 AMAG_05158T0 AMAG_05159T0 AMAG_12636T0 AMAG_12664T0 AMAG_14628T0 AMAG_12667T0 CNAG_01953T0 CNAG_02299T0 MVEG_02795T0 MVEG_08095T0 MVEG_09725T0 PGTG_13060T0 SPOG_02412T0 PADG_01884T0 ATET_10338 BC1T_02494 MCYG_01732T0 FVEG_07079T0 MGYG_04331T0 TERG_00574T0 MGG_15438T0 TESG_00665T0 TEQG_03448T0 BDDG_05652T0 BDCG_01871T0 EGW1_P4.1731 NFIA_056560 SS1G_00946T0 PTRT_04561 FGSG_05448T0 FOXG_09452T0 PABG_01142T0 HCDG_02829T0 HCAG_03372T0 PADG_04327T0 SNOT_11304 HCEG_02217T0 MGYG_08866T0 PAAG_02858T0 HCBG_03254T0 TEQG_05343T0 PGTG_07205T0 TESG_06699T0 TERG_02654T0 SOCG_02812T0 TRV_00383 MAPG_05417T0 SPC_C18.02 PTTG_05601T0 SJAG_02751T0 GGTG_00038T0 PAAG_06868T0 AOZ_23187 BC1T_12366 BDBG_04041T0 AOZ_38147 AOZ_102223 PABG_03321T0 BDDG_03685T0 SS1G_10566T0 BDCG_05493T0 BDBG_05972T0 ARB_00541 ATET_02299 SNOT_08933 BDET_05310 RO3T_11216 NFIA_033060 TRV_03346 RO3T_04259 TEQG_01726T0 BDET_07367 TESG_05393T0 TRV_02997 TEQG_00465T0 BC1T_10019 BC1T_10625 MCYG_00138T0 MVEG_02193T0 NFIA_094400 BC1T_15531 SS1G_13674T0 CC1G_03764T0 ARB_05724 MGYG_00704T0 ARB_06758 ACLA_053220 NFIA_099160 ACLA_084520 AFU6_10790 AFL2_04068 ANID_06387T0 AFL2_09661 ANID_07351T0 AFU7_08460
moggtmp1231: AMAG_05942T0 AMAG_09442T0 AMAG_10347T0 CC1G_07320T0 CC1G_07321T0 CC1G_07696T0 FOXG_16684T0 FOXG_16747T0 MVEG_01191T0 MVEG_03985T0 MVEG_01241T0 SOCG_04622T0 SPOG_03628T0 ANID_08638T0 EGW1_P1.2070 NCU_05005T0 HCBG_02695T0 CIMG_04355T0 CIRT_04172 CPAT_06188 CPSG_09609T0 FVEG_10078T0 HCAG_05253T0 SS1G_09508T0 FOXG_11751T0 MGYG_08201T0 CHGT_00031 HCEG_01836T0 HCDG_05642T0 URET_06815 TRV_02046 ARB_07315 BDBG_07086T0 BDCG_07270T0 BDDG_01507T0 PAAG_01423T0 PADG_00345T0 TEQG_04876T0 CNAG_00315T0 PABG_01961T0 TERG_02412T0 TESG_03037T0 SNOT_03221 MGG_05383T0 PTRT_02089 MCYG_00207T0 AOZ_113154 EGW1_P21000014 NFIA_095040 ATET_02807 CIMG_04732T0 CIST_06959 CIRT_04581 CIHT_04208 CPSG_07776T0 CPAT_06584 SPA_C869.06c VDAG_07758T0 HCEG_07757T0 UM0_1426 VDBG_05824T0 ATET_01014 NFIA_044940 URET_00279 BDCG_08375T0 BDDG_01097T0 BDBG_00309T0 BDDG_01092T0 NFIA_089480 HCDG_02104T0 PADG_04885T0 PABG_04494T0 PAAG_05037T0 HCAG_08082T0 HCBG_07116T0 URET_01600 TESG_02161T0 TEQG_02600T0 TRV_04561 TERG_00642T0 BDCG_08369T0 BDBG_00315T0 CHGT_00168 CIHT_07724 MGYG_00779T0 SOCG_03652T0 ARB_05788 MGYG_05525T0 URET_06782 ACLA_040860 NFIA_064200 AFU3_13130 ACLA_073270 AFU2_14320 AFL2_09602 ACLA_078320 AFU4_00730 AFU8_01530 AFL2_08630
moggtmp1232: BDDG_02818T0 BDDG_08734T0 BDCG_00859T0 BDCG_05139T0 BDBG_03162T0 BDBG_08232T0 CALB_19.2877 CALB_19.4608 CAWT_03171 CAWT_03610 PGUT_00638 PGUT_03175 CPAG_05150.1 CPAG_05350.1 DEHA_B03784g.1 DEHA_G19525g.1 DEHA_D18381g.1 HCBG_01654T0 HCBG_06694T0 HCEG_00135T0 HCEG_03695T0 HCAG_02571T0 HCAG_08778T0 LELT_02823 LELT_05713 PAAG_02050T0 PAAG_02512T0 PABG_02300T0 PABG_04995T0 PADG_00714T0 PADG_05657T0 RO3T_01775 RO3T_12364 RO3T_11890 SCRT_00930 SCRT_05031 SCRT_05114 SJAG_02734T0 SJAG_04842T0 SJAG_06245T0 SPA_C13A11.06 SPA_C3G9.11c AOZ_3661 ATET_04633 NFIA_066190 CPSG_03493T0 CPAT_09474 CIMG_03789T0 CIRT_07715 TESG_02455T0 TEQG_05122T0 MGYG_01164T0 MCYG_00806T0 TERG_00355T0 PTRT_03375 SS1G_10985T0 BC1T_11347 URET_07495 SNOT_12213 HCDG_08530T0 VDAG_09443T0 TRV_04531 ARB_05525 FOXG_08146T0 FGSG_09834T0 CIST_02109 FVEG_05069T0 CHGT_00437 VDBG_09704T0 NCU_02397T0 SPOG_04060T0 SOCG_01952T0 CLUT_03813 CTRT_03826 LACB_188370 UM0_3994 CC1G_03453T0 CNAG_04659T0 CIHT_03024 MVEG_08244T0 MGG_01892T0 CIHT_00496 EGW1_P11.135 HCDG_06791T0 CTRT_00232 CTRT_02361 CIHT_03025 FGSG_03019T0 FOXG_11963T0 FVEG_10543T0 ACLA_038990 AFU3_11070 AFL2_02346 ANID_04888T0 AFU6_00750 ANID_08396T0 AFU5_14810 LACB_255862 AFL2_05063
moggtmp1233: CTRT_00554 CTRT_00558 CNAG_02479T0 CNAG_05340T0 CNAG_07641T0 CNAG_02733T0 CNAG_05324T0 CNAG_04920T0 CNAG_05387T0 CNAG_06521T0 SNOT_00967 SNOT_12573 PTRT_06895 PTRT_11335 RO3T_02048 RO3T_04575 EGW1_P9.158 ANID_00250T0 EGW1_P4000415 PTRT_03261 FOXG_17375T0 FGSG_04700T0 SNOT_12239 FVEG_10988T0 PGTG_21065T0 UM0_6076 TEQG_05243T0 TERG_04827T0 MGYG_03014T0 HCDG_02505T0 HCEG_01920T0 TESG_06501T0 MCYG_02148T0 NCU_06138T0 VDBG_05434T0 MAPG_02967T0 MGG_05946T0 GGTG_09820T0 VDAG_08077T0 PTTG_02143T0 HCBG_08197T0 HCAG_07818T0 AOZ_1069 ATET_05973 NFIA_060310 CALB_19.644 CC1G_12416T0 CAWT_01842 FGSG_09052T0 FVEG_06529T0 FOXG_08911T0 SS1G_07132T0 CHGT_09845 VDBG_06511T0 VDAG_05048T0 AOZ_3325 ATET_05978 AOZ_20324 NFIA_070520 ATET_08747 PTRT_05548 FVEG_10977T0 FOXG_17534T0 PAAG_06357T0 FGSG_08177T0 TRV_02217 SNOT_10077 DEHA_C12265g.1 PABG_02763T0 ARB_01397 BC1T_11064 SS1G_12142T0 BDCG_08787T0 BDBG_07369T0 BDDG_05359T0 GGTG_05917T0 MAPG_04186T0 VDBG_08413T0 NFIA_021130 VDAG_07083T0 EGW1_P1.1506 CLUT_05247 PADG_01256T0 ACLA_031090 AFU1_03530 ACLA_034700 ANID_08400T0 AFU3_06730 AFL2_10981 ACLA_087550 AFL2_07313 AFU6_14440 ACLA_089430 AFU2_05190 AFL2_02653 ANID_02585T0 AFU3_00430 AFU4_14670 ANID_07938T0
moggtmp1234: CC1G_06186T0 CC1G_09642T0 FGSG_03889T0 FGSG_04431T0 GGTG_08992T0 GGTG_10993T0 LACB_239030 LACB_250962 MAPG_00190T0 MAPG_11480T0 MVEG_02049T0 MVEG_09074T0 MVEG_06587T0 MVEG_04702T0 MVEG_11553T0 NFIA_006090 NFIA_044800 RO3T_01685 RO3T_04990 EGW1_M14000102 HCBG_02603T0 HCEG_01746T0 HCDG_02206T0 MCYG_06991T0 TERG_03965T0 MGYG_03620T0 FGSG_01986T0 FOXG_04313T0 TESG_00064T0 TEQG_05558T0 VDAG_03763T0 SNOT_09770 VDBG_02846T0 TRV_01805 FVEG_07439T0 URET_04307 MGG_08760T0 NCU_09698T0 SS1G_13960T0 AOZ_5228 BDCG_09073T0 BDBG_00413T0 BDDG_07926T0 CPSG_01024T0 CPAT_03437 CIMG_06071T0 CIST_07682 CIRT_02840 CIHT_02519 ATET_01837 CLUT_03949 PTRT_02555 ARB_03543 CHGT_10806 AOZ_23482 ATET_05039 EGW1_P3000482 NFIA_057020 NCU_09678T0 BC1T_00601 SS1G_00492T0 MGG_10255T0 PTRT_02413 FOXG_16925T0 FVEG_12906T0 CHGT_10756 VDAG_02621T0 SNOT_14387 FGSG_12204T0 UM0_6483 FVEG_08809T0 CHGT_03464 ATET_06284 VDAG_01193T0 FOXG_13796T0 FVEG_11229T0 SNOT_05897 CIST_07123 CIMG_11365T0 CIRT_04499 CPAT_06499 CC1G_03015T0 UM0_3507 ARB_03985 FVEG_09835T0 VDBG_08609T0 VDAG_08279T0 VDBG_02153T0 MGG_02119T0 ACLA_060860 AFU3_03820 AFL2_00234 ANID_09010T0 ACLA_084990 AFU6_11320 AFL2_04323 ANID_00993T0 HCAG_05334T0 ANID_08955T0
moggtmp1235: PGTG_00413T0 PGTG_11781T0 PGTG_15357T0 PGTG_08028T0 PGTG_05231T0 PGTG_16842T0 PGTG_05851T0 PGTG_15773T0 PGTG_13744T0 PGTG_21988T0 PGTG_11175T0 PGTG_09966T0 PGTG_22549T0 PGTG_10957T0 PGTG_09964T0 PGTG_09433T0 PGTG_00530T0 PGTG_17026T0 PGTG_19867T0 PGTG_20755T0 PGTG_18027T0 PGTG_18874T0 PGTG_10244T0 PGTG_08977T0 PGTG_01194T0 PGTG_18168T0 PGTG_06542T0 PGTG_17610T0 PGTG_04598T0 PGTG_13099T0 PGTG_11812T0 PGTG_10866T0 PGTG_12940T0 PGTG_15082T0 PGTG_03420T0 PGTG_16600T0 PGTG_03272T0 PGTG_01550T0 PGTG_08601T0 PGTG_17895T0 PGTG_20806T0 PGTG_13720T0 PGTG_20299T0 PGTG_11090T0 PGTG_16705T0 PGTG_16242T0 PGTG_19415T0 PGTG_18702T0 PGTG_08538T0 PGTG_18748T0 PGTG_19558T0 PGTG_04525T0 PGTG_22393T0 PGTG_02240T0 PGTG_10254T0 PGTG_08980T0 PGTG_12051T0 PGTG_16117T0 PGTG_14290T0 PGTG_11597T0 PGTG_06610T0 PGTG_17410T0 PGTG_09349T0 PGTG_16579T0 PGTG_18720T0 PGTG_03058T0 PGTG_16488T0 PGTG_14621T0 PGTG_15513T0 PGTG_17217T0 PGTG_18240T0 PGTG_18107T0 PGTG_16558T0 PGTG_18879T0 PGTG_13989T0 PGTG_17817T0 PTTG_08517T0 PTTG_02629T0 PTTG_02827T0 PTTG_05180T0 PTTG_05012T0 PTTG_03485T0 PTTG_09310T0 PTTG_04047T0 PTTG_08326T0 PTTG_05157T0 PTTG_08956T0 PTTG_10570T0 PTTG_10772T0 PTTG_11225T0 PTTG_08242T0 PTTG_10131T0 PTTG_04018T0 PTTG_00830T0 PTTG_00356T0 PTTG_06200T0 PTTG_10591T0 PTTG_04387T0 PTTG_08428T0
moggtmp1236: PGTG_16227T0 PGTG_22300T0 PGTG_16230T0 PTTG_00452T0 PTTG_00455T0 RO3T_02107 RO3T_03654 SJAG_02580T0 SJAG_02959T0 EGW1_M1000643 NFIA_006430 TEQG_04146T0 MCYG_02775T0 TESG_01808T0 MGYG_09198T0 URET_02547 PAAG_01535T0 PABG_03593T0 PADG_00245T0 HCBG_08380T0 HCEG_04675T0 HCDG_00444T0 HCAG_07621T0 TRV_08129 NCU_00665T0 SS1G_11332T0 SNOT_08338 MGG_02819T0 GGTG_11714T0 VDBG_02221T0 PTRT_08174 VDAG_02693T0 FVEG_00297T0 FGSG_00259T0 FOXG_01202T0 MAPG_02193T0 SPA_C1039.02 SPB_PB2B2.06c LELT_02326 MVEG_03244T0 SCRT_04916 SOCG_00408T0 PGUT_04831 SPOG_02095T0 LACB_334938 MONB_38537T0 AOZ_124078 ATET_04263 BDDG_08190T0 BDCG_09386T0 CPSG_08245T0 CIMG_08467T0 CIHT_08392 CPAT_05181 CIRT_06415 BC1T_08784 BDBG_09199T0 CIST_00364 CAWT_06125 CALB_19.5342 TERG_07062T0 CLUT_00207 UM0_3076 DEHA_F03652g.1 CTRT_02053 CNAG_01314T0 SARC_05183T0 UM0_0609 CHGT_06375 ATET_07943 NFIA_047330 SNOT_02625 CPSG_02656T0 CIMG_03304T0 CIRT_07182 CPAT_08982 EGW1_P9.73 BDBG_08386T0 BDDG_03848T0 TRV_07157 BDCG_04988T0 MGYG_07002T0 CIHT_00360 PAAG_05483T0 MCYG_06525T0 TESG_04769T0 TEQG_04973T0 PTRT_01990 PABG_05902T0 PADG_06837T0 URET_07135 TERG_08521T0 CIST_06301 ARB_01864 ACLA_060630 AFU3_04160 AFL2_07968 ANID_09402T0 AFU6_00160
moggtmp1237: SARC_00043T0 SARC_03388T0 SARC_02112T0 SARC_10033T0 SARC_00757T0 SARC_01175T0 SARC_05751T0 SARC_05930T0 SARC_09360T0 SARC_08775T0 SARC_10649T0 SARC_09292T0 SARC_02991T0 SARC_11907T0 SARC_08197T0 SARC_04762T0 SARC_07712T0 SARC_00276T0 SARC_04598T0 SARC_07975T0 SARC_01429T0 SARC_00423T0 SARC_02320T0 SARC_03580T0 SARC_16641T0 SARC_01502T0 SARC_15937T0 SARC_09766T0 SARC_05068T0 SARC_06815T0 SARC_01656T0 SARC_03108T0 SARC_06697T0 SARC_03451T0 SARC_03922T0 SARC_10258T0 SARC_05423T0 SARC_03085T0 SARC_09747T0 SARC_00971T0 SARC_02961T0 SARC_02820T0 SARC_02330T0 SARC_02711T0 SARC_13794T0 SARC_00393T0 SARC_00619T0 SARC_03328T0 SARC_10081T0 SARC_04424T0 SARC_03527T0 SARC_04544T0 SARC_03625T0 SARC_05696T0 SARC_13094T0 SARC_07382T0 SARC_05005T0 SARC_06311T0 SARC_02284T0 SARC_03072T0 SARC_02317T0 SARC_14241T0 SARC_06814T0 SARC_08836T0 SARC_03006T0 SARC_04423T0 SARC_03628T0 SARC_03626T0 SARC_15935T0 SARC_00643T0 SARC_05613T0 SARC_04654T0 SARC_03084T0 SARC_08839T0 SARC_02758T0 SARC_01838T0 SARC_00656T0 SARC_12665T0 SARC_11853T0 SARC_03483T0 SARC_03627T0 SARC_03507T0 SARC_01070T0 SARC_08835T0 SARC_02318T0 SARC_13054T0 SARC_01769T0 SARC_02962T0 SARC_00806T0 SARC_06527T0 SARC_07697T0 SARC_14899T0 SARC_01952T0 SARC_08196T0 SARC_02319T0 SARC_02555T0 SARC_02992T0 SARC_08684T0 SARC_09893T0
moggtmp1238: AMAG_01599T0 AMAG_04095T0 EGW1_M7000015 EGW1_P2.1246 EGW1_W110571 AOZ_1484 AOZ_1642 AOZ_5045 ATET_02937 ATET_03325 BDDG_09386T0 BDCG_02994T0 BDBG_02552T0 CALB_19.6632 CAWT_01900 PGUT_00102 PGUT_01622 CLUT_00734 CPAG_04172.1 CTRT_00642 CAOG_04092T0 CAOG_04553T0 CHGT_07077 CIHT_06567 CIRT_07954 ARB_00016 CIST_09795 CIMG_04016T0 CPAT_09702 CPSG_03259T0 CC1G_13670T0 CNAG_03427T0 CNAG_07908T0 DEHA_E23078g.1 ACLA_027760 FGSG_10198T0 FGSG_13823T0 FOXG_05207T0 FOXG_13258T0 FVEG_02928T0 FVEG_12271T0 GGTG_00707T0 HCBG_02412T0 HCDG_01696T0 HCDG_02121T0 AFL2_00064 AFL2_09287 AFL2_09126 HCEG_01556T0 LACB_243371 LELT_03167 MGG_08584T0 MAPG_05518T0 MAPG_11531T0 MCYG_00444T0 MGYG_01515T0 MONB_25953T0 MVEG_04792T0 NFIA_017880 NCU_04280T0 PAAG_07843T0 PABG_07749T0 PADG_08242T0 PGTG_03886T0 PTTG_06698T0 RO3T_14441 SCRT_03483 SCRT_04253 SPOG_02963T0 SPOG_03861T0 SJAG_01630T0 SOCG_01222T0 SS1G_10635T0 SARC_02154T0 SARC_05618T0 ANID_03894T0 ANID_05300T0 TEQG_03668T0 TERG_07383T0 TESG_04271T0 TRV_07808 URET_01948 URET_05439 UM0_2691 UM0_2899 VDBG_00671T0 VDBG_07434T0 VDBG_07685T0 VDAG_00286T0 PTSG_09116T0 SPB_P4H10.15 AMSG_04786T0 BC1T_04169 SNOT_12234 PTRT_04404 PTRT_03365 BC1T_16294 AFU1_06810
moggtmp1239: AMAG_07667T0 AMAG_09835T0 AOZ_23537 AOZ_5169 AOZ_113029 AFL2_00188 AFL2_04378 AFL2_08520 LACB_310211 LACB_313624 MVEG_03832T0 MVEG_07992T0 PGTG_16654T0 PGTG_22371T0 PTTG_06722T0 PTTG_06723T0 BDET_03513 UM0_2291 SOCG_01537T0 MCYG_05524T0 GGTG_10960T0 TEQG_00543T0 TESG_06889T0 TERG_06701T0 MGYG_02615T0 SPA_C664.09 BDBG_06877T0 BDCG_02331T0 BDDG_07075T0 ARB_02921 HCAG_03238T0 URET_04535 HCEG_08336T0 NCU_01753T0 PAAG_06130T0 PABG_06527T0 PADG_07986T0 TRV_07898 HCBG_05688T0 PTRT_02864 MONB_27687T0 NFIA_025700 HCDG_09012T0 SNOT_03494 CLUT_04481 CIST_06099 MAPG_00166T0 LELT_01329 ATET_04362 CIRT_02539 CIHT_09416 CIMG_05765T0 CPSG_02828T0 CPAT_03157 MGG_02134T0 VDAG_05455T0 VDBG_07889T0 FVEG_03657T0 FGSG_09141T0 FOXG_05788T0 CTRT_04355 SCRT_04249 BC1T_07620 MGG_03882T0 GGTG_04444T0 SS1G_10940T0 UM0_2120 RO3T_04485 CNAG_02888T0 CC1G_09313T0 PTSG_06595T0 SJAG_01612T0 SPOG_04538T0 CAOG_08611T0 CHGT_10184 DEHA_D10065g.1 CAWT_01318 CALB_19.6053 PGUT_04722 SOCG_02239T0 SPA_C56E4.06c CPAG_01401.1 VDBG_05559T0 SPOG_00586T0 VDAG_07501T0 CNAG_01026T0 FGSG_10859T0 SS1G_14127T0 AMSG_02883T0 FOXG_12796T0 ANID_10444T0 BC1T_12271 MAPG_12093T0 SJAG_06139T0 LELT_01328 MGYG_07028T0 ACLA_006420 AFU7_04760
moggtmp1240: BDET_06241 BDET_06242 ARB_01443 CC1G_00900T0 CC1G_05917T0 CC1G_05918T0 CC1G_03653T0 MCYG_03459T0 RO3T_00436 RO3T_06183 TERG_04886T0 TESG_02032T0 TESG_05897T0 PTRT_11275 DEHA_D04818g.1 LELT_01724 CTRT_04813 PGUT_01573 BDDG_05413T0 BDCG_07361T0 BDBG_07174T0 HCEG_07842T0 HCDG_05552T0 SCRT_00118 HCBG_07202T0 AOZ_11052 CALB_19.2484 PAAG_08382T0 CAWT_00838 PADG_08639T0 HCAG_08005T0 FOXG_04565T0 AOZ_206073 NFIA_029180 ATET_10115 URET_03719 CPSG_07311T0 CPAT_04129 CIMG_06741T0 CIST_00796 CIHT_01186 CIRT_03578 PABG_07703T0 SNOT_12603 GGTG_09041T0 VDAG_00493T0 SS1G_08618T0 MGG_10171T0 FGSG_05245T0 MAPG_11448T0 FOXG_08461T0 FVEG_06215T0 NCU_04479T0 CHGT_04258 MGYG_08250T0 ARB_03568 TRV_06599 MCYG_02286T0 TEQG_06332T0 TERG_05652T0 TESG_07124T0 VDBG_00882T0 CC1G_01248T0 MVEG_06415T0 CPAG_04987.1 CLUT_02437 UM0_0688 LACB_246070 CNAG_04269T0 PGTG_08341T0 PTTG_03947T0 FVEG_07653T0 VDBG_09646T0 MGYG_03066T0 TEQG_01736T0 CPSG_06360T0 CPAT_06355 CIST_08302 CIHT_06818 CIMG_04518T0 CIRT_04345 ANID_07035T0 MGYG_05802T0 MCYG_04170T0 CPSG_05610T0 CPAT_05013 CIMG_08650T0 CIRT_06572 CIHT_09170 CIST_04190 URET_02643 FGSG_01818T0 ACLA_054190 AFL2_12404 AFU4_04210 AMSG_12257T0 AFL2_04856 SNOT_05445
[truncated: 8,208,081 more chars]
